# Supplementary material for: Serum metabolome alterations in patients with early nonalcoholic fatty liver disease
Source: Biosci Rep. 2022 Oct 18;42(10):BSR20220319. doi: 10.1042/BSR20220319 (PMC9583763; doi:10.1042/BSR20220319)
Supplement: Supplementary Tables S1-S12 [file BSR-2022-0319_supp1.zip]

Archive with 12 entries (12 files):
- BSR-2022-0319_suppST1.xlsx
- BSR-2022-0319_suppST2.xlsx
- BSR-2022-0319_suppST3.xlsx
- BSR-2022-0319_suppST4.xlsx
- BSR-2022-0319_suppST5.xlsx
- BSR-2022-0319_suppST6.xlsx
- BSR-2022-0319_suppST7.xlsx
- BSR-2022-0319_suppST8.xlsx
- BSR-2022-0319_suppST9.xlsx
- BSR-2022-0319_suppST10.xlsx
- BSR-2022-0319_suppST11.xlsx
- BSR-2022-0319_suppST12.xlsx
