# Supplementary material for: Serum metabolome alterations in patients with early nonalcoholic fatty liver disease
Source: Biosci Rep. 2022 Oct 18;42(10):BSR20220319. doi: 10.1042/BSR20220319 (PMC9583763; doi:10.1042/BSR20220319)
Supplement: Supplementary Tables S1-S12 [file BSR-2022-0319_supp1.zip › BSR-2022-0319_suppST1.xlsx]

## Sheet: Sheet1
Supplementary table 1. Demographic characteristics and clinical information of the two groups.
Characteristics	NAFLD (n=149)	HC (n=149)	P value
Age (years old)	48.41±9.11	48.08±10.83	0.778a
Gender, Male (%)	113(75.8%)	98(65.8%)	0.056b
BMI (kg/m²)	26.5(24.39,29.05)	23.34(21.80,25.18)	<0.001c
Waistline (cm)	89.80±8.14	81.63±11.00	<0.001a
Neutrophil (109/L)	3.64(2.97,4.63)	3.30(2.78,4.17)	0.021c
WBC (109/L)	6.08(5.20,7.20)	5.70(5.10,6.70)	0.033c
RBC (1012/L)	4.87±0.41	4.79±0.42	0.064a
ALT (U/L)	23(16.5,34)	16(12,24)	<0.001c
AST (U/L)	22(19,27)	21(18,25)	0.032c
TBIL (umol/L)	11.09(8.54,14.91)	12.02(8.41,15.47)	0.592c
TG (mmol/L)	1.67(1.15,2.19)	1.12(0.84,1.53)	<0.001c
HDL (mmol/L)	1.25(1.10,1.44)	1.36(1.18,1.67)	<0.001c
LDL (mmol/L)	2.98±0.79	2.86±0.71	0.157a
TC (mmol/L)	4.87±0.86	4.64±0.82	0.016a
FPG (mmol/L)	5.50(5.15,6.15)	5.22(5.02,5.58)	<0.001c
Notes: “a” indicates independent sample t-test, “b” indicates Fisher exact probability method, and “c” indicates Mann-Whitney U test. NAFLD, non-alcoholic fatty liver disease patients; BMI, body mass index; AST, aspartate aminotransferase; ALT, alanine aminotransferase; TBIL, serum total bilirubin; TG, triglycerides; TC, total cholesterol; HDL, high density lipoprotein;LDL, low density lipoprotei…
