# Supplementary material for: Serum metabolome alterations in patients with early nonalcoholic fatty liver disease
Source: Biosci Rep. 2022 Oct 18;42(10):BSR20220319. doi: 10.1042/BSR20220319 (PMC9583763; doi:10.1042/BSR20220319)
Supplement: Supplementary Tables S1-S12 [file BSR-2022-0319_supp1.zip › BSR-2022-0319_suppST2.xlsx]

## Sheet: Sheet1
Supplementary Table 2. In the positive mode the raw data of metabolites detected of all samples.
ID	Metabolite	m/z	Retention time	Mode	Adducts	Formula	Fragmentation Score	Theoretical Fragmentation Score	Mass Error (ppm)	KEGG Compound ID	Library ID	CAS ID
pos_1	-	430.296	6.12368	pos	-	-	-	-	-	-	-	-
pos_2	-	373.274	6.21412	pos	-	-	-	-	-	-	-	-
pos_3	-	414.301	6.2066	pos	-	-	-	-	-	-	-	-
pos_4	-	784.493	3.9776	pos	-	-	-	-	-	-	-	-
pos_5	10-Hydroxycarbazepine	237.102	4.72408	pos	M+H-H2O, M+H, M+Na, M+K, 2M+H, 2M+K, 2M+Na	C15H14N2O2	88.8	-	0.876625437346364	C07493	HMDB0060676	-
pos_6	-	740.466	3.88615	pos	-	-	-	-	-	-	-	-
pos_7	-	287.101	2.93452	pos	-	-	-	-	-	-	-	-
pos_8	-	608.387	3.55875	pos	-	-	-	-	-	-	-	-
pos_9	-	340.21	3.78712	pos	-	-	-	-	-	-	-	-
pos_10	-	666.393	3.7415	pos	-	-	-	-	-	-	-	-
pos_11	-	428.263	4.14532	pos	-	-	-	-	-	-	-	-
pos_12	-	382.113	5.26453	pos	-	-	-	-	-	-	-	-
pos_13	-	237.102	5.88148	pos	-	-	-	-	-	-	-	-
pos_14	-	519.149	5.12753	pos	-	-	-	-	-	-	-	-
pos_15	-	285.071	6.09357	pos	-	-	-	-	-	-	-	-
pos_16	-	436.235	6.11617	pos	-	-	-	-	-	-	-	-
pos_17	-	663.4	4.58712	pos	-	-	-	-	-	-	-	-
pos_18	-	296.07	4.48815	pos	-	-	-	-	-	-	-	-
pos_19	Diphenylhydantoic acid	253.098	4.29772	pos	M+H-H2O, M+K, M+H, M+Na, 2M+Na, 2M+H	C15H14N2O3	52.4	-	1.54714302361891	-	-	-
pos_20	-	347.088	4.11482	pos	-	-	-	-	-	-	-	-
pos_21	-	652.413	3.67293	pos	-	-	-	-	-	-	-	-
pos_22	-	254.06	3.93187	pos	-	-	-	-	-	-	-	-
pos_23	-	622.366	3.61962	pos	-	-	-	-	-	-	-	-
pos_24	-	710.419	3.84043	pos	-	-	-	-	-	-	-	-
pos_25	-	144.102	0.630183	pos	-	-	-	-	-	-	-	-
pos_26	-	397	0.563233	pos	-	-	-	-	-	-	-	-
pos_27	-	209.056	0.652217	pos	-	-	-	-	-	-	-	-
pos_28	-	179.045	0.921717	pos	-	-	-	-	-	-	-	-
pos_29	-	798.472	4.03855	pos	-	-	-	-	-	-	-	-
pos_30	-	636.383	4.03093	pos	-	-	-	-	-	-	-	-
pos_31	-	337.062	0.6971	pos	-	-	-	-	-	-	-	-
pos_32	-	754.446	3.93947	pos	-	-	-	-	-	-	-	-
pos_33	-	454.959	0.578183	pos	-	-	-	-	-	-	-	-
pos_34	-	472.685	1.9603	pos	-	-	-	-	-	-	-	-
pos_35	-	239.149	2.09782	pos	-	-	-	-	-	-	-	-
pos_36	L-Tryptophan	205.097	2.24237	pos	M+H, M+K, M+Na, 2M+H, 2M+K	C11H12N2O2	95.7	-	0.665290019959566	C00078	HMDB0000929	73-22-3
pos_37	-	432.281	2.9725	pos	-	-	-	-	-	-	-	-
pos_38	-	363.163	2.62962	pos	-	-	-	-	-	-	-	-
pos_39	-	733.334	3.46733	pos	-	-	-	-	-	-	-	-
pos_40	-	564.36	3.4293	pos	-	-	-	-	-	-	-	-
pos_41	-	402.234	2.83542	pos	-	-	-	-	-	-	-	-
pos_42	-	388.255	2.78208	pos	-	-	-	-	-	-	-	-
pos_43	-	359.044	0.570717	pos	-	-	-	-	-	-	-	-
pos_44	-	724.435	4.22913	pos	-	-	-	-	-	-	-	-
pos_45	-	738.487	5.38643	pos	-	-	-	-	-	-	-	-
pos_46	-	604.392	5.43977	pos	-	-	-	-	-	-	-	-
pos_47	-	780.498	5.63003	pos	-	-	-	-	-	-	-	-
pos_48	Carboxyibuprofen	259.095	5.89667	pos	M+Na, M+2Na-H, M+K, M+NH4, M+H-H2O	C13H16O4	79.9	-	2.08661330227609	-	-	-
pos_49	ROXITHROMYCIN	837.534	5.88907	pos	M+2H, M+H, M+K, M+Na, M+H+Na	C41H76N2O15	76.8	-	1.78352061828908	C13173	HMDB0014916	80214-83-1
pos_50	11-beta-Hydroxyandrosterone-3-glucuronide	500.286	5.88148	pos	M+NH4, M+2Na-H, M+Na, M+H-H2O, M+H-2H2O	C25H38O9	-	69.2	1.78245026825432	C03033	LMST05010055;HMDB0010351;LMST05010030	-
pos_51	-	694.461	5.33312	pos	-	-	-	-	-	-	-	-
pos_53	MYCOPHENOLIC ACID	321.133	6.04093	pos	M+H, 2M+Na, M+NH4, M+K, M+H-2H2O	C17H20O6	87.9	-	0.0798320560557299	C20380	HMDB0015159	24280-93-1
pos_54	-	226.18	6.03338	pos	-	-	-	-	-	-	-	-
pos_55	-	376.26	6.1312	pos	-	-	-	-	-	-	-	-
pos_56	-	293.118	6.09357	pos	-	-	-	-	-	-	-	-
pos_57	-	796.544	6.25178	pos	-	-	-	-	-	-	-	-
pos_58	-	889.55	6.2367	pos	-	-	-	-	-	-	-	-
pos_59	-	650.434	5.26453	pos	-	-	-	-	-	-	-	-
pos_60	-	357.279	6.31263	pos	-	-	-	-	-	-	-	-
pos_61	-	829.478	5.14273	pos	-	-	-	-	-	-	-	-
pos_62	-	785.452	5.08185	pos	-	-	-	-	-	-	-	-
pos_63	-	429.319	6.40207	pos	-	-	-	-	-	-	-	-
pos_64	-	478.294	6.39462	pos	-	-	-	-	-	-	-	-
pos_65	-	362.089	5.06658	pos	-	-	-	-	-	-	-	-
pos_66	-	559.132	6.5142	pos	-	-	-	-	-	-	-	-
pos_67	-	741.425	5.00573	pos	-	-	-	-	-	-	-	-
pos_68	-	263.029	4.9677	pos	-	-	-	-	-	-	-	-
pos_69	-	482.325	6.63377	pos	-	-	-	-	-	-	-	-
pos_70	-	628.196	6.62632	pos	-	-	-	-	-	-	-	-
pos_71	-	466.33	6.7163	pos	-	-	-	-	-	-	-	-
pos_72	-	707.17	6.76933	pos	-	-	-	-	-	-	-	-
pos_73	-	431.314	6.70878	pos	-	-	-	-	-	-	-	-
pos_74	-	561.413	6.61885	pos	-	-	-	-	-	-	-	-
pos_75	-	637.37	6.95768	pos	-	-	-	-	-	-	-	-
pos_76	-	261.032	4.9677	pos	-	-	-	-	-	-	-	-
pos_77	-	680.409	4.13008	pos	-	-	-	-	-	-	-	-
pos_78	-	191.04	0.570717	pos	-	-	-	-	-	-	-	-
pos_79	-	406.249	4.06903	pos	-	-	-	-	-	-	-	-
pos_80	-	470.996	0.55575	pos	-	-	-	-	-	-	-	-
pos_81	-	130.966	0.466217	pos	-	-	-	-	-	-	-	-
pos_82	-	218.984	0.466217	pos	-	-	-	-	-	-	-	-
pos_83	-	84.9603	0.47365	pos	-	-	-	-	-	-	-	-
pos_84	-	232.928	0.47365	pos	-	-	-	-	-	-	-	-
pos_85	-	186.044	0.47365	pos	-	-	-	-	-	-	-	-
pos_86	-	259.028	0.570717	pos	-	-	-	-	-	-	-	-
pos_87	-	280.092	0.570717	pos	-	-	-	-	-	-	-	-
pos_88	-	220.935	0.51085	pos	-	-	-	-	-	-	-	-
pos_89	-	288.922	0.51085	pos	-	-	-	-	-	-	-	-
pos_90	-	356.909	0.51835	pos	-	-	-	-	-	-	-	-
pos_91	-	282.905	0.51085	pos	-	-	-	-	-	-	-	-
pos_92	-	442.879	0.466217	pos	-	-	-	-	-	-	-	-
pos_93	-	226.951	0.548267	pos	-	-	-	-	-	-	-	-
pos_94	-	158.964	0.548267	pos	-	-	-	-	-	-	-	-
pos_95	-	216.951	0.466217	pos	-	-	-	-	-	-	-	-
pos_96	-	527.096	0.570717	pos	-	-	-	-	-	-	-	-
pos_97	-	656.797	0.570717	pos	-	-	-	-	-	-	-	-
pos_98	-	492.915	0.578183	pos	-	-	-	-	-	-	-	-
pos_99	Cinnamic acid	166.086	1.65948	pos	M+NH4, M+ACN+H, M+H, M+H-H2O	C9H8O2	-	55.4	0.637125360384987	C10438	HMDB0000567	621-82-9
pos_100	-	217.105	1.7754	pos	-	-	-	-	-	-	-	-
pos_101	-	281.114	1.89792	pos	-	-	-	-	-	-	-	-
pos_102	-	231.084	1.82133	pos	-	-	-	-	-	-	-	-
pos_103	-	275.111	2.13597	pos	-	-	-	-	-	-	-	-
pos_104	-	301.14	2.24988	pos	-	-	-	-	-	-	-	-
pos_105	-	200.047	2.2943	pos	-	-	-	-	-	-	-	-
pos_106	-	323.074	2.09018	pos	-	-	-	-	-	-	-	-
pos_107	-	319.137	2.39237	pos	-	-	-	-	-	-	-	-
pos_108	-	436.058	2.48375	pos	-	-	-	-	-	-	-	-
pos_109	-	327.202	2.57642	pos	-	-	-	-	-	-	-	-
pos_110	-	292.075	2.94212	pos	-	-	-	-	-	-	-	-
pos_111	-	446.261	3.03342	pos	-	-	-	-	-	-	-	-
pos_112	-	389.214	4.03093	pos	-	-	-	-	-	-	-	-
pos_113	-	426.247	4.0233	pos	-	-	-	-	-	-	-	-
pos_114	-	547.334	3.9776	pos	-	-	-	-	-	-	-	-
pos_115	-	476.308	3.14	pos	-	-	-	-	-	-	-	-
pos_116	-	490.287	3.20077	pos	-	-	-	-	-	-	-	-
pos_117	-	592.356	3.91662	pos	-	-	-	-	-	-	-	-
pos_118	-	547.334	3.88615	pos	-	-	-	-	-	-	-	-
pos_119	-	459.281	3.88615	pos	-	-	-	-	-	-	-	-
pos_120	-	780.462	3.84805	pos	-	-	-	-	-	-	-	-
pos_121	-	328.161	3.81757	pos	-	-	-	-	-	-	-	-
pos_122	-	548.329	3.79472	pos	-	-	-	-	-	-	-	-
pos_123	-	591.36	3.78712	pos	-	-	-	-	-	-	-	-
pos_124	-	503.307	3.78712	pos	-	-	-	-	-	-	-	-
pos_125	-	741.39	3.7491	pos	-	-	-	-	-	-	-	-
pos_126	-	673.342	3.67293	pos	-	-	-	-	-	-	-	-
pos_128	-	459.281	3.67293	pos	-	-	-	-	-	-	-	-
pos_129	-	504.303	3.65775	pos	-	-	-	-	-	-	-	-
pos_130	-	697.364	3.6349	pos	-	-	-	-	-	-	-	-
pos_131	-	578.34	3.49025	pos	-	-	-	-	-	-	-	-
pos_132	-	648.382	3.52068	pos	-	-	-	-	-	-	-	-
pos_133	-	460.276	3.50545	pos	-	-	-	-	-	-	-	-
pos_134	-	416.25	3.33027	pos	-	-	-	-	-	-	-	-
pos_135	-	501.874	3.46733	pos	-	-	-	-	-	-	-	-
pos_136	-	359.164	3.45972	pos	-	-	-	-	-	-	-	-
pos_137	-	534.314	3.35313	pos	-	-	-	-	-	-	-	-
pos_138	PE(16:0/0:0)	454.293	6.48405	pos	M+H, M+Na, 2M+H, M+H-H2O	C21H44NO7P	94.2	-	1.3209928963616002	-	LMGP02050002	-
pos_139	-	520.334	3.29218	pos	-	-	-	-	-	-	-	-
pos_140	-	280.264	6.50648	pos	-	-	-	-	-	-	-	-
pos_141	-	504.267	3.25412	pos	-	-	-	-	-	-	-	-
pos_142	-	372.223	3.14	pos	-	-	-	-	-	-	-	-
pos_143	-	491.372	6.64872	pos	-	-	-	-	-	-	-	-
pos_144	Bis(2-ethylhexyl) phthalate	413.267	6.75388	pos	M+Na, M+K, M+ACN+Na, M+H	C24H38O4	69.1	-	1.54704534166165	-	-	-
pos_145	-	818.604	6.79182	pos	-	-	-	-	-	-	-	-
pos_146	-	790.573	6.79182	pos	-	-	-	-	-	-	-	-
pos_147	-	279.232	6.79182	pos	-	-	-	-	-	-	-	-
pos_148	-	615.461	6.64123	pos	-	-	-	-	-	-	-	-
pos_149	-	776.234	6.93507	pos	-	-	-	-	-	-	-	-
pos_150	Sulfamethoxazole glucuronide	430.092	3.01057	pos	M+H, M+K, M+Na, M+H-H2O	C16H19N3O9S	57.5	-	2.3281915443294303	-	-	-
pos_151	Hippuric acid	180.066	2.95732	pos	M+H, M+2Na-H, 2M+K, M+H-H2O	C9H9NO3	89.7	-	1.20348644318334	C01586	HMDB0000714	495-69-2
pos_152	-	416.213	2.89642	pos	-	-	-	-	-	-	-	-
pos_153	-	333.153	2.91928	pos	-	-	-	-	-	-	-	-
pos_154	-	372.187	2.68307	pos	-	-	-	-	-	-	-	-
pos_155	-	333.116	2.44573	pos	-	-	-	-	-	-	-	-
pos_156	-	130.109	0.585667	pos	-	-	-	-	-	-	-	-
pos_158	-	927.505	7.28122	pos	-	-	-	-	-	-	-	-
pos_159	-	173.092	0.578183	pos	-	-	-	-	-	-	-	-
pos_160	-	338.038	0.578183	pos	-	-	-	-	-	-	-	-
pos_161	-	137.046	0.65965	pos	-	-	-	-	-	-	-	-
pos_162	-	181.053	0.65965	pos	-	-	-	-	-	-	-	-
pos_163	-	174.124	0.65965	pos	-	-	-	-	-	-	-	-
pos_164	-	169.036	0.65965	pos	-	-	-	-	-	-	-	-
pos_165	-	203.139	0.652217	pos	-	-	-	-	-	-	-	-
pos_167	-	215.016	0.921717	pos	-	-	-	-	-	-	-	-
pos_168	-	375.011	0.921717	pos	-	-	-	-	-	-	-	-
pos_169	-	282.12	0.921717	pos	-	-	-	-	-	-	-	-
pos_170	-	243.004	0.921717	pos	-	-	-	-	-	-	-	-
pos_171	-	225.055	8.33302	pos	-	-	-	-	-	-	-	-
pos_172	-	156.033	8.3479	pos	-	-	-	-	-	-	-	-
pos_173	-	181.065	8.34047	pos	-	-	-	-	-	-	-	-
pos_174	-	185.031	0.921717	pos	-	-	-	-	-	-	-	-
pos_175	-	322.078	1.01205	pos	-	-	-	-	-	-	-	-
pos_176	-	145.05	0.914267	pos	-	-	-	-	-	-	-	-
pos_177	-	158.118	0.652217	pos	-	-	-	-	-	-	-	-
pos_178	-	307.044	1.1025	pos	-	-	-	-	-	-	-	-
pos_179	-	152.032	0.578183	pos	-	-	-	-	-	-	-	-
pos_180	-	546.952	0.570717	pos	-	-	-	-	-	-	-	-
pos_181	-	436.859	0.570717	pos	-	-	-	-	-	-	-	-
pos_182	-	418.194	1.30028	pos	-	-	-	-	-	-	-	-
pos_183	-	368.872	0.570717	pos	-	-	-	-	-	-	-	-
pos_184	-	384.26	4.1834	pos	-	-	-	-	-	-	-	-
pos_185	-	450.276	4.2215	pos	-	-	-	-	-	-	-	-
pos_186	-	472.289	4.29772	pos	-	-	-	-	-	-	-	-
pos_187	-	428.287	4.35107	pos	-	-	-	-	-	-	-	-
pos_188	-	477.267	4.3739	pos	-	-	-	-	-	-	-	-
pos_189	-	616.865	4.43483	pos	-	-	-	-	-	-	-	-
pos_190	-	638.878	4.48815	pos	-	-	-	-	-	-	-	-
pos_191	-	682.905	4.58712	pos	-	-	-	-	-	-	-	-
pos_192	3-hydroxy-3-(3,4,5-trimethoxyphenyl)propanoic acid	239.092	4.54907	pos	M+H-H2O, M+2Na-H, M+Na, M+H-2H2O	C12H16O6	-	70.4	0.9724768855286452	-	HMDB0141328	-
pos_193	-	704.918	4.64035	pos	-	-	-	-	-	-	-	-
pos_194	-	748.944	4.72408	pos	-	-	-	-	-	-	-	-
pos_195	-	609.346	4.73923	pos	-	-	-	-	-	-	-	-
pos_196	-	430.302	4.77725	pos	-	-	-	-	-	-	-	-
pos_197	-	653.372	4.83823	pos	-	-	-	-	-	-	-	-
pos_198	-	474.329	4.89917	pos	-	-	-	-	-	-	-	-
pos_199	-	516.339	5.2874	pos	-	-	-	-	-	-	-	-
pos_200	-	782.513	5.43977	pos	-	-	-	-	-	-	-	-
pos_201	-	648.418	5.50065	pos	-	-	-	-	-	-	-	-
pos_202	-	635.387	5.5539	pos	-	-	-	-	-	-	-	-
pos_203	-	736.471	5.59197	pos	-	-	-	-	-	-	-	-
pos_204	-	198.149	5.62243	pos	-	-	-	-	-	-	-	-
pos_205	-	679.413	5.59197	pos	-	-	-	-	-	-	-	-
pos_206	-	692.445	5.54628	pos	-	-	-	-	-	-	-	-
pos_207	3-Indolepropionic acid	190.086	5.7368	pos	M+H, M+2Na-H, 2M+K, M+H-H2O	C11H11NO2	96.3	-	0.730931621243196	-	-	-
pos_208	-	560.366	5.3712	pos	-	-	-	-	-	-	-	-
pos_209	-	200.165	5.78248	pos	-	-	-	-	-	-	-	-
pos_210	-	472.313	5.19598	pos	-	-	-	-	-	-	-	-
pos_211	-	807.182	5.90427	pos	-	-	-	-	-	-	-	-
pos_212	-	873.504	5.20358	pos	-	-	-	-	-	-	-	-
pos_213	3,6,7-Trihydroxy-4'-methoxyflavone 7-rhamnoside	469.112	5.92713	pos	M+H-H2O, M+NH4, M+H, M+Na	C22H22O10	-	71.1	2.1385752839116896	-	HMDB0041455;LMPK12111586	-
pos_214	-	466.209	5.92713	pos	-	-	-	-	-	-	-	-
pos_216	-	231.149	5.95753	pos	-	-	-	-	-	-	-	-
pos_217	-	212.165	5.94237	pos	-	-	-	-	-	-	-	-
pos_218	-	821.539	5.93477	pos	-	-	-	-	-	-	-	-
pos_219	-	314.233	5.88907	pos	-	-	-	-	-	-	-	-
pos_220	-	227.126	5.98795	pos	-	-	-	-	-	-	-	-
pos_221	-	214.18	5.99553	pos	-	-	-	-	-	-	-	-
pos_222	-	606.408	5.18838	pos	-	-	-	-	-	-	-	-
pos_223	-	562.381	5.1047	pos	-	-	-	-	-	-	-	-
pos_224	-	321.134	5.12753	pos	-	-	-	-	-	-	-	-
pos_225	-	661.369	6.01825	pos	-	-	-	-	-	-	-	-
pos_226	-	428.286	5.08185	pos	-	-	-	-	-	-	-	-
pos_227	-	916.996	6.03338	pos	-	-	-	-	-	-	-	-
pos_228	-	632.018	6.02583	pos	-	-	-	-	-	-	-	-
pos_229	-	638.727	5.05133	pos	-	-	-	-	-	-	-	-
pos_230	-	362.118	5.03612	pos	-	-	-	-	-	-	-	-
pos_231	-	518.355	5.00573	pos	-	-	-	-	-	-	-	-
pos_232	-	282.279	6.07107	pos	-	-	-	-	-	-	-	-
pos_233	Propyl 2,4-decadienoate	228.196	6.07857	pos	M+H-H2O, M+NH4, M+H, M+H-2H2O	C13H22O2	61.3	-	1.2266145922555902	-	LMFA07011001;HMDB0037307	-
pos_234	-	166.123	6.07857	pos	-	-	-	-	-	-	-	-
pos_235	-	324.139	6.08605	pos	-	-	-	-	-	-	-	-
pos_236	GLYCYRRHIZIC ACID	845.396	6.09357	pos	M+H, M+K, M+NH4, M+Na	C42H62O16	59.3	-	1.99148119164912	C02284	-	-
pos_237	-	253.098	4.94487	pos	-	-	-	-	-	-	-	-
pos_238	-	353.231	6.11617	pos	-	-	-	-	-	-	-	-
pos_239	(S)-Spinacine	357.131	6.12368	pos	2M+H, 2M+Na, M+2Na-H, M+ACN+Na	C7H9N3O2	-	62.6	9.407821388030241	-	HMDB0029873	59981-63-4
pos_240	-	331.095	6.11617	pos	-	-	-	-	-	-	-	-
pos_241	-	254.212	6.14625	pos	-	-	-	-	-	-	-	-
pos_242	-	384.26	4.94487	pos	-	-	-	-	-	-	-	-
pos_243	-	697.399	4.92967	pos	-	-	-	-	-	-	-	-
pos_244	-	521.654	4.80778	pos	-	-	-	-	-	-	-	-
pos_245	12-epi Leukotriene B3	321.242	6.17642	pos	M+H-2H2O, M+ACN+H, M+2Na-H, M+H-H2O	C20H34O4	51.2	-	1.63909582721452	-	-	-
pos_246	-	726.931	4.67847	pos	-	-	-	-	-	-	-	-
pos_247	-	256.228	6.19153	pos	-	-	-	-	-	-	-	-
pos_248	-	387.194	6.19908	pos	-	-	-	-	-	-	-	-
pos_249	3-carboxy-4-methyl-5-pentyl-2-furanpropanoic acid	251.128	6.2066	pos	M+H-H2O, M+H, M+2Na-H, M+Na	C14H20O5	-	55.9	1.23373216535775	-	HMDB0061643	-
pos_250	-	707.427	4.67847	pos	-	-	-	-	-	-	-	-
pos_251	-	685.413	4.63275	pos	-	-	-	-	-	-	-	-
pos_252	-	972.649	6.22917	pos	-	-	-	-	-	-	-	-
pos_253	-	565.32	4.63275	pos	-	-	-	-	-	-	-	-
pos_254	-	762.942	4.5719	pos	-	-	-	-	-	-	-	-
pos_255	-	752.518	6.2593	pos	-	-	-	-	-	-	-	-
pos_256	-	708.491	6.2677	pos	-	-	-	-	-	-	-	-
pos_257	-	660.891	4.54142	pos	-	-	-	-	-	-	-	-
pos_258	-	664.465	6.27522	pos	-	-	-	-	-	-	-	-
pos_259	-	663.37	4.53382	pos	-	-	-	-	-	-	-	-
pos_260	-	729.938	4.51857	pos	-	-	-	-	-	-	-	-
pos_261	-	521.293	4.51097	pos	-	-	-	-	-	-	-	-
pos_262	-	366.299	6.29772	pos	-	-	-	-	-	-	-	-
pos_263	-	301.141	6.30518	pos	-	-	-	-	-	-	-	-
pos_264	-	537.341	6.30518	pos	-	-	-	-	-	-	-	-
pos_265	-	1023.49	6.31263	pos	-	-	-	-	-	-	-	-
pos_266	-	979.46	6.32003	pos	-	-	-	-	-	-	-	-
pos_267	-	619.374	4.48053	pos	-	-	-	-	-	-	-	-
pos_268	-	891.407	6.33497	pos	-	-	-	-	-	-	-	-
pos_269	-	597.36	4.43483	pos	-	-	-	-	-	-	-	-
pos_270	-	639.409	6.34985	pos	-	-	-	-	-	-	-	-
pos_271	-	595.382	6.35732	pos	-	-	-	-	-	-	-	-
pos_272	-	768.461	4.32817	pos	-	-	-	-	-	-	-	-
pos_273	-	433.24	4.21387	pos	-	-	-	-	-	-	-	-
pos_274	-	459.331	6.39462	pos	-	-	-	-	-	-	-	-
pos_275	-	682.407	4.1682	pos	-	-	-	-	-	-	-	-
pos_276	-	328.103	1.47648	pos	-	-	-	-	-	-	-	-
pos_277	-	463.132	6.41698	pos	-	-	-	-	-	-	-	-
pos_278	-	278.248	6.42443	pos	-	-	-	-	-	-	-	-
pos_279	-	842.499	4.12243	pos	-	-	-	-	-	-	-	-
pos_280	-	638.38	4.06903	pos	-	-	-	-	-	-	-	-
pos_281	-	488.873	0.563233	pos	-	-	-	-	-	-	-	-
pos_282	-	328.898	0.458783	pos	-	-	-	-	-	-	-	-
pos_283	-	249.919	0.458783	pos	-	-	-	-	-	-	-	-
pos_284	-	145.017	0.458783	pos	-	-	-	-	-	-	-	-
pos_285	-	169.046	0.466217	pos	-	-	-	-	-	-	-	-
pos_286	-	169.009	0.466217	pos	-	-	-	-	-	-	-	-
pos_287	-	123.041	0.466217	pos	-	-	-	-	-	-	-	-
pos_288	-	128.019	0.466217	pos	-	-	-	-	-	-	-	-
pos_289	-	88.0235	0.47365	pos	-	-	-	-	-	-	-	-
pos_290	-	97.9918	0.47365	pos	-	-	-	-	-	-	-	-
pos_291	-	582.864	0.548267	pos	-	-	-	-	-	-	-	-
pos_292	-	498.902	0.548267	pos	-	-	-	-	-	-	-	-
pos_293	-	300.903	0.47365	pos	-	-	-	-	-	-	-	-
pos_294	-	998.776	0.548267	pos	-	-	-	-	-	-	-	-
pos_295	-	381.026	0.55575	pos	-	-	-	-	-	-	-	-
pos_296	-	674.958	0.55575	pos	-	-	-	-	-	-	-	-
pos_297	-	378.901	0.55575	pos	-	-	-	-	-	-	-	-
pos_298	-	708.809	0.570717	pos	-	-	-	-	-	-	-	-
pos_299	-	756.737	0.570717	pos	-	-	-	-	-	-	-	-
pos_300	-	502.944	0.563233	pos	-	-	-	-	-	-	-	-
pos_301	-	596.939	0.570717	pos	-	-	-	-	-	-	-	-
pos_302	-	572.835	0.570717	pos	-	-	-	-	-	-	-	-
pos_303	-	625.927	0.563233	pos	-	-	-	-	-	-	-	-
pos_304	-	496.814	0.570717	pos	-	-	-	-	-	-	-	-
pos_305	4-Pyrimidine Methanamine (hydrochloride)	110.072	0.65965	pos	M+H, 2M+H, 2M+ACN+H	C5H7N3	75.5	-	3.3740303990090097	-	-	-
pos_307	-	448.144	0.570717	pos	-	-	-	-	-	-	-	-
pos_308	-	400.828	0.570717	pos	-	-	-	-	-	-	-	-
pos_309	-	766.763	0.563233	pos	-	-	-	-	-	-	-	-
pos_310	-	614.812	0.563233	pos	-	-	-	-	-	-	-	-
pos_311	-	348.08	0.570717	pos	-	-	-	-	-	-	-	-
pos_312	-	340.048	0.570717	pos	-	-	-	-	-	-	-	-
pos_313	-	878.921	0.55575	pos	-	-	-	-	-	-	-	-
pos_314	-	232.897	0.570717	pos	-	-	-	-	-	-	-	-
pos_315	-	206.894	0.570717	pos	-	-	-	-	-	-	-	-
pos_316	-	203.15	0.570717	pos	-	-	-	-	-	-	-	-
pos_318	-	177.025	0.570717	pos	-	-	-	-	-	-	-	-
pos_319	-	412.974	0.563233	pos	-	-	-	-	-	-	-	-
pos_320	-	254.9	0.563233	pos	-	-	-	-	-	-	-	-
pos_321	-	391.953	0.563233	pos	-	-	-	-	-	-	-	-
pos_322	-	237.088	1.07237	pos	-	-	-	-	-	-	-	-
pos_323	-	342.99	0.563233	pos	-	-	-	-	-	-	-	-
pos_324	-	327.015	0.563233	pos	-	-	-	-	-	-	-	-
pos_325	-	299.044	0.563233	pos	-	-	-	-	-	-	-	-
pos_326	-	237.088	1.16287	pos	-	-	-	-	-	-	-	-
pos_327	-	217.119	1.19333	pos	-	-	-	-	-	-	-	-
pos_328	-	219.083	0.548267	pos	-	-	-	-	-	-	-	-
pos_329	-	220.064	1.32322	pos	-	-	-	-	-	-	-	-
pos_330	-	478.827	0.47365	pos	-	-	-	-	-	-	-	-
pos_331	-	458.857	0.47365	pos	-	-	-	-	-	-	-	-
pos_332	-	384.123	1.46883	pos	-	-	-	-	-	-	-	-
pos_333	-	194.104	1.50717	pos	-	-	-	-	-	-	-	-
pos_334	-	323.106	1.46883	pos	-	-	-	-	-	-	-	-
pos_335	-	361.15	1.55318	pos	-	-	-	-	-	-	-	-
pos_336	-	384.123	1.57618	pos	-	-	-	-	-	-	-	-
pos_337	-	181.086	1.55318	pos	-	-	-	-	-	-	-	-
pos_338	-	209.092	1.61452	pos	-	-	-	-	-	-	-	-
pos_339	-	154.061	1.67448	pos	-	-	-	-	-	-	-	-
pos_340	-	236.921	0.47365	pos	-	-	-	-	-	-	-	-
pos_341	-	247.075	1.71298	pos	-	-	-	-	-	-	-	-
pos_342	-	127.003	0.47365	pos	-	-	-	-	-	-	-	-
pos_343	Amoxicillin	366.113	1.73597	pos	M+H, M+K, M+Na	C16H19N3O5S	87.2	-	2.1591154132785704	C06827	HMDB0015193	26787-78-0
pos_344	-	170.066	0.47365	pos	-	-	-	-	-	-	-	-
pos_345	-	167.107	1.80605	pos	-	-	-	-	-	-	-	-
pos_346	Pantothenic Acid	220.118	1.86727	pos	M+H-H2O, M+H, M+H-2H2O	C9H17NO5	82.2	-	1.08460496292275	C00864	HMDB0000210	79-83-4
pos_347	-	183.102	1.93735	pos	-	-	-	-	-	-	-	-
pos_348	-	186.076	1.89792	pos	-	-	-	-	-	-	-	-
pos_349	-	117.023	0.47365	pos	-	-	-	-	-	-	-	-
pos_350	N-(3-acetamidopropyl)pyrrolidin-2-one	185.129	1.99847	pos	M+H, M+Na, M+H-H2O	C9H16N2O2	-	60.7	1.12348400474944	-	HMDB0061384	106692-36-8
pos_351	-	86.9645	0.47365	pos	-	-	-	-	-	-	-	-
pos_352	-	100.025	0.466217	pos	-	-	-	-	-	-	-	-
pos_353	-	532.861	0.51085	pos	-	-	-	-	-	-	-	-
pos_354	-	690.83	0.51085	pos	-	-	-	-	-	-	-	-
pos_355	-	424.897	0.51835	pos	-	-	-	-	-	-	-	-
pos_356	-	160.079	2.12075	pos	-	-	-	-	-	-	-	-
pos_357	-	183.102	2.15888	pos	-	-	-	-	-	-	-	-
pos_358	-	399.129	2.15125	pos	-	-	-	-	-	-	-	-
pos_359	-	298.097	2.10543	pos	-	-	-	-	-	-	-	-
pos_360	-	253.098	2.21993	pos	-	-	-	-	-	-	-	-
pos_361	-	684.815	0.51085	pos	-	-	-	-	-	-	-	-
pos_362	-	394.075	2.24237	pos	-	-	-	-	-	-	-	-
pos_363	-	193.095	2.24988	pos	-	-	-	-	-	-	-	-
pos_364	-	172.133	2.27987	pos	-	-	-	-	-	-	-	-
pos_365	-	202.044	2.2943	pos	-	-	-	-	-	-	-	-
pos_366	-	437.035	2.2943	pos	-	-	-	-	-	-	-	-
pos_367	-	199.996	2.28732	pos	-	-	-	-	-	-	-	-
pos_368	Hexaethylene glycol	283.176	2.34668	pos	M+H, M+K, M+NH4	C12H26O7	-	57.5	1.4839042749704598	-	HMDB0061822	2615-15-8
pos_369	-	176.074	2.33797	pos	-	-	-	-	-	-	-	-
pos_370	-	154.042	2.2943	pos	-	-	-	-	-	-	-	-
pos_371	-	268.155	2.39998	pos	-	-	-	-	-	-	-	-
pos_372	-	247.144	2.46093	pos	-	-	-	-	-	-	-	-
pos_373	-	412.863	0.51085	pos	-	-	-	-	-	-	-	-
pos_374	-	455.18	2.50667	pos	-	-	-	-	-	-	-	-
pos_375	-	232.064	2.48375	pos	-	-	-	-	-	-	-	-
pos_376	-	144.048	2.48375	pos	-	-	-	-	-	-	-	-
pos_377	-	283.129	2.44573	pos	-	-	-	-	-	-	-	-
pos_378	-	346.909	0.466217	pos	-	-	-	-	-	-	-	-
pos_379	-	107.967	0.51085	pos	-	-	-	-	-	-	-	-
pos_381	-	390.14	2.68307	pos	-	-	-	-	-	-	-	-
pos_382	-	234.134	2.67545	pos	-	-	-	-	-	-	-	-
pos_383	-	526.254	2.7212	pos	-	-	-	-	-	-	-	-
pos_384	-	246.124	2.74403	pos	-	-	-	-	-	-	-	-
pos_385	-	289.126	2.66018	pos	-	-	-	-	-	-	-	-
pos_386	-	391.262	2.78208	pos	-	-	-	-	-	-	-	-
pos_387	-	297.191	2.79728	pos	-	-	-	-	-	-	-	-
pos_388	-	239.967	0.466217	pos	-	-	-	-	-	-	-	-
pos_389	(R)-(+)-2-Pyrrolidone-5-carboxylic acid	130.05	2.93452	pos	M+H, M+ACN+H, M+NH4	C5H7NO3	94.7	-	1.39952334008552	C02237	-	-
pos_390	-	271.107	2.99532	pos	-	-	-	-	-	-	-	-
pos_391	-	358.244	3.0258	pos	-	-	-	-	-	-	-	-
pos_393	-	460.24	3.07908	pos	-	-	-	-	-	-	-	-
pos_394	-	297.191	2.91167	pos	-	-	-	-	-	-	-	-
pos_395	-	243.134	3.16273	pos	-	-	-	-	-	-	-	-
pos_396	-	240.108	3.19315	pos	-	-	-	-	-	-	-	-
pos_397	-	603.793	3.23888	pos	-	-	-	-	-	-	-	-
pos_398	-	768.852	3.35313	pos	-	-	-	-	-	-	-	-
pos_399	-	305.045	3.52832	pos	-	-	-	-	-	-	-	-
pos_400	-	509.309	4.1834	pos	-	-	-	-	-	-	-	-
pos_401	-	724.453	4.6861	pos	-	-	-	-	-	-	-	-
pos_402	-	848.517	4.73923	pos	-	-	-	-	-	-	-	-
pos_403	-	780.498	5.12753	pos	-	-	-	-	-	-	-	-
pos_404	-	413.135	5.2874	pos	-	-	-	-	-	-	-	-
pos_405	-	458.203	5.33312	pos	-	-	-	-	-	-	-	-
pos_406	-	366.118	5.41692	pos	-	-	-	-	-	-	-	-
pos_407	-	489.249	5.63763	pos	-	-	-	-	-	-	-	-
pos_408	-	384.236	5.66048	pos	-	-	-	-	-	-	-	-
pos_409	-	362.223	5.63003	pos	-	-	-	-	-	-	-	-
pos_410	-	445.77	5.68337	pos	-	-	-	-	-	-	-	-
pos_411	-	467.783	5.7062	pos	-	-	-	-	-	-	-	-
pos_412	-	269.06	5.7368	pos	-	-	-	-	-	-	-	-
pos_413	Methyl (2R*,3S*)-2,3-dihydro-3-hydroxy-2-isopropenyl-5-benzofurancarboxylate	257.079	5.7368	pos	M+H-H2O, M+Na, M+NH4	C13H14O4	-	70.7	1.44621511823935	-	HMDB0033109	-
pos_414	Coriandrone B	293.139	5.50825	pos	M+H, M+Na, M+H-H2O	C16H20O5	54.6	-	1.22493308634901	-	HMDB0037775	139906-04-0
pos_415	-	332.07	5.78248	pos	-	-	-	-	-	-	-	-
pos_416	-	240.16	5.80535	pos	-	-	-	-	-	-	-	-
pos_417	-	343.191	5.82822	pos	-	-	-	-	-	-	-	-
pos_418	-	363.217	5.82822	pos	-	-	-	-	-	-	-	-
pos_419	-	474.099	5.85105	pos	-	-	-	-	-	-	-	-
pos_420	-	536.141	5.85868	pos	-	-	-	-	-	-	-	-
pos_421	-	681.278	5.8663	pos	-	-	-	-	-	-	-	-
pos_423	-	551.211	5.91187	pos	-	-	-	-	-	-	-	-
pos_424	-	507.258	5.91187	pos	-	-	-	-	-	-	-	-
pos_425	-	343.137	5.94995	pos	-	-	-	-	-	-	-	-
pos_426	-	274.184	5.95753	pos	-	-	-	-	-	-	-	-
pos_427	-	279.205	5.96517	pos	-	-	-	-	-	-	-	-
pos_428	-	225.999	5.97277	pos	-	-	-	-	-	-	-	-
pos_429	-	216.196	5.97277	pos	-	-	-	-	-	-	-	-
pos_430	-	336.182	5.98795	pos	-	-	-	-	-	-	-	-
pos_431	-	274.274	5.99553	pos	-	-	-	-	-	-	-	-
pos_432	-	300.2	5.99553	pos	-	-	-	-	-	-	-	-
pos_433	-	665.246	5.99553	pos	-	-	-	-	-	-	-	-
pos_435	-	230.248	6.00308	pos	-	-	-	-	-	-	-	-
pos_437	-	350.123	6.01068	pos	-	-	-	-	-	-	-	-
pos_438	-	302.173	5.98795	pos	-	-	-	-	-	-	-	-
pos_439	-	407.367	6.01825	pos	-	-	-	-	-	-	-	-
pos_440	-	213.146	6.02583	pos	-	-	-	-	-	-	-	-
pos_441	-	253.143	6.02583	pos	-	-	-	-	-	-	-	-
pos_442	-	287.222	6.03338	pos	-	-	-	-	-	-	-	-
pos_443	-	216.138	6.04093	pos	-	-	-	-	-	-	-	-
pos_444	-	352.246	6.04093	pos	-	-	-	-	-	-	-	-
pos_445	-	681.277	6.04093	pos	-	-	-	-	-	-	-	-
pos_446	-	136.022	6.04847	pos	-	-	-	-	-	-	-	-
pos_447	-	894.983	6.04093	pos	-	-	-	-	-	-	-	-
pos_448	-	273.11	6.05602	pos	-	-	-	-	-	-	-	-
pos_449	-	344.316	6.05602	pos	-	-	-	-	-	-	-	-
pos_450	-	201.106	6.05602	pos	-	-	-	-	-	-	-	-
pos_451	-	198.185	6.04093	pos	-	-	-	-	-	-	-	-
pos_452	-	577.136	6.06357	pos	-	-	-	-	-	-	-	-
pos_453	-	453.174	6.07107	pos	-	-	-	-	-	-	-	-
pos_454	-	414.301	6.07857	pos	-	-	-	-	-	-	-	-
pos_455	-	371.148	6.07857	pos	-	-	-	-	-	-	-	-
pos_456	-	294.064	6.09357	pos	-	-	-	-	-	-	-	-
pos_457	Androsterone glucuronide	484.291	6.09357	pos	M+NH4, M+Na, M+H-2H2O	C25H38O8	-	52.9	0.95729851532484	C11135;C11136	HMDB0002829	1852-43-3
pos_458	-	643.667	6.09357	pos	-	-	-	-	-	-	-	-
pos_459	-	516.318	6.10108	pos	-	-	-	-	-	-	-	-
pos_460	-	948.489	6.10108	pos	-	-	-	-	-	-	-	-
pos_461	-	593.334	6.11617	pos	-	-	-	-	-	-	-	-
pos_462	Mascaroside	547.22	6.12368	pos	M+Na, M+CH3OH+H, M+ACN+H	C26H36O11	-	58.6	9.59715214512167	C09132	HMDB0035603	55465-97-9
pos_464	-	390.401	6.1312	pos	-	-	-	-	-	-	-	-
pos_465	-	121.123	6.13872	pos	-	-	-	-	-	-	-	-
pos_466	-	287.126	6.13872	pos	-	-	-	-	-	-	-	-
pos_467	-	286.178	6.14625	pos	-	-	-	-	-	-	-	-
pos_468	-	806.932	6.14625	pos	-	-	-	-	-	-	-	-
pos_469	-	599.117	6.14625	pos	-	-	-	-	-	-	-	-
pos_470	(3Z,6Z)-3,6-Nonadienal	180.139	6.16133	pos	M+H-H2O, M+ACN+H, M+CH3OH+H	C9H14O	-	50.3	2.54232345751752	C16323	HMDB0031152	21944-83-2
pos_471	-	437.194	6.16133	pos	-	-	-	-	-	-	-	-
pos_472	-	921.473	6.16133	pos	-	-	-	-	-	-	-	-
pos_473	-	503.306	6.16888	pos	-	-	-	-	-	-	-	-
pos_475	-	607.254	6.17642	pos	-	-	-	-	-	-	-	-
pos_476	-	283.096	6.18397	pos	-	-	-	-	-	-	-	-
pos_477	-	278.21	6.18397	pos	-	-	-	-	-	-	-	-
pos_478	-	537.213	6.19153	pos	-	-	-	-	-	-	-	-
pos_479	-	178.159	6.19908	pos	-	-	-	-	-	-	-	-
pos_480	-	497.278	6.19908	pos	-	-	-	-	-	-	-	-
pos_481	-	487.325	6.2066	pos	-	-	-	-	-	-	-	-
pos_482	-	699.41	6.21412	pos	-	-	-	-	-	-	-	-
pos_483	-	501.225	6.21412	pos	-	-	-	-	-	-	-	-
pos_484	-	522.31	6.22163	pos	-	-	-	-	-	-	-	-
pos_485	4-Oxoisotretinoin	315.196	6.21412	pos	M+H-H2O, M+H, M+Na	C20H26O3	77.1	-	1.84642897457825	-	-	-
pos_486	-	799.914	6.2066	pos	-	-	-	-	-	-	-	-
pos_487	-	445.258	6.2367	pos	-	-	-	-	-	-	-	-
pos_488	12S-HHT	263.201	6.2367	pos	M+H-H2O, M+2Na-H, M+H-2H2O	C17H28O3	-	68.0	1.49261501835649	C20388	HMDB0012535	54397-84-1
pos_490	-	209.154	6.25178	pos	-	-	-	-	-	-	-	-
pos_491	-	845.526	6.25178	pos	-	-	-	-	-	-	-	-
pos_492	-	351.29	6.2593	pos	-	-	-	-	-	-	-	-
pos_493	-	454.164	6.2593	pos	-	-	-	-	-	-	-	-
pos_494	-	344.28	6.2677	pos	-	-	-	-	-	-	-	-
pos_495	-	443.203	6.2593	pos	-	-	-	-	-	-	-	-
pos_496	-	179.143	6.27522	pos	-	-	-	-	-	-	-	-
pos_497	-	788.618	6.27522	pos	-	-	-	-	-	-	-	-
pos_498	-	746.272	6.27522	pos	-	-	-	-	-	-	-	-
pos_499	-	446.088	6.28272	pos	-	-	-	-	-	-	-	-
pos_500	-	490.31	6.28272	pos	-	-	-	-	-	-	-	-
pos_501	-	137	6.29022	pos	-	-	-	-	-	-	-	-
pos_502	-	395.24	6.28272	pos	-	-	-	-	-	-	-	-
pos_503	-	620.438	6.29022	pos	-	-	-	-	-	-	-	-
pos_504	-	181.159	6.29772	pos	-	-	-	-	-	-	-	-
pos_505	-	581.367	6.29772	pos	-	-	-	-	-	-	-	-
pos_506	-	965.426	6.29772	pos	-	-	-	-	-	-	-	-
pos_507	-	476.278	6.31263	pos	-	-	-	-	-	-	-	-
pos_508	-	223.169	6.32003	pos	-	-	-	-	-	-	-	-
pos_509	-	533.369	6.32003	pos	-	-	-	-	-	-	-	-
pos_510	PC(14:0/0:0)	468.309	6.32752	pos	M+H, 2M+H, M+Na	C22H46NO7P	76.7	-	2.03130776169628	-	LMGP01050012	-
pos_511	-	449.288	6.32752	pos	-	-	-	-	-	-	-	-
pos_512	-	190.071	6.33497	pos	-	-	-	-	-	-	-	-
pos_513	-	983.118	6.33497	pos	-	-	-	-	-	-	-	-
pos_514	-	526.293	6.33497	pos	-	-	-	-	-	-	-	-
pos_515	-	649.451	6.3424	pos	-	-	-	-	-	-	-	-
pos_516	-	787.413	6.34985	pos	-	-	-	-	-	-	-	-
pos_517	-	551.356	6.36477	pos	-	-	-	-	-	-	-	-
pos_518	-	502.294	6.37223	pos	-	-	-	-	-	-	-	-
pos_519	-	507.33	6.3797	pos	-	-	-	-	-	-	-	-
pos_520	-	348.288	6.38717	pos	-	-	-	-	-	-	-	-
pos_521	-	482.325	6.39462	pos	-	-	-	-	-	-	-	-
pos_522	-	473.346	6.38717	pos	-	-	-	-	-	-	-	-
pos_524	-	463.304	6.38717	pos	-	-	-	-	-	-	-	-
pos_525	-	728.56	6.40207	pos	-	-	-	-	-	-	-	-
pos_526	-	709.265	6.40207	pos	-	-	-	-	-	-	-	-
pos_527	-	530.264	6.40952	pos	-	-	-	-	-	-	-	-
pos_528	-	556.337	6.42443	pos	-	-	-	-	-	-	-	-
pos_529	-	949.485	6.42443	pos	-	-	-	-	-	-	-	-
pos_530	-	495.17	6.43188	pos	-	-	-	-	-	-	-	-
pos_531	-	479.229	6.43188	pos	-	-	-	-	-	-	-	-
pos_532	-	921.399	6.43933	pos	-	-	-	-	-	-	-	-
pos_533	-	518.825	6.42443	pos	-	-	-	-	-	-	-	-
pos_534	PC(16:0/0:0)[U]	496.34	6.4543	pos	M+H, 2M+H, M+H-H2O	C24H50NO7P	79.8	-	0.734098171903114	-	-	-
pos_535	-	489.356	6.42443	pos	-	-	-	-	-	-	-	-
pos_536	-	471.249	6.40952	pos	-	-	-	-	-	-	-	-
pos_537	-	457.314	6.47658	pos	-	-	-	-	-	-	-	-
pos_539	-	1009.45	6.41698	pos	-	-	-	-	-	-	-	-
pos_541	-	801.686	6.49152	pos	-	-	-	-	-	-	-	-
pos_542	-	475.34	6.50648	pos	-	-	-	-	-	-	-	-
pos_543	-	341.267	6.50648	pos	-	-	-	-	-	-	-	-
pos_544	-	223.064	6.5142	pos	-	-	-	-	-	-	-	-
pos_545	-	975.68	6.5142	pos	-	-	-	-	-	-	-	-
pos_546	-	506.361	6.52168	pos	-	-	-	-	-	-	-	-
pos_547	-	483.25	6.52168	pos	-	-	-	-	-	-	-	-
pos_548	-	493.351	6.52918	pos	-	-	-	-	-	-	-	-
pos_549	-	461.186	6.52168	pos	-	-	-	-	-	-	-	-
pos_551	Ganoderiol C	541.387	6.53667	pos	M+H, M+Na, M+H-H2O	C32H54O5	-	66.6	-0.245752374531059	-	HMDB0037781	114567-44-1
pos_552	-	613.215	6.53667	pos	-	-	-	-	-	-	-	-
pos_553	-	277.216	6.53667	pos	-	-	-	-	-	-	-	-
pos_554	-	447.272	6.40952	pos	-	-	-	-	-	-	-	-
pos_555	-	438.299	6.55163	pos	-	-	-	-	-	-	-	-
pos_556	-	464.311	6.55912	pos	-	-	-	-	-	-	-	-
pos_557	-	1009.66	6.55912	pos	-	-	-	-	-	-	-	-
pos_558	-	447.347	6.5666	pos	-	-	-	-	-	-	-	-
pos_559	-	494.361	6.57408	pos	-	-	-	-	-	-	-	-
pos_560	-	376.319	6.57408	pos	-	-	-	-	-	-	-	-
pos_561	-	803.37	6.589	pos	-	-	-	-	-	-	-	-
pos_562	-	614.341	6.59645	pos	-	-	-	-	-	-	-	-
pos_563	-	646.279	6.59645	pos	-	-	-	-	-	-	-	-
pos_564	Enantio-PAF C-16	524.372	6.589	pos	M+H-H2O, 2M+H, M+H	C26H54NO7P	59.5	-	1.76374816127823	-	-	-
pos_565	-	282.279	6.62632	pos	-	-	-	-	-	-	-	-
pos_566	ZK 159222	513.354	6.64872	pos	M+H, M+Na, M+H-H2O	C32H48O5	54.0	-	-6.43909037234357	-	LMST03020621	-
pos_567	-	585.271	6.6637	pos	-	-	-	-	-	-	-	-
pos_568	-	463.377	6.67122	pos	-	-	-	-	-	-	-	-
pos_569	-	583.256	6.6637	pos	-	-	-	-	-	-	-	-
pos_570	-	367.282	6.68623	pos	-	-	-	-	-	-	-	-
pos_571	-	471.365	6.69375	pos	-	-	-	-	-	-	-	-
pos_572	-	495.405	6.70127	pos	-	-	-	-	-	-	-	-
pos_573	-	468.358	6.72382	pos	-	-	-	-	-	-	-	-
pos_574	-	581.241	6.6637	pos	-	-	-	-	-	-	-	-
pos_575	-	876.682	6.64123	pos	-	-	-	-	-	-	-	-
pos_576	-	801.555	6.74638	pos	-	-	-	-	-	-	-	-
pos_577	-	537.341	6.76182	pos	-	-	-	-	-	-	-	-
pos_578	-	487.375	6.78435	pos	-	-	-	-	-	-	-	-
pos_579	-	859.668	6.79182	pos	-	-	-	-	-	-	-	-
pos_580	-	541.387	6.79182	pos	-	-	-	-	-	-	-	-
pos_581	-	816.587	6.79182	pos	-	-	-	-	-	-	-	-
pos_583	-	621.448	6.79182	pos	-	-	-	-	-	-	-	-
pos_584	-	617.476	6.79182	pos	-	-	-	-	-	-	-	-
pos_585	-	548.378	6.84453	pos	-	-	-	-	-	-	-	-
pos_586	-	481.285	6.85212	pos	-	-	-	-	-	-	-	-
pos_588	-	281.248	6.84453	pos	-	-	-	-	-	-	-	-
pos_589	-	543.101	6.837	pos	-	-	-	-	-	-	-	-
pos_590	-	595.433	6.79182	pos	-	-	-	-	-	-	-	-
pos_591	PC(P-19:1(12Z)/0:0)	520.377	6.9049	pos	M+H, M+2Na-H, M+Na	C27H54NO6P	52.1	-	1.30081597904686	-	LMGP01070010	-
pos_592	-	441.299	6.92	pos	-	-	-	-	-	-	-	-
pos_593	-	456.18	6.94262	pos	-	-	-	-	-	-	-	-
pos_594	-	494.362	6.92753	pos	-	-	-	-	-	-	-	-
pos_595	-	589.446	6.79182	pos	-	-	-	-	-	-	-	-
pos_596	-	588.533	6.79182	pos	-	-	-	-	-	-	-	-
pos_597	-	574.385	6.79182	pos	-	-	-	-	-	-	-	-
pos_598	-	505.426	6.79182	pos	-	-	-	-	-	-	-	-
pos_599	-	612.437	6.98787	pos	-	-	-	-	-	-	-	-
pos_600	-	254.248	7.00285	pos	-	-	-	-	-	-	-	-
pos_601	-	338.342	7.00285	pos	-	-	-	-	-	-	-	-
pos_602	-	156.138	7.00285	pos	-	-	-	-	-	-	-	-
pos_603	-	655.492	7.02542	pos	-	-	-	-	-	-	-	-
pos_604	-	437.194	7.02542	pos	-	-	-	-	-	-	-	-
pos_605	-	375.251	7.03295	pos	-	-	-	-	-	-	-	-
pos_606	-	577.484	6.78435	pos	-	-	-	-	-	-	-	-
pos_607	-	468.347	6.76182	pos	-	-	-	-	-	-	-	-
pos_609	-	894.525	7.06322	pos	-	-	-	-	-	-	-	-
pos_610	-	415.304	6.40952	pos	-	-	-	-	-	-	-	-
pos_611	-	611.428	6.64123	pos	-	-	-	-	-	-	-	-
pos_612	-	385.293	6.40952	pos	-	-	-	-	-	-	-	-
pos_613	-	889.641	7.10095	pos	-	-	-	-	-	-	-	-
pos_614	-	964.528	7.11602	pos	-	-	-	-	-	-	-	-
pos_616	-	520.34	6.36477	pos	-	-	-	-	-	-	-	-
pos_617	-	855.208	7.13105	pos	-	-	-	-	-	-	-	-
pos_618	-	357.261	6.36477	pos	-	-	-	-	-	-	-	-
pos_619	-	882.593	7.14608	pos	-	-	-	-	-	-	-	-
pos_620	-	875.468	6.33497	pos	-	-	-	-	-	-	-	-
pos_621	-	522.392	7.17615	pos	-	-	-	-	-	-	-	-
pos_622	-	605.424	6.34985	pos	-	-	-	-	-	-	-	-
pos_623	-	411.094	6.33497	pos	-	-	-	-	-	-	-	-
pos_624	-	405.262	6.33497	pos	-	-	-	-	-	-	-	-
pos_627	-	935.433	6.32752	pos	-	-	-	-	-	-	-	-
pos_628	-	919.494	6.32752	pos	-	-	-	-	-	-	-	-
pos_629	-	859.518	7.27372	pos	-	-	-	-	-	-	-	-
pos_630	-	727.461	6.32752	pos	-	-	-	-	-	-	-	-
pos_631	-	351.214	6.32752	pos	-	-	-	-	-	-	-	-
pos_632	-	1035.64	6.32003	pos	-	-	-	-	-	-	-	-
pos_634	2-Deoxybrassinolide	447.347	6.32003	pos	M+H-H2O, M+H, M+H-2H2O	C28H48O5	-	73.4	0.118497847155762	-	HMDB0041135	144071-55-6
pos_635	-	261.131	7.3712	pos	-	-	-	-	-	-	-	-
pos_636	-	361.223	6.32003	pos	-	-	-	-	-	-	-	-
pos_637	-	658.311	6.31263	pos	-	-	-	-	-	-	-	-
pos_638	Lactosylceramide (d18:1/16:0)	884.608	7.38618	pos	M+H, M+Na, M+H-H2O	C46H87NO13	-	70.3	1.40859677986481	C01290	HMDB0006750	-
pos_639	-	815.514	6.31263	pos	-	-	-	-	-	-	-	-
pos_640	-	776.575	6.31263	pos	-	-	-	-	-	-	-	-
pos_641	-	748.53	7.48358	pos	-	-	-	-	-	-	-	-
pos_642	-	731.25	6.31263	pos	-	-	-	-	-	-	-	-
pos_643	-	595.3	6.31263	pos	-	-	-	-	-	-	-	-
pos_644	-	568.34	6.31263	pos	-	-	-	-	-	-	-	-
pos_645	-	878.699	7.5136	pos	-	-	-	-	-	-	-	-
pos_646	-	279.193	6.31263	pos	-	-	-	-	-	-	-	-
pos_647	-	738.507	7.55855	pos	-	-	-	-	-	-	-	-
pos_648	-	809.651	7.60352	pos	-	-	-	-	-	-	-	-
pos_649	-	289.154	6.31263	pos	-	-	-	-	-	-	-	-
pos_650	-	281.172	6.31263	pos	-	-	-	-	-	-	-	-
pos_651	-	129.055	6.31263	pos	-	-	-	-	-	-	-	-
pos_652	-	854.585	6.30518	pos	-	-	-	-	-	-	-	-
pos_653	-	820.601	6.30518	pos	-	-	-	-	-	-	-	-
pos_654	Farnesyl acetone	280.264	6.30518	pos	M+H, M+NH4, M+H-H2O	C18H30O	78.9	-	0.963759483294034	-	-	-
pos_655	-	487.298	7.79838	pos	-	-	-	-	-	-	-	-
pos_656	-	794.604	7.85085	pos	-	-	-	-	-	-	-	-
pos_657	-	893.562	7.86592	pos	-	-	-	-	-	-	-	-
pos_658	-	740.525	7.9262	pos	-	-	-	-	-	-	-	-
pos_659	-	838.633	7.94885	pos	-	-	-	-	-	-	-	-
pos_660	-	560.502	7.97902	pos	-	-	-	-	-	-	-	-
pos_661	-	544.269	8.02417	pos	-	-	-	-	-	-	-	-
pos_662	-	766.544	7.99407	pos	-	-	-	-	-	-	-	-
pos_663	-	800.559	8.07688	pos	-	-	-	-	-	-	-	-
pos_664	PE(P-18:0/20:4(8Z,11Z,14Z,17Z))	774.543	8.12972	pos	M+H, M+2Na-H, M+Na	C43H78NO7P	-	79.3	2.04314200232525	-	HMDB0011386	-
pos_665	-	769.593	8.12218	pos	-	-	-	-	-	-	-	-
pos_666	-	836.58	8.16752	pos	-	-	-	-	-	-	-	-
pos_667	-	566.89	8.17508	pos	-	-	-	-	-	-	-	-
pos_668	-	238.908	8.18263	pos	-	-	-	-	-	-	-	-
pos_669	-	295.189	8.19773	pos	-	-	-	-	-	-	-	-
pos_670	-	362.927	8.17508	pos	-	-	-	-	-	-	-	-
pos_671	-	685.437	7.82835	pos	-	-	-	-	-	-	-	-
pos_672	-	898.612	6.29772	pos	-	-	-	-	-	-	-	-
pos_673	-	572.244	6.29772	pos	-	-	-	-	-	-	-	-
pos_674	-	567.264	6.29772	pos	-	-	-	-	-	-	-	-
pos_675	-	522.288	8.28822	pos	-	-	-	-	-	-	-	-
pos_676	-	347.22	6.29772	pos	-	-	-	-	-	-	-	-
pos_677	-	909.547	8.31068	pos	-	-	-	-	-	-	-	-
pos_679	-	151.035	8.32557	pos	-	-	-	-	-	-	-	-
pos_680	-	197.022	8.32557	pos	-	-	-	-	-	-	-	-
pos_681	-	225.145	8.32557	pos	-	-	-	-	-	-	-	-
pos_682	-	239.967	8.33302	pos	-	-	-	-	-	-	-	-
pos_683	-	201.033	8.3479	pos	-	-	-	-	-	-	-	-
pos_684	-	873.482	8.34047	pos	-	-	-	-	-	-	-	-
pos_685	-	158.049	8.35537	pos	-	-	-	-	-	-	-	-
pos_686	-	244.061	8.35537	pos	-	-	-	-	-	-	-	-
pos_687	-	143.011	8.35537	pos	-	-	-	-	-	-	-	-
pos_688	-	192.977	8.36282	pos	-	-	-	-	-	-	-	-
pos_689	-	145.017	8.33302	pos	-	-	-	-	-	-	-	-
pos_690	-	183.098	8.33302	pos	-	-	-	-	-	-	-	-
pos_691	-	167.013	8.33302	pos	-	-	-	-	-	-	-	-
pos_692	-	125.987	8.33302	pos	-	-	-	-	-	-	-	-
pos_693	-	102.034	8.33302	pos	-	-	-	-	-	-	-	-
pos_694	-	170.066	8.32557	pos	-	-	-	-	-	-	-	-
pos_695	-	165.088	8.32557	pos	-	-	-	-	-	-	-	-
pos_696	-	139.988	8.32557	pos	-	-	-	-	-	-	-	-
pos_697	-	123.041	8.32557	pos	-	-	-	-	-	-	-	-
pos_698	-	516.221	6.29022	pos	-	-	-	-	-	-	-	-
pos_699	-	485.291	6.29022	pos	-	-	-	-	-	-	-	-
pos_700	Cynaratriol	327.118	6.28272	pos	M+H-H2O, M+Na, M+2Na-H	C15H22O5	-	58.5	1.01950495241939	-	HMDB0034983	70894-20-1
pos_701	LysoPC(20:5(5Z,8Z,11Z,14Z,17Z))	564.307	6.27522	pos	M+H-H2O, M+Na, M+H-2H2O	C28H48NO7P	-	96.9	1.84740184440485	C04230	HMDB0010397	-
pos_702	N-Oleoyl GABA	350.306	6.2593	pos	M+H, M+NH4, M+H-H2O	C22H41NO3	-	69.5	0.00804148063128412	-	HMDB0062335;LMFA08020104	-
pos_703	-	183.139	6.2593	pos	-	-	-	-	-	-	-	-
pos_704	-	410.325	6.25178	pos	-	-	-	-	-	-	-	-
pos_705	-	647.381	6.25178	pos	-	-	-	-	-	-	-	-
pos_706	-	385.271	6.25178	pos	-	-	-	-	-	-	-	-
pos_707	-	392.152	6.24425	pos	-	-	-	-	-	-	-	-
pos_708	-	407.112	6.2066	pos	-	-	-	-	-	-	-	-
pos_709	-	313.121	6.2066	pos	-	-	-	-	-	-	-	-
pos_712	-	363.037	6.19908	pos	-	-	-	-	-	-	-	-
pos_713	6-Hydroxyshogaol	331.131	6.19908	pos	M+K, M+2Na-H, M+Na	C17H24O4	-	57.4	1.31534533315096	-	HMDB0041249	143114-93-6
pos_714	-	147.117	6.19908	pos	-	-	-	-	-	-	-	-
pos_715	-	505.278	6.19153	pos	-	-	-	-	-	-	-	-
pos_716	-	290.21	6.19153	pos	-	-	-	-	-	-	-	-
pos_717	8,11,14-Eicosatrienoic acid	271.242	6.19153	pos	M+H-2H2O, M+H-H2O, M+Na	C20H34O2	-	58.0	1.09410085141047	C03242	HMDB0002925	1783-84-2
pos_718	-	679.462	6.18397	pos	-	-	-	-	-	-	-	-
pos_719	-	357.279	6.17642	pos	-	-	-	-	-	-	-	-
pos_720	-	877.446	6.16888	pos	-	-	-	-	-	-	-	-
pos_721	-	237.112	6.16888	pos	-	-	-	-	-	-	-	-
pos_722	2,5-Dimethylbenzaldehyde	135.081	6.16133	pos	M+H, M+ACN+H, 2M+ACN+H	C9H10O	96.8	-	1.60583881674793	-	-	-
pos_723	-	562.219	6.14625	pos	-	-	-	-	-	-	-	-
pos_724	-	536.336	6.14625	pos	-	-	-	-	-	-	-	-
pos_725	-	249.11	6.13872	pos	-	-	-	-	-	-	-	-
pos_726	-	782.441	6.1312	pos	-	-	-	-	-	-	-	-
pos_727	-	740.892	6.1312	pos	-	-	-	-	-	-	-	-
pos_728	-	689.286	6.1312	pos	-	-	-	-	-	-	-	-
pos_729	PI(20:4(5Z,8Z,11Z,14Z)/0:0)	603.294	6.1312	pos	M+H, M+2Na-H, M+H-H2O	C29H49O12P	52.2	-	1.7324259097549497	-	LMGP06050006	-
pos_730	-	378.266	6.1312	pos	-	-	-	-	-	-	-	-
pos_731	Piperine	286.144	6.1312	pos	M+H, 2M+Na, M+ACN+Na	C17H19NO3	90.7	-	1.45339264116512	C03882	HMDB0029377	94-62-2
pos_732	-	223.133	6.1312	pos	-	-	-	-	-	-	-	-
pos_733	Arnidenediol	407.368	6.10862	pos	M+H-2H2O, M+H, M+H-H2O	C30H50O2	-	76.5	1.98384693342628	-	HMDB0035401	6750-30-7
pos_734	-	426.195	6.11617	pos	-	-	-	-	-	-	-	-
pos_735	-	408.229	6.11617	pos	-	-	-	-	-	-	-	-
pos_736	Epimetendiol	360.294	6.11617	pos	M+H-2H2O, M+H-H2O, M+ACN+H	C21H34O2	-	52.4	0.46871145154574	-	HMDB0006012	132830-78-5
pos_737	-	356.295	6.10862	pos	-	-	-	-	-	-	-	-
pos_738	-	262.178	6.11617	pos	-	-	-	-	-	-	-	-
pos_739	-	294.243	6.10862	pos	-	-	-	-	-	-	-	-
pos_740	-	904.463	6.10108	pos	-	-	-	-	-	-	-	-
pos_741	-	597.989	6.10108	pos	-	-	-	-	-	-	-	-
pos_742	-	445.242	6.10108	pos	-	-	-	-	-	-	-	-
pos_743	-	404.098	6.10108	pos	-	-	-	-	-	-	-	-
pos_744	-	385.31	6.10108	pos	-	-	-	-	-	-	-	-
pos_745	-	615.247	6.09357	pos	-	-	-	-	-	-	-	-
pos_746	-	535.127	6.09357	pos	-	-	-	-	-	-	-	-
pos_747	Enoxolone	453.337	6.09357	pos	M+H-H2O, M+H, M+H-2H2O	C30H46O4	67.9	-	2.03406955703654	C02283	-	-
pos_748	Zileuton O-glucuronide	377.08	6.09357	pos	M+H-2H2O, M+H, M+H-H2O	C17H20N2O8S	-	57.4	-0.102750961135463	-	HMDB0060914	-
pos_749	Fenofibryl glucuronide	477.096	6.08605	pos	M+H-H2O, M+Na, M+H	C23H23ClO10	64.4	-	1.95756913753348	-	-	-
pos_750	-	100.058	6.09357	pos	-	-	-	-	-	-	-	-
pos_751	-	274.178	6.09357	pos	-	-	-	-	-	-	-	-
pos_752	-	451.101	6.08605	pos	-	-	-	-	-	-	-	-
pos_753	-	328.121	6.07857	pos	-	-	-	-	-	-	-	-
pos_754	-	271.227	6.07857	pos	-	-	-	-	-	-	-	-
pos_755	-	93.0704	6.07857	pos	-	-	-	-	-	-	-	-
pos_756	-	137.096	6.07857	pos	-	-	-	-	-	-	-	-
pos_757	-	617.343	6.03338	pos	-	-	-	-	-	-	-	-
pos_758	-	602.667	6.03338	pos	-	-	-	-	-	-	-	-
pos_759	-	173.133	6.03338	pos	-	-	-	-	-	-	-	-
pos_760	-	961.023	6.02583	pos	-	-	-	-	-	-	-	-
pos_761	-	786.418	6.02583	pos	-	-	-	-	-	-	-	-
pos_764	Ginsenoside Rh3	605.443	6.01825	pos	M+H-H2O, M+H, M+H-2H2O	C36H60O7	-	82.5	2.63231873073905	-	HMDB0039645	105558-26-7
pos_765	-	365.106	6.01825	pos	-	-	-	-	-	-	-	-
pos_766	-	288.29	6.01825	pos	-	-	-	-	-	-	-	-
pos_767	-	277.105	5.98037	pos	-	-	-	-	-	-	-	-
pos_768	-	194.01	5.97277	pos	-	-	-	-	-	-	-	-
pos_769	(S)-[8]-Gingerol	340.249	5.96517	pos	M+NH4, 2M+Na, M+ACN+Na	C19H30O4	-	54.9	1.8037655209627697	C17495	HMDB0033615	23513-08-8
pos_770	-	318.134	5.90427	pos	-	-	-	-	-	-	-	-
pos_771	-	439.122	5.93477	pos	-	-	-	-	-	-	-	-
pos_772	-	348.065	5.92713	pos	-	-	-	-	-	-	-	-
pos_773	Dehydroepiandrosterone	271.206	5.88148	pos	M+H-H2O, M+H, M+H-2H2O	C19H28O2	-	55.2	1.05018301523364	C01227	HMDB0000077;LMST02020021	53-43-0
pos_774	-	585.272	5.8739	pos	-	-	-	-	-	-	-	-
pos_775	UK-121,265	366.118	5.8663	pos	M+H, M+Na, M+K	C16H14F3N5O2	-	79.5	1.29000356414446	-	HMDB0060893	-
pos_776	-	287.059	5.85105	pos	-	-	-	-	-	-	-	-
pos_777	-	224.071	5.82822	pos	-	-	-	-	-	-	-	-
pos_778	-	347.222	5.77488	pos	-	-	-	-	-	-	-	-
pos_779	-	293.139	5.77488	pos	-	-	-	-	-	-	-	-
pos_780	-	143.049	5.7368	pos	-	-	-	-	-	-	-	-
pos_782	-	255.113	5.54628	pos	-	-	-	-	-	-	-	-
pos_783	Methyl dehydroabietate	297.222	5.49302	pos	M+H-H2O, M+H, M+H-2H2O	C21H30O2	50.8	-	1.53659725063741	-	-	-
pos_784	-	826.54	5.4854	pos	-	-	-	-	-	-	-	-
pos_785	OXCARBAZEPINE	253.098	5.32547	pos	M+H, M+Na, M+K	C15H12N2O2	96.4	-	1.62607666609086	C07492	HMDB0014914	28721-07-5
pos_787	-	271.166	5.18838	pos	-	-	-	-	-	-	-	-
pos_788	-	133.521	4.78488	pos	-	-	-	-	-	-	-	-
pos_789	-	159.044	5.12753	pos	-	-	-	-	-	-	-	-
pos_790	-	495.13	5.08185	pos	-	-	-	-	-	-	-	-
pos_791	-	657.702	5.05133	pos	-	-	-	-	-	-	-	-
pos_792	-	536.33	4.84585	pos	-	-	-	-	-	-	-	-
pos_793	-	619.754	5.05133	pos	-	-	-	-	-	-	-	-
pos_794	-	384.083	4.86107	pos	-	-	-	-	-	-	-	-
pos_795	(±)-Enterolactone	299.128	5.00573	pos	M+H-H2O, M+H, M+H-2H2O	C18H18O4	82.1	-	1.55874805406111	-	-	-
pos_796	-	692.445	4.98287	pos	-	-	-	-	-	-	-	-
pos_797	-	648.418	4.90678	pos	-	-	-	-	-	-	-	-
pos_798	-	564.009	4.88393	pos	-	-	-	-	-	-	-	-
pos_799	-	709.447	4.85345	pos	-	-	-	-	-	-	-	-
pos_800	-	790.493	4.80778	pos	-	-	-	-	-	-	-	-
pos_801	-	736.737	4.80778	pos	-	-	-	-	-	-	-	-
pos_802	-	717.762	4.80778	pos	-	-	-	-	-	-	-	-
pos_803	-	698.789	4.80778	pos	-	-	-	-	-	-	-	-
pos_804	-	345.189	4.7925	pos	-	-	-	-	-	-	-	-
pos_805	-	501.304	4.76963	pos	-	-	-	-	-	-	-	-
pos_806	-	770.958	4.76963	pos	-	-	-	-	-	-	-	-
pos_807	-	768.48	4.76963	pos	-	-	-	-	-	-	-	-
pos_808	-	665.421	4.76202	pos	-	-	-	-	-	-	-	-
pos_809	-	339.066	4.72408	pos	-	-	-	-	-	-	-	-
pos_810	-	746.466	4.72408	pos	-	-	-	-	-	-	-	-
pos_811	-	486.629	4.72408	pos	-	-	-	-	-	-	-	-
pos_812	-	239.109	4.72408	pos	-	-	-	-	-	-	-	-
pos_813	-	690.892	4.58712	pos	-	-	-	-	-	-	-	-
pos_815	-	712.905	4.63275	pos	-	-	-	-	-	-	-	-
pos_816	-	702.44	4.63275	pos	-	-	-	-	-	-	-	-
pos_817	-	663.27	4.60235	pos	-	-	-	-	-	-	-	-
pos_818	-	782.478	4.60993	pos	-	-	-	-	-	-	-	-
pos_819	-	464.605	4.63275	pos	-	-	-	-	-	-	-	-
pos_820	-	386.276	4.63275	pos	-	-	-	-	-	-	-	-
pos_821	-	535.272	4.59475	pos	-	-	-	-	-	-	-	-
pos_822	(2E,4E)-2,7-Dimethyl-2,4-octadienedioic acid	181.086	4.59475	pos	M+H-H2O, M+H, M+H-2H2O	C10H14O4	63.8	-	1.03340079935749	-	HMDB0034099	110107-15-8
pos_823	-	531.322	4.252	pos	-	-	-	-	-	-	-	-
pos_824	-	680.427	4.58712	pos	-	-	-	-	-	-	-	-
pos_825	-	674.257	4.27483	pos	-	-	-	-	-	-	-	-
pos_826	-	594.851	4.3739	pos	-	-	-	-	-	-	-	-
pos_827	-	760.464	4.5719	pos	-	-	-	-	-	-	-	-
pos_828	-	658.414	4.54142	pos	-	-	-	-	-	-	-	-
pos_829	-	738.451	4.53382	pos	-	-	-	-	-	-	-	-
pos_830	-	417.738	4.40438	pos	-	-	-	-	-	-	-	-
pos_831	-	636.401	4.48815	pos	-	-	-	-	-	-	-	-
pos_832	-	397.013	4.48815	pos	-	-	-	-	-	-	-	-
pos_833	-	342.249	4.46533	pos	-	-	-	-	-	-	-	-
pos_834	-	125.051	4.48815	pos	-	-	-	-	-	-	-	-
pos_835	-	716.438	4.48053	pos	-	-	-	-	-	-	-	-
pos_836	-	491.246	4.45772	pos	-	-	-	-	-	-	-	-
pos_837	-	614.387	4.43483	pos	-	-	-	-	-	-	-	-
pos_838	-	594.321	4.3739	pos	-	-	-	-	-	-	-	-
pos_839	-	516.316	4.43483	pos	-	-	-	-	-	-	-	-
pos_840	-	575.348	4.3739	pos	-	-	-	-	-	-	-	-
pos_841	-	553.334	4.31292	pos	-	-	-	-	-	-	-	-
pos_842	-	447.22	4.30532	pos	-	-	-	-	-	-	-	-
pos_843	-	655.283	4.27483	pos	-	-	-	-	-	-	-	-
pos_844	-	206.082	4.29772	pos	-	-	-	-	-	-	-	-
pos_845	-	706.424	4.26722	pos	-	-	-	-	-	-	-	-
pos_846	-	281.196	4.26722	pos	-	-	-	-	-	-	-	-
pos_847	-	726.433	4.2596	pos	-	-	-	-	-	-	-	-
pos_848	-	429.13	4.2596	pos	-	-	-	-	-	-	-	-
pos_849	-	472.805	4.2215	pos	-	-	-	-	-	-	-	-
pos_850	-	536.733	4.14532	pos	-	-	-	-	-	-	-	-
pos_851	-	864.413	4.20625	pos	-	-	-	-	-	-	-	-
pos_852	-	597.769	4.1606	pos	-	-	-	-	-	-	-	-
pos_853	-	450.792	4.14532	pos	-	-	-	-	-	-	-	-
pos_854	-	243.123	3.54355	pos	-	-	-	-	-	-	-	-
pos_855	-	487.296	4.11482	pos	-	-	-	-	-	-	-	-
pos_856	-	403.193	4.12243	pos	-	-	-	-	-	-	-	-
pos_857	-	266.103	3.55875	pos	-	-	-	-	-	-	-	-
pos_860	-	856.551	4.06143	pos	-	-	-	-	-	-	-	-
pos_861	-	465.283	4.03855	pos	-	-	-	-	-	-	-	-
pos_862	-	812.524	3.9776	pos	-	-	-	-	-	-	-	-
pos_863	-	471.739	4.0233	pos	-	-	-	-	-	-	-	-
pos_864	-	340.234	4.00045	pos	-	-	-	-	-	-	-	-
pos_865	-	266.103	4.0233	pos	-	-	-	-	-	-	-	-
pos_866	-	824.488	3.93947	pos	-	-	-	-	-	-	-	-
pos_867	-	635.387	3.9776	pos	-	-	-	-	-	-	-	-
pos_868	(2RS,5RS)-(E)-2-(2-Phenylethenyl)-1,3-dioxan-5-ol	171.081	3.96998	pos	M+H-2H2O, M+H, M+Na	C12H14O3	51.2	-	0.750415203682278	-	HMDB0031973	87562-73-0
pos_869	-	503.308	3.9776	pos	-	-	-	-	-	-	-	-
pos_871	-	574.345	3.93947	pos	-	-	-	-	-	-	-	-
pos_872	-	359.167	3.90137	pos	-	-	-	-	-	-	-	-
pos_873	-	768.498	3.88615	pos	-	-	-	-	-	-	-	-
pos_874	-	724.471	3.78712	pos	-	-	-	-	-	-	-	-
pos_875	-	467.132	3.84805	pos	-	-	-	-	-	-	-	-
pos_876	-	503.307	3.88615	pos	-	-	-	-	-	-	-	-
pos_877	-	267.995	3.84805	pos	-	-	-	-	-	-	-	-
pos_878	-	696.44	3.78712	pos	-	-	-	-	-	-	-	-
pos_879	-	247.637	3.7567	pos	-	-	-	-	-	-	-	-
pos_880	-	569.316	3.78712	pos	-	-	-	-	-	-	-	-
pos_881	-	462.274	3.57392	pos	-	-	-	-	-	-	-	-
pos_882	-	459.281	3.78712	pos	-	-	-	-	-	-	-	-
pos_883	-	415.255	3.78712	pos	-	-	-	-	-	-	-	-
pos_885	-	736.435	3.7491	pos	-	-	-	-	-	-	-	-
pos_886	-	547.334	3.67293	pos	-	-	-	-	-	-	-	-
pos_887	-	416.286	3.67293	pos	-	-	-	-	-	-	-	-
pos_888	-	415.255	3.67293	pos	-	-	-	-	-	-	-	-
pos_889	-	245.15	3.67293	pos	-	-	-	-	-	-	-	-
pos_890	-	320.096	3.6349	pos	-	-	-	-	-	-	-	-
pos_891	-	390.707	3.59672	pos	-	-	-	-	-	-	-	-
pos_892	-	391.194	3.61962	pos	-	-	-	-	-	-	-	-
pos_893	-	258.012	3.57392	pos	-	-	-	-	-	-	-	-
pos_894	-	416.199	3.56633	pos	-	-	-	-	-	-	-	-
pos_895	-	437.237	3.55875	pos	-	-	-	-	-	-	-	-
pos_896	-	284.134	3.53593	pos	-	-	-	-	-	-	-	-
pos_897	-	243.123	3.376	pos	-	-	-	-	-	-	-	-
pos_899	-	604.356	3.39123	pos	-	-	-	-	-	-	-	-
pos_900	-	423.203	3.41413	pos	-	-	-	-	-	-	-	-
pos_901	-	372.26	3.46733	pos	-	-	-	-	-	-	-	-
pos_902	-	347.168	3.41413	pos	-	-	-	-	-	-	-	-
pos_903	-	548.293	3.4065	pos	-	-	-	-	-	-	-	-
pos_904	-	560.33	3.2465	pos	-	-	-	-	-	-	-	-
pos_905	-	675.82	3.30738	pos	-	-	-	-	-	-	-	-
pos_906	-	510.761	3.2465	pos	-	-	-	-	-	-	-	-
pos_907	-	415.513	3.23888	pos	-	-	-	-	-	-	-	-
pos_908	-	362.152	2.78208	pos	-	-	-	-	-	-	-	-
pos_909	-	824.724	0.570717	pos	-	-	-	-	-	-	-	-
pos_910	-	176.03	0.578183	pos	-	-	-	-	-	-	-	-
pos_911	-	164.93	0.578183	pos	-	-	-	-	-	-	-	-
pos_912	-	263.014	0.578183	pos	-	-	-	-	-	-	-	-
pos_913	-	576.882	0.578183	pos	-	-	-	-	-	-	-	-
pos_914	-	258.11	0.585667	pos	-	-	-	-	-	-	-	-
pos_915	-	120.066	0.585667	pos	-	-	-	-	-	-	-	-
pos_916	-	145.05	0.593067	pos	-	-	-	-	-	-	-	-
pos_917	-	115.07	0.585667	pos	-	-	-	-	-	-	-	-
pos_918	-	512.918	0.578183	pos	-	-	-	-	-	-	-	-
pos_919	-	205.082	0.6004	pos	-	-	-	-	-	-	-	-
pos_920	-	146.118	0.6004	pos	-	-	-	-	-	-	-	-
pos_921	-	217.082	0.6153	pos	-	-	-	-	-	-	-	-
pos_922	-	365.106	0.578183	pos	-	-	-	-	-	-	-	-
pos_923	-	210.08	0.630183	pos	-	-	-	-	-	-	-	-
pos_924	-	337.906	0.578183	pos	-	-	-	-	-	-	-	-
pos_925	-	241.031	0.578183	pos	-	-	-	-	-	-	-	-
pos_926	-	169.986	0.578183	pos	-	-	-	-	-	-	-	-
pos_927	-	246.091	0.637633	pos	-	-	-	-	-	-	-	-
pos_928	-	782.739	0.570717	pos	-	-	-	-	-	-	-	-
pos_929	-	142.948	0.578183	pos	-	-	-	-	-	-	-	-
pos_930	-	156.077	0.652217	pos	-	-	-	-	-	-	-	-
pos_932	-	215.139	0.65965	pos	-	-	-	-	-	-	-	-
pos_933	-	274.093	0.65965	pos	-	-	-	-	-	-	-	-
pos_934	-	341.047	0.65965	pos	-	-	-	-	-	-	-	-
pos_935	-	149.026	0.667117	pos	-	-	-	-	-	-	-	-
pos_937	-	202.119	0.65965	pos	-	-	-	-	-	-	-	-
pos_938	2-Hydroxycinnamic acid	182.081	0.65965	pos	M+NH4, 2M+NH4, M+H	C9H8O3	78.3	-	0.897384568396852	C01772	HMDB0002641	583-17-5
pos_939	-	177.102	0.65965	pos	-	-	-	-	-	-	-	-
pos_940	-	142.05	0.65965	pos	-	-	-	-	-	-	-	-
pos_941	-	166.072	0.65965	pos	-	-	-	-	-	-	-	-
pos_942	-	195.968	0.771833	pos	-	-	-	-	-	-	-	-
pos_943	-	166.058	0.65965	pos	-	-	-	-	-	-	-	-
pos_944	-	162.076	0.65965	pos	-	-	-	-	-	-	-	-
pos_945	-	145.05	0.65965	pos	-	-	-	-	-	-	-	-
pos_946	-	119.049	0.65965	pos	-	-	-	-	-	-	-	-
pos_948	-	130.086	0.65965	pos	-	-	-	-	-	-	-	-
pos_949	-	193.097	0.914267	pos	-	-	-	-	-	-	-	-
pos_950	-	373.074	0.914267	pos	-	-	-	-	-	-	-	-
pos_952	-	209.056	0.914267	pos	-	-	-	-	-	-	-	-
pos_953	-	137.046	0.921717	pos	-	-	-	-	-	-	-	-
pos_954	-	202.119	0.921717	pos	-	-	-	-	-	-	-	-
pos_955	-	273.108	0.921717	pos	-	-	-	-	-	-	-	-
pos_956	-	252.988	0.921717	pos	-	-	-	-	-	-	-	-
pos_957	-	237.091	0.929233	pos	-	-	-	-	-	-	-	-
pos_959	4-Nitrobenzoic acid	205.987	0.929233	pos	M+H-H2O, M+K, M+H	C7H5NO4	81.5	-	0.626109937186051	C18625	-	-
pos_960	-	167.997	0.93675	pos	-	-	-	-	-	-	-	-
pos_961	-	206.048	0.921717	pos	-	-	-	-	-	-	-	-
pos_962	-	204.134	0.921717	pos	-	-	-	-	-	-	-	-
pos_963	-	167.038	0.921717	pos	-	-	-	-	-	-	-	-
pos_965	-	182.081	0.9668	pos	-	-	-	-	-	-	-	-
pos_966	-	162.058	0.921717	pos	-	-	-	-	-	-	-	-
pos_967	Hydantoin-5-propionic acid	155.045	0.921717	pos	M+H-H2O, M+H, M+NH4	C6H8N2O4	-	52.7	0.152556040443734	C05565	HMDB0001212	5624-26-0
pos_968	-	156.077	0.914267	pos	-	-	-	-	-	-	-	-
pos_969	-	150.058	0.914267	pos	-	-	-	-	-	-	-	-
pos_970	-	307.114	1.0045	pos	-	-	-	-	-	-	-	-
pos_971	-	130.086	0.914267	pos	-	-	-	-	-	-	-	-
pos_972	-	142.977	0.4439	pos	-	-	-	-	-	-	-	-
pos_973	-	131.974	0.213883	pos	-	-	-	-	-	-	-	-
pos_974	-	135.044	0.275267	pos	-	-	-	-	-	-	-	-
pos_975	-	265.127	0.2062	pos	-	-	-	-	-	-	-	-
pos_976	-	145.01	0.4439	pos	-	-	-	-	-	-	-	-
pos_977	-	103.039	0.436433	pos	-	-	-	-	-	-	-	-
pos_978	-	149.023	0.2983	pos	-	-	-	-	-	-	-	-
pos_979	-	148.977	0.3367	pos	-	-	-	-	-	-	-	-
pos_980	-	127.039	0.3981	pos	-	-	-	-	-	-	-	-
pos_981	-	262.008	0.4439	pos	-	-	-	-	-	-	-	-
pos_982	-	101.049	0.47365	pos	-	-	-	-	-	-	-	-
pos_983	-	369.925	0.466217	pos	-	-	-	-	-	-	-	-
pos_984	-	78.5209	0.47365	pos	-	-	-	-	-	-	-	-
pos_985	-	416.917	0.466217	pos	-	-	-	-	-	-	-	-
pos_986	-	137.971	0.45135	pos	-	-	-	-	-	-	-	-
pos_987	-	257.977	0.466217	pos	-	-	-	-	-	-	-	-
pos_988	-	242	0.466217	pos	-	-	-	-	-	-	-	-
pos_989	-	71.5313	0.466217	pos	-	-	-	-	-	-	-	-
pos_990	-	186.061	0.466217	pos	-	-	-	-	-	-	-	-
pos_991	-	215.113	0.466217	pos	-	-	-	-	-	-	-	-
pos_992	-	186.036	0.466217	pos	-	-	-	-	-	-	-	-
pos_993	-	178.96	0.466217	pos	-	-	-	-	-	-	-	-
pos_994	-	82.5377	0.466217	pos	-	-	-	-	-	-	-	-
pos_995	-	151.035	0.466217	pos	-	-	-	-	-	-	-	-
pos_997	-	124.044	0.466217	pos	-	-	-	-	-	-	-	-
pos_998	-	105.004	0.466217	pos	-	-	-	-	-	-	-	-
pos_999	-	95.0444	0.466217	pos	-	-	-	-	-	-	-	-
pos_1000	-	90.0289	0.466217	pos	-	-	-	-	-	-	-	-
pos_1001	-	81.4755	0.466217	pos	-	-	-	-	-	-	-	-
pos_1002	-	79.0621	0.466217	pos	-	-	-	-	-	-	-	-
pos_1003	-	100.087	0.458783	pos	-	-	-	-	-	-	-	-
pos_1004	-	171.044	0.458783	pos	-	-	-	-	-	-	-	-
pos_1005	-	128.109	0.458783	pos	-	-	-	-	-	-	-	-
pos_1006	-	122.956	0.458783	pos	-	-	-	-	-	-	-	-
pos_1007	-	256.957	0.45135	pos	-	-	-	-	-	-	-	-
pos_1008	-	274.969	0.4439	pos	-	-	-	-	-	-	-	-
pos_1009	-	168.026	0.4439	pos	-	-	-	-	-	-	-	-
pos_1010	-	88.9532	0.47365	pos	-	-	-	-	-	-	-	-
pos_1011	-	102.034	0.47365	pos	-	-	-	-	-	-	-	-
pos_1012	-	101.985	0.47365	pos	-	-	-	-	-	-	-	-
pos_1013	-	112.979	0.47365	pos	-	-	-	-	-	-	-	-
pos_1014	-	129.979	0.47365	pos	-	-	-	-	-	-	-	-
pos_1015	-	126.99	0.47365	pos	-	-	-	-	-	-	-	-
pos_1016	-	186.923	0.47365	pos	-	-	-	-	-	-	-	-
pos_1017	-	277.009	0.47365	pos	-	-	-	-	-	-	-	-
pos_1018	-	483.906	0.47365	pos	-	-	-	-	-	-	-	-
pos_1019	-	495.853	0.47365	pos	-	-	-	-	-	-	-	-
pos_1020	-	572.837	0.47365	pos	-	-	-	-	-	-	-	-
pos_1021	-	588.815	0.47365	pos	-	-	-	-	-	-	-	-
pos_1023	-	491.825	0.47365	pos	-	-	-	-	-	-	-	-
pos_1024	-	668.827	0.548267	pos	-	-	-	-	-	-	-	-
pos_1025	-	676.857	0.548267	pos	-	-	-	-	-	-	-	-
pos_1026	-	735.815	0.548267	pos	-	-	-	-	-	-	-	-
pos_1027	-	720.839	0.548267	pos	-	-	-	-	-	-	-	-
pos_1028	-	812.833	0.548267	pos	-	-	-	-	-	-	-	-
pos_1029	-	794.813	0.548267	pos	-	-	-	-	-	-	-	-
pos_1030	-	871.29	0.548267	pos	-	-	-	-	-	-	-	-
pos_1031	-	788.827	0.548267	pos	-	-	-	-	-	-	-	-
pos_1032	-	634.877	0.548267	pos	-	-	-	-	-	-	-	-
pos_1033	-	414.391	0.47365	pos	-	-	-	-	-	-	-	-
pos_1034	-	368.883	0.548267	pos	-	-	-	-	-	-	-	-
pos_1035	-	106.951	0.55575	pos	-	-	-	-	-	-	-	-
pos_1036	-	214.057	0.55575	pos	-	-	-	-	-	-	-	-
pos_1037	-	242.914	0.55575	pos	-	-	-	-	-	-	-	-
pos_1038	-	594.837	0.55575	pos	-	-	-	-	-	-	-	-
pos_1039	-	606.971	0.55575	pos	-	-	-	-	-	-	-	-
pos_1040	-	666.825	0.55575	pos	-	-	-	-	-	-	-	-
pos_1041	-	705.387	0.55575	pos	-	-	-	-	-	-	-	-
pos_1042	-	696.899	0.55575	pos	-	-	-	-	-	-	-	-
pos_1044	-	764.884	0.55575	pos	-	-	-	-	-	-	-	-
pos_1046	-	806.868	0.55575	pos	-	-	-	-	-	-	-	-
pos_1047	-	849.349	0.55575	pos	-	-	-	-	-	-	-	-
pos_1048	-	640.823	0.563233	pos	-	-	-	-	-	-	-	-
pos_1049	-	698.776	0.563233	pos	-	-	-	-	-	-	-	-
pos_1050	-	724.785	0.563233	pos	-	-	-	-	-	-	-	-
pos_1051	-	745.907	0.563233	pos	-	-	-	-	-	-	-	-
pos_1052	-	776.796	0.563233	pos	-	-	-	-	-	-	-	-
pos_1053	-	813.894	0.563233	pos	-	-	-	-	-	-	-	-
pos_1054	-	826.907	0.563233	pos	-	-	-	-	-	-	-	-
pos_1055	-	834.751	0.563233	pos	-	-	-	-	-	-	-	-
pos_1056	-	831.786	0.563233	pos	-	-	-	-	-	-	-	-
pos_1057	-	884.76	0.563233	pos	-	-	-	-	-	-	-	-
pos_1058	-	881.879	0.563233	pos	-	-	-	-	-	-	-	-
pos_1059	-	554.774	0.570717	pos	-	-	-	-	-	-	-	-
pos_1060	-	541.945	0.570717	pos	-	-	-	-	-	-	-	-
pos_1061	-	504.847	0.570717	pos	-	-	-	-	-	-	-	-
pos_1062	-	520.822	0.570717	pos	-	-	-	-	-	-	-	-
pos_1063	-	473.957	0.570717	pos	-	-	-	-	-	-	-	-
pos_1064	-	486.787	0.570717	pos	-	-	-	-	-	-	-	-
pos_1065	-	476.941	0.570717	pos	-	-	-	-	-	-	-	-
pos_1067	-	938.904	0.563233	pos	-	-	-	-	-	-	-	-
pos_1068	-	444.802	0.570717	pos	-	-	-	-	-	-	-	-
pos_1069	-	426.831	0.570717	pos	-	-	-	-	-	-	-	-
pos_1070	-	420.886	0.570717	pos	-	-	-	-	-	-	-	-
pos_1071	-	418.799	0.570717	pos	-	-	-	-	-	-	-	-
pos_1072	-	986.698	0.563233	pos	-	-	-	-	-	-	-	-
pos_1073	-	354.895	0.570717	pos	-	-	-	-	-	-	-	-
pos_1074	-	264.845	0.570717	pos	-	-	-	-	-	-	-	-
pos_1075	-	332.961	0.570717	pos	-	-	-	-	-	-	-	-
pos_1076	-	306.977	0.570717	pos	-	-	-	-	-	-	-	-
pos_1077	-	305.961	0.570717	pos	-	-	-	-	-	-	-	-
pos_1078	-	300.005	0.570717	pos	-	-	-	-	-	-	-	-
pos_1079	-	269.994	0.570717	pos	-	-	-	-	-	-	-	-
pos_1080	-	261.088	0.570717	pos	-	-	-	-	-	-	-	-
pos_1081	-	870.916	0.563233	pos	-	-	-	-	-	-	-	-
pos_1082	-	250.868	0.570717	pos	-	-	-	-	-	-	-	-
pos_1083	-	232.116	0.570717	pos	-	-	-	-	-	-	-	-
pos_1084	-	225.035	0.570717	pos	-	-	-	-	-	-	-	-
pos_1085	-	222.988	0.570717	pos	-	-	-	-	-	-	-	-
pos_1086	-	222.868	0.570717	pos	-	-	-	-	-	-	-	-
pos_1087	-	218.92	0.570717	pos	-	-	-	-	-	-	-	-
pos_1088	-	830.749	0.563233	pos	-	-	-	-	-	-	-	-
pos_1089	-	198.974	0.570717	pos	-	-	-	-	-	-	-	-
pos_1090	-	196.878	0.570717	pos	-	-	-	-	-	-	-	-
pos_1091	-	184.095	0.570717	pos	-	-	-	-	-	-	-	-
pos_1092	-	180.904	0.570717	pos	-	-	-	-	-	-	-	-
pos_1094	-	150.014	0.570717	pos	-	-	-	-	-	-	-	-
pos_1095	-	134.019	0.570717	pos	-	-	-	-	-	-	-	-
pos_1096	-	120.003	0.570717	pos	-	-	-	-	-	-	-	-
pos_1098	-	802.93	0.563233	pos	-	-	-	-	-	-	-	-
pos_1099	-	751.372	0.563233	pos	-	-	-	-	-	-	-	-
pos_1100	-	734.943	0.563233	pos	-	-	-	-	-	-	-	-
pos_1101	-	708.906	0.563233	pos	-	-	-	-	-	-	-	-
pos_1102	-	694.835	0.563233	pos	-	-	-	-	-	-	-	-
pos_1103	-	623.008	0.563233	pos	-	-	-	-	-	-	-	-
pos_1104	-	555.021	0.563233	pos	-	-	-	-	-	-	-	-
pos_1105	-	598.966	0.563233	pos	-	-	-	-	-	-	-	-
pos_1106	-	530.978	0.563233	pos	-	-	-	-	-	-	-	-
pos_1107	-	527.929	0.563233	pos	-	-	-	-	-	-	-	-
pos_1108	-	894.894	0.55575	pos	-	-	-	-	-	-	-	-
pos_1109	-	487.033	0.563233	pos	-	-	-	-	-	-	-	-
pos_1110	-	462.991	0.563233	pos	-	-	-	-	-	-	-	-
pos_1111	-	459.941	0.563233	pos	-	-	-	-	-	-	-	-
pos_1112	-	419.046	0.563233	pos	-	-	-	-	-	-	-	-
pos_1113	-	946.908	0.55575	pos	-	-	-	-	-	-	-	-
pos_1114	-	395.003	0.563233	pos	-	-	-	-	-	-	-	-
pos_1115	-	390.875	0.563233	pos	-	-	-	-	-	-	-	-
pos_1116	-	354.835	0.563233	pos	-	-	-	-	-	-	-	-
pos_1117	-	351.058	0.563233	pos	-	-	-	-	-	-	-	-
pos_1118	-	978.857	0.55575	pos	-	-	-	-	-	-	-	-
pos_1119	-	1030.87	0.55575	pos	-	-	-	-	-	-	-	-
pos_1120	-	322.887	0.563233	pos	-	-	-	-	-	-	-	-
pos_1121	-	313	0.563233	pos	-	-	-	-	-	-	-	-
pos_1122	-	284.91	0.563233	pos	-	-	-	-	-	-	-	-
pos_1123	-	255.978	0.563233	pos	-	-	-	-	-	-	-	-
pos_1124	-	151.951	0.563233	pos	-	-	-	-	-	-	-	-
pos_1125	-	190.912	0.563233	pos	-	-	-	-	-	-	-	-
pos_1126	-	186.912	0.563233	pos	-	-	-	-	-	-	-	-
pos_1127	-	122.84	0.563233	pos	-	-	-	-	-	-	-	-
pos_1129	-	962.883	0.55575	pos	-	-	-	-	-	-	-	-
pos_1130	-	938.775	0.55575	pos	-	-	-	-	-	-	-	-
pos_1131	-	870.788	0.55575	pos	-	-	-	-	-	-	-	-
pos_1132	-	802.801	0.55575	pos	-	-	-	-	-	-	-	-
pos_1133	-	691.933	0.55575	pos	-	-	-	-	-	-	-	-
pos_1134	-	570.931	0.55575	pos	-	-	-	-	-	-	-	-
pos_1135	-	538.983	0.55575	pos	-	-	-	-	-	-	-	-
pos_1136	-	462.862	0.55575	pos	-	-	-	-	-	-	-	-
pos_1137	-	260.897	0.55575	pos	-	-	-	-	-	-	-	-
pos_1138	-	258.9	0.55575	pos	-	-	-	-	-	-	-	-
pos_1139	-	232.908	0.55575	pos	-	-	-	-	-	-	-	-
pos_1140	-	226.611	0.55575	pos	-	-	-	-	-	-	-	-
pos_1141	-	193.131	0.55575	pos	-	-	-	-	-	-	-	-
pos_1142	-	164.921	0.55575	pos	-	-	-	-	-	-	-	-
pos_1143	-	124.923	0.55575	pos	-	-	-	-	-	-	-	-
pos_1145	-	216.015	0.548267	pos	-	-	-	-	-	-	-	-
pos_1146	-	175.119	0.548267	pos	-	-	-	-	-	-	-	-
pos_1147	-	90.9232	0.548267	pos	-	-	-	-	-	-	-	-
pos_1148	-	102.916	0.481067	pos	-	-	-	-	-	-	-	-
pos_1149	-	101.981	0.481067	pos	-	-	-	-	-	-	-	-
pos_1150	-	344.876	0.47365	pos	-	-	-	-	-	-	-	-
pos_1152	-	134.992	0.481067	pos	-	-	-	-	-	-	-	-
pos_1153	-	160.082	0.47365	pos	-	-	-	-	-	-	-	-
pos_1154	-	318.914	0.481067	pos	-	-	-	-	-	-	-	-
pos_1155	-	379.877	0.481067	pos	-	-	-	-	-	-	-	-
pos_1156	-	78.9819	0.488517	pos	-	-	-	-	-	-	-	-
pos_1157	-	127.944	0.488517	pos	-	-	-	-	-	-	-	-
pos_1159	-	144.992	0.488517	pos	-	-	-	-	-	-	-	-
pos_1160	-	309.166	0.488517	pos	-	-	-	-	-	-	-	-
pos_1161	-	125.913	0.488517	pos	-	-	-	-	-	-	-	-
pos_1162	-	310.096	1.095	pos	-	-	-	-	-	-	-	-
pos_1163	-	86.0969	1.10993	pos	-	-	-	-	-	-	-	-
pos_1164	-	184.028	0.47365	pos	-	-	-	-	-	-	-	-
pos_1165	-	232.13	1.1025	pos	-	-	-	-	-	-	-	-
pos_1166	-	173.129	1.11738	pos	-	-	-	-	-	-	-	-
pos_1167	-	147.047	1.12492	pos	-	-	-	-	-	-	-	-
pos_1170	-	217.004	1.14003	pos	-	-	-	-	-	-	-	-
pos_1171	-	154.05	1.14765	pos	-	-	-	-	-	-	-	-
pos_1172	-	217.988	1.14765	pos	-	-	-	-	-	-	-	-
pos_1173	-	203.972	1.14765	pos	-	-	-	-	-	-	-	-
pos_1174	-	189.007	1.14003	pos	-	-	-	-	-	-	-	-
pos_1175	-	218.049	1.17047	pos	-	-	-	-	-	-	-	-
pos_1176	-	184.028	1.14003	pos	-	-	-	-	-	-	-	-
pos_1177	-	179.037	1.14003	pos	-	-	-	-	-	-	-	-
pos_1178	-	233.092	1.19333	pos	-	-	-	-	-	-	-	-
pos_1179	-	258.03	1.1857	pos	-	-	-	-	-	-	-	-
pos_1180	N-Methyl-4-pyridone-3-carboxamide	153.066	1.19333	pos	M+H-H2O, M+H	C7H8N2O2	74.6	-	1.40562561107909	-	-	-
pos_1181	-	146.053	1.19333	pos	-	-	-	-	-	-	-	-
pos_1182	-	144.066	1.21622	pos	-	-	-	-	-	-	-	-
pos_1183	-	146.081	1.2315	pos	-	-	-	-	-	-	-	-
pos_1184	-	247.049	1.13247	pos	-	-	-	-	-	-	-	-
pos_1185	-	212.092	1.25442	pos	-	-	-	-	-	-	-	-
pos_1186	-	269.117	1.26207	pos	-	-	-	-	-	-	-	-
pos_1187	-	162.058	1.285	pos	-	-	-	-	-	-	-	-
pos_1188	-	173.079	1.29265	pos	-	-	-	-	-	-	-	-
pos_1189	-	116.053	1.285	pos	-	-	-	-	-	-	-	-
pos_1190	-	103.039	1.32322	pos	-	-	-	-	-	-	-	-
pos_1191	-	203.082	1.25442	pos	-	-	-	-	-	-	-	-
pos_1192	-	310.005	1.33852	pos	-	-	-	-	-	-	-	-
pos_1193	-	287.985	1.33852	pos	-	-	-	-	-	-	-	-
pos_1194	-	127.039	1.36918	pos	-	-	-	-	-	-	-	-
pos_1195	-	217.119	1.37683	pos	-	-	-	-	-	-	-	-
pos_1196	-	183.113	1.38452	pos	-	-	-	-	-	-	-	-
pos_1197	-	283.031	1.39215	pos	-	-	-	-	-	-	-	-
pos_1198	-	79.0186	1.40748	pos	-	-	-	-	-	-	-	-
pos_1199	-	149.023	1.41515	pos	-	-	-	-	-	-	-	-
pos_1201	-	175.052	1.42282	pos	-	-	-	-	-	-	-	-
pos_1202	-	105.037	1.42282	pos	-	-	-	-	-	-	-	-
pos_1203	-	200.092	1.47648	pos	-	-	-	-	-	-	-	-
pos_1205	-	195.077	1.48415	pos	-	-	-	-	-	-	-	-
pos_1207	-	151.062	1.5225	pos	-	-	-	-	-	-	-	-
pos_1208	-	262.104	1.5225	pos	-	-	-	-	-	-	-	-
pos_1209	Alexine	172.097	1.53015	pos	M+H-H2O, M+H	C8H15NO4	85.0	-	1.02043861738811	C10124	-	-
pos_1210	-	282.12	1.53015	pos	-	-	-	-	-	-	-	-
pos_1211	-	281.114	1.53015	pos	-	-	-	-	-	-	-	-
pos_1212	-	225.043	1.53782	pos	-	-	-	-	-	-	-	-
pos_1213	-	123.117	1.54548	pos	-	-	-	-	-	-	-	-
pos_1214	-	247.129	1.54548	pos	-	-	-	-	-	-	-	-
pos_1215	-	369.156	1.55318	pos	-	-	-	-	-	-	-	-
pos_1217	-	323.107	1.57618	pos	-	-	-	-	-	-	-	-
pos_1218	-	230.081	1.55318	pos	-	-	-	-	-	-	-	-
pos_1219	-	146.063	1.54548	pos	-	-	-	-	-	-	-	-
pos_1220	Indole-3-carboxaldehyde	146.06	1.61452	pos	M+H, M+NH4	C9H7NO	92.8	-	1.41683979158171	C00294;C08493	-	-
pos_1221	-	211.072	1.6222	pos	-	-	-	-	-	-	-	-
pos_1222	-	181.097	1.61452	pos	-	-	-	-	-	-	-	-
pos_1224	-	101.95	1.65227	pos	-	-	-	-	-	-	-	-
pos_1225	-	93.0704	1.65948	pos	-	-	-	-	-	-	-	-
pos_1226	-	103.119	1.65948	pos	-	-	-	-	-	-	-	-
pos_1227	Benzaldehyde	107.05	1.65948	pos	M+H, M+ACN+H	C7H6O	67.7	-	4.25414946972458	C00261	HMDB0006115	100-52-7
pos_1228	-	122.087	1.65948	pos	-	-	-	-	-	-	-	-
pos_1229	-	471.2	1.65948	pos	-	-	-	-	-	-	-	-
pos_1230	-	224.071	1.67448	pos	-	-	-	-	-	-	-	-
pos_1231	-	369.113	1.65948	pos	-	-	-	-	-	-	-	-
pos_1232	-	170.081	1.6901	pos	-	-	-	-	-	-	-	-
pos_1233	-	157.097	1.69772	pos	-	-	-	-	-	-	-	-
pos_1234	-	103.055	1.65948	pos	-	-	-	-	-	-	-	-
pos_1235	-	205.064	1.71298	pos	-	-	-	-	-	-	-	-
pos_1236	-	183.102	1.7283	pos	-	-	-	-	-	-	-	-
pos_1237	Phenol	95.0497	1.65948	pos	M+H-H2O, M+H	C6H6O	55.8	-	6.413117131977639	C15584;C01108;C00146	HMDB0000228	108-95-2
pos_1238	-	79.0549	1.65948	pos	-	-	-	-	-	-	-	-
pos_1239	-	181.05	1.61452	pos	-	-	-	-	-	-	-	-
pos_1240	-	272.161	1.74363	pos	-	-	-	-	-	-	-	-
pos_1241	-	219.018	1.7513	pos	-	-	-	-	-	-	-	-
pos_1242	-	139.003	1.75895	pos	-	-	-	-	-	-	-	-
pos_1243	-	214.035	1.75895	pos	-	-	-	-	-	-	-	-
pos_1244	-	331.045	1.75895	pos	-	-	-	-	-	-	-	-
pos_1245	-	240.181	1.7754	pos	-	-	-	-	-	-	-	-
pos_1246	-	129.055	1.78307	pos	-	-	-	-	-	-	-	-
pos_1248	-	99.0644	1.79072	pos	-	-	-	-	-	-	-	-
pos_1250	-	180.088	1.82133	pos	-	-	-	-	-	-	-	-
pos_1252	-	187.094	1.87493	pos	-	-	-	-	-	-	-	-
pos_1253	Dexpanthenol	206.139	1.8596	pos	M+H, M+ACN+Na	C9H19NO4	87.9	-	1.25613445947537	C05944	-	-
pos_1254	-	247.129	1.83663	pos	-	-	-	-	-	-	-	-
pos_1255	-	128.071	1.82133	pos	-	-	-	-	-	-	-	-
pos_1258	-	181.072	1.89792	pos	-	-	-	-	-	-	-	-
pos_1259	-	234.098	1.92092	pos	-	-	-	-	-	-	-	-
pos_1260	-	149.096	1.80605	pos	-	-	-	-	-	-	-	-
pos_1261	-	279.135	1.93735	pos	-	-	-	-	-	-	-	-
pos_1264	-	248.096	1.945	pos	-	-	-	-	-	-	-	-
pos_1265	-	269.15	1.93735	pos	-	-	-	-	-	-	-	-
pos_1266	-	869.33	1.95265	pos	-	-	-	-	-	-	-	-
pos_1267	-	491.658	1.9603	pos	-	-	-	-	-	-	-	-
pos_1268	-	200.985	1.96795	pos	-	-	-	-	-	-	-	-
pos_1269	-	510.632	1.9603	pos	-	-	-	-	-	-	-	-
pos_1270	-	176.074	1.9756	pos	-	-	-	-	-	-	-	-
pos_1271	-	276.018	1.9756	pos	-	-	-	-	-	-	-	-
pos_1272	-	218.129	1.98322	pos	-	-	-	-	-	-	-	-
pos_1274	-	126.092	1.99083	pos	-	-	-	-	-	-	-	-
pos_1275	-	248.975	1.99083	pos	-	-	-	-	-	-	-	-
pos_1276	-	148.112	1.99847	pos	-	-	-	-	-	-	-	-
pos_1277	-	193.097	1.99083	pos	-	-	-	-	-	-	-	-
pos_1279	-	305.087	2.0138	pos	-	-	-	-	-	-	-	-
pos_1282	-	255.098	2.02143	pos	-	-	-	-	-	-	-	-
pos_1283	-	232.145	2.02908	pos	-	-	-	-	-	-	-	-
pos_1284	-	201.074	2.03673	pos	-	-	-	-	-	-	-	-
pos_1285	-	231.136	2.03673	pos	-	-	-	-	-	-	-	-
pos_1286	-	185.045	2.04438	pos	-	-	-	-	-	-	-	-
pos_1287	-	168.102	2.052	pos	-	-	-	-	-	-	-	-
pos_1288	Atropaldehyde	150.092	2.052	pos	M+H, M+NH4	C9H8O	56.1	-	1.37923550427381	C16592	HMDB0060671	-
pos_1290	-	139.039	2.05965	pos	-	-	-	-	-	-	-	-
pos_1291	-	216.087	2.03673	pos	-	-	-	-	-	-	-	-
pos_1293	3-Hydroxyindolin-2-one	150.055	2.0138	pos	M+H, M+ACN+H	C8H7NO2	84.2	-	1.18753006138409	C11130	-	-
pos_1294	Dolichodial	167.107	1.99083	pos	M+H-H2O, M+H	C10H14O2	59.1	-	0.596248326640854	C09777	LMPR0102070037	-
pos_1295	-	85.0767	2.08257	pos	-	-	-	-	-	-	-	-
pos_1296	-	243.134	1.9603	pos	-	-	-	-	-	-	-	-
pos_1297	-	224.149	1.93735	pos	-	-	-	-	-	-	-	-
pos_1299	-	133.086	2.09782	pos	-	-	-	-	-	-	-	-
pos_1300	-	239.379	2.09782	pos	-	-	-	-	-	-	-	-
pos_1301	-	202.086	2.09782	pos	-	-	-	-	-	-	-	-
pos_1302	-	338.181	2.09782	pos	-	-	-	-	-	-	-	-
pos_1303	-	191.02	2.12075	pos	-	-	-	-	-	-	-	-
pos_1304	-	146.118	2.12838	pos	-	-	-	-	-	-	-	-
pos_1306	-	201.124	2.13597	pos	-	-	-	-	-	-	-	-
pos_1307	-	130.068	2.1436	pos	-	-	-	-	-	-	-	-
pos_1308	-	333.076	2.15888	pos	-	-	-	-	-	-	-	-
pos_1309	-	243.112	2.16653	pos	-	-	-	-	-	-	-	-
pos_1310	-	182.069	2.17417	pos	-	-	-	-	-	-	-	-
pos_1311	-	281.114	2.1436	pos	-	-	-	-	-	-	-	-
pos_1312	-	143.062	2.1818	pos	-	-	-	-	-	-	-	-
pos_1313	-	284.063	2.1818	pos	-	-	-	-	-	-	-	-
pos_1314	-	223.108	2.1436	pos	-	-	-	-	-	-	-	-
pos_1315	-	103.039	2.1436	pos	-	-	-	-	-	-	-	-
pos_1316	-	320.189	2.18945	pos	-	-	-	-	-	-	-	-
pos_1317	-	229.144	2.18945	pos	-	-	-	-	-	-	-	-
pos_1318	-	250.111	2.13597	pos	-	-	-	-	-	-	-	-
pos_1319	-	262.119	2.20473	pos	-	-	-	-	-	-	-	-
pos_1320	-	376.124	2.21237	pos	-	-	-	-	-	-	-	-
pos_1322	-	325.151	2.22743	pos	-	-	-	-	-	-	-	-
pos_1323	-	187.936	2.23492	pos	-	-	-	-	-	-	-	-
pos_1324	-	244.155	2.23492	pos	-	-	-	-	-	-	-	-
pos_1325	-	231.121	2.23492	pos	-	-	-	-	-	-	-	-
pos_1326	-	132.081	2.24237	pos	-	-	-	-	-	-	-	-
pos_1327	-	130.065	2.24237	pos	-	-	-	-	-	-	-	-
pos_1328	-	221.092	2.24237	pos	-	-	-	-	-	-	-	-
pos_1329	-	550.1	2.24237	pos	-	-	-	-	-	-	-	-
pos_1330	-	125.547	2.24988	pos	-	-	-	-	-	-	-	-
pos_1331	4-Thialysine	346.155	2.24237	pos	M+ACN+H, 2M+NH4	C5H12N2O2S	-	55.0	-6.586940713486941	-	HMDB0029178	-
pos_1333	-	272.056	2.25742	pos	-	-	-	-	-	-	-	-
pos_1335	-	220.028	2.26497	pos	-	-	-	-	-	-	-	-
pos_1336	-	201.895	2.28732	pos	-	-	-	-	-	-	-	-
pos_1337	-	117.986	2.2943	pos	-	-	-	-	-	-	-	-
pos_1338	-	154.077	2.2943	pos	-	-	-	-	-	-	-	-
pos_1339	-	439.032	2.2943	pos	-	-	-	-	-	-	-	-
pos_1340	-	247.129	2.30802	pos	-	-	-	-	-	-	-	-
pos_1341	-	143.062	2.3007	pos	-	-	-	-	-	-	-	-
pos_1342	-	157.042	2.2943	pos	-	-	-	-	-	-	-	-
pos_1343	-	284	2.2943	pos	-	-	-	-	-	-	-	-
pos_1344	-	200.196	2.2943	pos	-	-	-	-	-	-	-	-
pos_1345	-	466.233	2.33797	pos	-	-	-	-	-	-	-	-
pos_1346	-	177.112	2.34668	pos	-	-	-	-	-	-	-	-
pos_1348	-	239.149	2.35428	pos	-	-	-	-	-	-	-	-
pos_1349	-	213.033	2.35428	pos	-	-	-	-	-	-	-	-
pos_1351	-	245.1	2.36953	pos	-	-	-	-	-	-	-	-
pos_1352	-	180.102	2.34668	pos	-	-	-	-	-	-	-	-
pos_1353	-	217.097	2.37715	pos	-	-	-	-	-	-	-	-
pos_1354	-	298.165	2.38477	pos	-	-	-	-	-	-	-	-
pos_1355	-	296.07	2.38477	pos	-	-	-	-	-	-	-	-
pos_1356	-	270.16	2.39998	pos	-	-	-	-	-	-	-	-
pos_1357	-	578.188	2.39998	pos	-	-	-	-	-	-	-	-
pos_1358	Nicotinuric acid	181.061	2.41525	pos	M+H-H2O, M+H	C8H8N2O3	71.7	-	0.874433951086144	C05380	HMDB0003269	583-08-4
pos_1360	-	221.129	2.40762	pos	-	-	-	-	-	-	-	-
pos_1362	-	177.055	2.42287	pos	-	-	-	-	-	-	-	-
pos_1363	-	249.151	2.46093	pos	-	-	-	-	-	-	-	-
pos_1364	-	301.155	2.46093	pos	-	-	-	-	-	-	-	-
pos_1365	-	127.039	2.47613	pos	-	-	-	-	-	-	-	-
pos_1366	-	256.082	2.46093	pos	-	-	-	-	-	-	-	-
pos_1367	-	204.069	2.48375	pos	-	-	-	-	-	-	-	-
pos_1368	-	356.103	2.48375	pos	-	-	-	-	-	-	-	-
pos_1369	-	261.145	2.49902	pos	-	-	-	-	-	-	-	-
pos_1370	-	149.096	2.50667	pos	-	-	-	-	-	-	-	-
pos_1371	3-Dechloroethylifosfamide	199.04	2.51543	pos	M+H, M+Na	C5H12ClN2O2P	-	59.4	1.60087415804428	C16550	HMDB0013858	36761-83-8
pos_1372	-	191.02	2.52307	pos	-	-	-	-	-	-	-	-
pos_1373	-	201.037	2.52307	pos	-	-	-	-	-	-	-	-
pos_1374	-	376.097	2.51543	pos	-	-	-	-	-	-	-	-
pos_1375	-	99.565	2.51543	pos	-	-	-	-	-	-	-	-
pos_1376	-	487.184	2.53832	pos	-	-	-	-	-	-	-	-
pos_1377	-	250.065	2.54593	pos	-	-	-	-	-	-	-	-
pos_1378	-	160.076	2.55357	pos	-	-	-	-	-	-	-	-
pos_1379	-	287.16	2.55357	pos	-	-	-	-	-	-	-	-
pos_1380	-	338.135	2.54593	pos	-	-	-	-	-	-	-	-
pos_1381	-	177.112	2.57642	pos	-	-	-	-	-	-	-	-
pos_1382	-	239.149	2.57642	pos	-	-	-	-	-	-	-	-
pos_1383	-	343.832	2.57642	pos	-	-	-	-	-	-	-	-
pos_1384	-	358.244	2.57642	pos	-	-	-	-	-	-	-	-
pos_1385	-	388.255	2.57642	pos	-	-	-	-	-	-	-	-
pos_1387	-	350.164	2.57642	pos	-	-	-	-	-	-	-	-
pos_1388	-	117.037	2.6068	pos	-	-	-	-	-	-	-	-
pos_1389	-	402.183	2.6068	pos	-	-	-	-	-	-	-	-
pos_1390	-	72.0451	2.61438	pos	-	-	-	-	-	-	-	-
pos_1391	-	117.103	2.61438	pos	-	-	-	-	-	-	-	-
pos_1392	-	91.0588	2.61438	pos	-	-	-	-	-	-	-	-
pos_1393	-	348.844	2.57642	pos	-	-	-	-	-	-	-	-
pos_1394	-	372.224	2.62962	pos	-	-	-	-	-	-	-	-
pos_1395	-	201.067	2.64488	pos	-	-	-	-	-	-	-	-
pos_1397	-	251.049	2.69068	pos	-	-	-	-	-	-	-	-
pos_1400	-	261	2.67545	pos	-	-	-	-	-	-	-	-
pos_1401	-	295.129	2.70595	pos	-	-	-	-	-	-	-	-
pos_1402	-	232.108	2.70595	pos	-	-	-	-	-	-	-	-
pos_1403	-	253.98	2.71357	pos	-	-	-	-	-	-	-	-
pos_1405	-	175.079	2.71357	pos	-	-	-	-	-	-	-	-
pos_1406	-	283.104	2.73643	pos	-	-	-	-	-	-	-	-
pos_1407	-	445.006	2.73643	pos	-	-	-	-	-	-	-	-
pos_1408	-	137.108	2.66018	pos	-	-	-	-	-	-	-	-
pos_1409	-	245.136	2.7593	pos	-	-	-	-	-	-	-	-
pos_1410	-	448.277	2.7593	pos	-	-	-	-	-	-	-	-
pos_1411	-	248.07	2.76692	pos	-	-	-	-	-	-	-	-
pos_1412	-	608.314	2.75168	pos	-	-	-	-	-	-	-	-
pos_1413	-	177.112	2.78208	pos	-	-	-	-	-	-	-	-
pos_1414	-	398.139	2.78208	pos	-	-	-	-	-	-	-	-
pos_1419	-	259.116	2.82018	pos	-	-	-	-	-	-	-	-
pos_1420	-	198.095	2.82018	pos	-	-	-	-	-	-	-	-
pos_1421	2-Indolecarboxylic acid	162.055	2.81252	pos	M+H, M+CH3OH+H	C9H7NO2	67.7	-	0.969842810243261	-	HMDB0002285	1477-50-5
pos_1422	-	190.09	2.84305	pos	-	-	-	-	-	-	-	-
pos_1423	-	150.055	2.85065	pos	-	-	-	-	-	-	-	-
pos_1424	-	538.787	2.83542	pos	-	-	-	-	-	-	-	-
pos_1425	-	169.049	2.87353	pos	-	-	-	-	-	-	-	-
pos_1427	2-Ethoxy-5-methylpyrazine	139.087	2.90403	pos	M+H-H2O, M+H	C7H10N2O	-	71.4	1.4195741322955	-	HMDB0040142	67845-34-5
pos_1430	-	136.076	2.93452	pos	-	-	-	-	-	-	-	-
pos_1431	-	243.134	2.93452	pos	-	-	-	-	-	-	-	-
pos_1432	-	492.303	2.93452	pos	-	-	-	-	-	-	-	-
pos_1433	-	289.106	2.94212	pos	-	-	-	-	-	-	-	-
pos_1434	-	482.124	2.94972	pos	-	-	-	-	-	-	-	-
pos_1435	-	259.039	2.95732	pos	-	-	-	-	-	-	-	-
pos_1438	-	177.112	2.9725	pos	-	-	-	-	-	-	-	-
pos_1440	-	202.09	2.9725	pos	-	-	-	-	-	-	-	-
pos_1441	-	432.839	2.9725	pos	-	-	-	-	-	-	-	-
pos_1442	-	476.307	2.9725	pos	-	-	-	-	-	-	-	-
pos_1443	-	459.699	2.9725	pos	-	-	-	-	-	-	-	-
pos_1444	-	431.813	2.9725	pos	-	-	-	-	-	-	-	-
pos_1445	-	530.789	2.99532	pos	-	-	-	-	-	-	-	-
pos_1446	-	419.241	2.99532	pos	-	-	-	-	-	-	-	-
pos_1448	-	334.017	2.99532	pos	-	-	-	-	-	-	-	-
pos_1449	-	263.103	3.01818	pos	-	-	-	-	-	-	-	-
pos_1451	-	312.238	3.0258	pos	-	-	-	-	-	-	-	-
pos_1452	-	358.226	3.04103	pos	-	-	-	-	-	-	-	-
pos_1453	-	190.09	3.04865	pos	-	-	-	-	-	-	-	-
pos_1454	-	642.339	3.04865	pos	-	-	-	-	-	-	-	-
pos_1455	(3beta,6beta)-Furanoeremophilane-3,6-diol 6-acetate	331.137	3.04865	pos	M+Na, M+K	C17H24O4	-	58.7	-4.18499829038103	-	HMDB0034930	34335-95-0
pos_1456	Scytalone	177.055	3.04865	pos	M+H-H2O, M+H	C10H10O4	66.4	-	1.3087103798677702	C00779	-	-
pos_1458	-	276.127	3.07148	pos	-	-	-	-	-	-	-	-
pos_1459	-	214.063	3.07908	pos	-	-	-	-	-	-	-	-
pos_1460	-	614.307	3.06388	pos	-	-	-	-	-	-	-	-
pos_1461	-	521.259	3.09428	pos	-	-	-	-	-	-	-	-
pos_1462	-	303.142	3.1019	pos	-	-	-	-	-	-	-	-
pos_1463	-	536.33	3.1019	pos	-	-	-	-	-	-	-	-
pos_1464	-	210.059	3.11717	pos	-	-	-	-	-	-	-	-
pos_1466	-	539.272	3.13242	pos	-	-	-	-	-	-	-	-
pos_1468	-	459.795	3.14	pos	-	-	-	-	-	-	-	-
pos_1469	-	521.338	3.14	pos	-	-	-	-	-	-	-	-
pos_1470	-	260.186	3.14757	pos	-	-	-	-	-	-	-	-
pos_1471	-	334.14	3.14757	pos	-	-	-	-	-	-	-	-
pos_1472	-	475.662	3.14	pos	-	-	-	-	-	-	-	-
pos_1473	-	458.769	3.14	pos	-	-	-	-	-	-	-	-
pos_1474	-	89.019	3.17033	pos	-	-	-	-	-	-	-	-
pos_1475	-	400.255	3.14	pos	-	-	-	-	-	-	-	-
pos_1476	-	133.08	3.17792	pos	-	-	-	-	-	-	-	-
pos_1477	-	90.0178	3.17792	pos	-	-	-	-	-	-	-	-
pos_1478	-	366.113	3.18555	pos	-	-	-	-	-	-	-	-
pos_1479	-	264.196	3.21598	pos	-	-	-	-	-	-	-	-
pos_1481	-	402.27	3.22362	pos	-	-	-	-	-	-	-	-
pos_1482	-	226.159	3.26175	pos	-	-	-	-	-	-	-	-
pos_1484	-	370.208	3.26937	pos	-	-	-	-	-	-	-	-
pos_1485	-	333.189	3.26175	pos	-	-	-	-	-	-	-	-
pos_1486	-	326.112	3.23125	pos	-	-	-	-	-	-	-	-
pos_1487	-	271.131	3.29218	pos	-	-	-	-	-	-	-	-
pos_1488	-	521.07	3.29218	pos	-	-	-	-	-	-	-	-
pos_1489	-	565.364	3.29218	pos	-	-	-	-	-	-	-	-
pos_1490	-	519.716	3.29975	pos	-	-	-	-	-	-	-	-
pos_1491	-	353.492	3.2465	pos	-	-	-	-	-	-	-	-
pos_1492	-	632.304	3.30738	pos	-	-	-	-	-	-	-	-
pos_1493	-	463.531	3.30738	pos	-	-	-	-	-	-	-	-
pos_1494	-	370.244	3.34552	pos	-	-	-	-	-	-	-	-
pos_1495	-	156.102	3.34552	pos	-	-	-	-	-	-	-	-
pos_1496	-	519.597	3.29218	pos	-	-	-	-	-	-	-	-
pos_1497	-	624.382	3.36838	pos	-	-	-	-	-	-	-	-
pos_1498	-	167.107	3.376	pos	-	-	-	-	-	-	-	-
pos_1499	-	402.112	3.36838	pos	-	-	-	-	-	-	-	-
pos_1501	-	375.192	3.4293	pos	-	-	-	-	-	-	-	-
pos_1502	-	565.192	3.4293	pos	-	-	-	-	-	-	-	-
pos_1503	-	648.275	3.4293	pos	-	-	-	-	-	-	-	-
pos_1504	-	565.063	3.4293	pos	-	-	-	-	-	-	-	-
pos_1505	-	189.102	3.4445	pos	-	-	-	-	-	-	-	-
pos_1506	-	546.667	3.4293	pos	-	-	-	-	-	-	-	-
pos_1508	-	749.385	3.46733	pos	-	-	-	-	-	-	-	-
pos_1510	Indole-3-carboxylic acid	162.055	3.51307	pos	M+H-H2O, M+H	C9H7NO2	72.1	-	0.859618647126868	C19837	HMDB0003320	771-50-6
pos_1511	-	308.099	3.52832	pos	-	-	-	-	-	-	-	-
pos_1512	-	616.302	3.52832	pos	-	-	-	-	-	-	-	-
pos_1514	-	245.129	3.55117	pos	-	-	-	-	-	-	-	-
pos_1515	-	371.228	3.55117	pos	-	-	-	-	-	-	-	-
pos_1516	-	547.334	3.55875	pos	-	-	-	-	-	-	-	-
pos_1517	-	503.307	3.55875	pos	-	-	-	-	-	-	-	-
pos_1518	-	257.755	3.58152	pos	-	-	-	-	-	-	-	-
pos_1519	-	331.093	3.58152	pos	-	-	-	-	-	-	-	-
pos_1520	-	256.016	3.57392	pos	-	-	-	-	-	-	-	-
pos_1521	-	565.193	3.56633	pos	-	-	-	-	-	-	-	-
pos_1522	-	546.219	3.56633	pos	-	-	-	-	-	-	-	-
pos_1523	-	371.128	3.56633	pos	-	-	-	-	-	-	-	-
pos_1524	-	346.708	3.64252	pos	-	-	-	-	-	-	-	-
pos_1525	-	458.261	3.62725	pos	-	-	-	-	-	-	-	-
pos_1526	-	279.134	3.65013	pos	-	-	-	-	-	-	-	-
pos_1527	-	680.445	3.67293	pos	-	-	-	-	-	-	-	-
pos_1528	5-(4-HYDROXYPHENYL)-5-PHENYLHYDANTOIN	269.093	3.68053	pos	M+H, M+ACN+H	C15H12N2O3	94.5	-	2.30596778791933	-	-	-
pos_1531	4-Hydroxy-3-methoxycinnamaldehyde	211.097	3.68053	pos	M+H, M+CH3OH+H	C10H10O3	51.3	-	0.569014346678998	C02666	-	-
pos_1535	-	511.256	3.72623	pos	-	-	-	-	-	-	-	-
pos_1537	3-hydroxy-1-methyl-4,5-diphenylpiperidine-2,6-dione	313.155	3.7567	pos	M+H, M+NH4	C18H17NO3	-	71.6	2.0900535779057803	-	HMDB0134799;HMDB0134789	-
pos_1538	Alitame	704.355	3.7567	pos	M+ACN+Na, 2M+ACN+H	C14H25N3O4S	-	70.3	7.60053658903262	-	HMDB0037324	80863-62-3
pos_1540	-	530.319	3.81757	pos	-	-	-	-	-	-	-	-
pos_1541	-	376.097	3.82518	pos	-	-	-	-	-	-	-	-
pos_1542	-	121.029	3.77952	pos	-	-	-	-	-	-	-	-
pos_1544	-	299.14	3.8328	pos	-	-	-	-	-	-	-	-
pos_1545	-	355.713	3.84043	pos	-	-	-	-	-	-	-	-
pos_1546	-	366.173	3.84043	pos	-	-	-	-	-	-	-	-
pos_1547	-	497.279	3.84805	pos	-	-	-	-	-	-	-	-
pos_1548	-	232.986	3.85567	pos	-	-	-	-	-	-	-	-
pos_1549	-	295.02	3.85567	pos	-	-	-	-	-	-	-	-
pos_1550	-	309.022	3.85567	pos	-	-	-	-	-	-	-	-
pos_1551	-	733.386	3.85567	pos	-	-	-	-	-	-	-	-
pos_1552	-	253.098	3.87093	pos	-	-	-	-	-	-	-	-
pos_1553	-	156.139	3.87093	pos	-	-	-	-	-	-	-	-
pos_1554	-	452.739	3.87855	pos	-	-	-	-	-	-	-	-
pos_1555	-	608.387	3.88615	pos	-	-	-	-	-	-	-	-
pos_1556	-	92.0499	3.93187	pos	-	-	-	-	-	-	-	-
pos_1557	-	160.087	3.93187	pos	-	-	-	-	-	-	-	-
pos_1559	-	388.186	3.93947	pos	-	-	-	-	-	-	-	-
pos_1560	-	782.477	3.93947	pos	-	-	-	-	-	-	-	-
pos_1561	-	541.305	3.96238	pos	-	-	-	-	-	-	-	-
pos_1566	-	473.795	4.04622	pos	-	-	-	-	-	-	-	-
pos_1568	-	414.763	4.06903	pos	-	-	-	-	-	-	-	-
pos_1569	-	679.413	4.06903	pos	-	-	-	-	-	-	-	-
pos_1570	-	506.799	4.11482	pos	-	-	-	-	-	-	-	-
pos_1572	-	544.716	4.14532	pos	-	-	-	-	-	-	-	-
pos_1573	-	616.743	4.1606	pos	-	-	-	-	-	-	-	-
pos_1574	-	690.802	4.15295	pos	-	-	-	-	-	-	-	-
pos_1575	-	662.398	4.1682	pos	-	-	-	-	-	-	-	-
pos_1576	-	328.212	4.1758	pos	-	-	-	-	-	-	-	-
pos_1577	-	554.253	4.1834	pos	-	-	-	-	-	-	-	-
pos_1578	-	573.227	4.1834	pos	-	-	-	-	-	-	-	-
pos_1579	-	226.069	4.19863	pos	-	-	-	-	-	-	-	-
pos_1580	-	528.812	4.1834	pos	-	-	-	-	-	-	-	-
pos_1581	-	443.766	4.20625	pos	-	-	-	-	-	-	-	-
pos_1582	-	469.25	4.2215	pos	-	-	-	-	-	-	-	-
pos_1583	-	371.234	4.23677	pos	-	-	-	-	-	-	-	-
pos_1585	-	564.841	4.252	pos	-	-	-	-	-	-	-	-
pos_1586	-	226.079	4.2596	pos	-	-	-	-	-	-	-	-
pos_1587	-	247.133	4.29012	pos	-	-	-	-	-	-	-	-
pos_1588	-	458.203	4.29012	pos	-	-	-	-	-	-	-	-
pos_1589	-	255.104	4.29772	pos	-	-	-	-	-	-	-	-
pos_1590	-	505.809	4.29772	pos	-	-	-	-	-	-	-	-
pos_1591	-	208.076	4.30532	pos	-	-	-	-	-	-	-	-
pos_1592	-	572.838	4.31292	pos	-	-	-	-	-	-	-	-
pos_1593	-	652.876	4.32053	pos	-	-	-	-	-	-	-	-
pos_1595	-	330.128	4.33578	pos	-	-	-	-	-	-	-	-
pos_1596	-	770.459	4.35107	pos	-	-	-	-	-	-	-	-
pos_1597	-	750.451	4.3587	pos	-	-	-	-	-	-	-	-
pos_1598	-	674.889	4.3739	pos	-	-	-	-	-	-	-	-
pos_1599	-	192.102	4.38913	pos	-	-	-	-	-	-	-	-
pos_1600	-	592.374	4.38153	pos	-	-	-	-	-	-	-	-
pos_1601	-	302.114	4.412	pos	-	-	-	-	-	-	-	-
pos_1602	-	261.16	4.4272	pos	-	-	-	-	-	-	-	-
pos_1603	-	627.329	4.43483	pos	-	-	-	-	-	-	-	-
pos_1604	-	217.025	4.4425	pos	-	-	-	-	-	-	-	-
pos_1606	-	175.075	4.4501	pos	-	-	-	-	-	-	-	-
pos_1607	-	649.342	4.48815	pos	-	-	-	-	-	-	-	-
pos_1608	-	1013.99	4.48815	pos	-	-	-	-	-	-	-	-
pos_1609	-	472.313	4.49577	pos	-	-	-	-	-	-	-	-
pos_1610	-	668.878	4.54142	pos	-	-	-	-	-	-	-	-
pos_1611	-	579.846	4.54907	pos	-	-	-	-	-	-	-	-
pos_1612	-	682.244	4.60235	pos	-	-	-	-	-	-	-	-
pos_1614	-	238.076	4.6632	pos	-	-	-	-	-	-	-	-
pos_1615	-	330.228	4.6708	pos	-	-	-	-	-	-	-	-
pos_1616	-	185.115	4.69372	pos	-	-	-	-	-	-	-	-
pos_1618	-	634.894	4.70893	pos	-	-	-	-	-	-	-	-
pos_1619	-	643.408	4.71653	pos	-	-	-	-	-	-	-	-
pos_1620	-	760.478	4.72408	pos	-	-	-	-	-	-	-	-
pos_1621	-	323.088	4.73167	pos	-	-	-	-	-	-	-	-
pos_1622	-	145.029	4.78488	pos	-	-	-	-	-	-	-	-
pos_1623	-	175.057	4.78488	pos	-	-	-	-	-	-	-	-
pos_1624	-	323.046	4.78488	pos	-	-	-	-	-	-	-	-
pos_1625	-	368.265	4.7925	pos	-	-	-	-	-	-	-	-
pos_1626	-	127.039	4.7925	pos	-	-	-	-	-	-	-	-
pos_1627	-	623.325	4.82303	pos	-	-	-	-	-	-	-	-
pos_1628	-	607.254	4.84585	pos	-	-	-	-	-	-	-	-
pos_1629	-	200.038	4.8687	pos	-	-	-	-	-	-	-	-
pos_1630	-	136.039	4.8687	pos	-	-	-	-	-	-	-	-
pos_1631	5,8,11-Dodecatriynoic acid	189.091	4.87632	pos	M+H-H2O, M+H	C12H12O2	66.7	-	1.20944890591233	-	LMFA01030465	-
pos_1632	-	327.191	4.90678	pos	-	-	-	-	-	-	-	-
pos_1634	-	725.43	4.92967	pos	-	-	-	-	-	-	-	-
pos_1637	-	461.235	4.94487	pos	-	-	-	-	-	-	-	-
pos_1638	-	296.129	4.94487	pos	-	-	-	-	-	-	-	-
pos_1639	-	276.066	4.9677	pos	-	-	-	-	-	-	-	-
pos_1641	-	191.02	4.97528	pos	-	-	-	-	-	-	-	-
pos_1644	-	492.188	5.00573	pos	-	-	-	-	-	-	-	-
pos_1646	-	646.21	5.05133	pos	-	-	-	-	-	-	-	-
pos_1647	-	736.471	5.05895	pos	-	-	-	-	-	-	-	-
pos_1648	-	185.081	5.06658	pos	-	-	-	-	-	-	-	-
pos_1649	-	336.064	5.09708	pos	-	-	-	-	-	-	-	-
pos_1650	-	167.086	5.11232	pos	-	-	-	-	-	-	-	-
pos_1651	-	424.08	5.11232	pos	-	-	-	-	-	-	-	-
pos_1652	Penmacric acid	220.097	5.1047	pos	M+H, M+NH4	C7H10N2O5	-	61.3	3.0273820787329195	-	HMDB0029436	55297-13-7
pos_1654	-	179.07	5.12753	pos	-	-	-	-	-	-	-	-
pos_1655	-	268.06	5.12753	pos	-	-	-	-	-	-	-	-
pos_1656	-	400.107	5.12753	pos	-	-	-	-	-	-	-	-
pos_1657	-	415.243	5.15035	pos	-	-	-	-	-	-	-	-
pos_1658	-	431.146	5.15795	pos	-	-	-	-	-	-	-	-
pos_1659	Semilepidinoside A	301.119	5.16555	pos	M+H-2H2O, M+K	C16H20N2O6	-	70.6	1.60708411664034	-	HMDB0033107	-
pos_1660	-	373.092	5.16555	pos	-	-	-	-	-	-	-	-
pos_1661	-	549.288	5.15795	pos	-	-	-	-	-	-	-	-
pos_1662	-	195.138	5.20358	pos	-	-	-	-	-	-	-	-
pos_1663	-	310.202	5.21882	pos	-	-	-	-	-	-	-	-
pos_1664	-	437.256	5.20358	pos	-	-	-	-	-	-	-	-
pos_1665	-	429.174	5.20358	pos	-	-	-	-	-	-	-	-
pos_1666	-	434.779	5.24172	pos	-	-	-	-	-	-	-	-
pos_1667	-	203.159	5.24932	pos	-	-	-	-	-	-	-	-
pos_1668	-	412.765	5.18838	pos	-	-	-	-	-	-	-	-
pos_1669	-	470.26	5.26453	pos	-	-	-	-	-	-	-	-
pos_1671	-	301.119	5.27977	pos	-	-	-	-	-	-	-	-
pos_1672	-	325.72	5.26453	pos	-	-	-	-	-	-	-	-
pos_1673	-	259.04	5.31023	pos	-	-	-	-	-	-	-	-
pos_1674	-	492.271	5.31023	pos	-	-	-	-	-	-	-	-
pos_1677	-	347.734	5.33312	pos	-	-	-	-	-	-	-	-
pos_1678	-	197.117	5.34835	pos	-	-	-	-	-	-	-	-
pos_1679	-	405.136	5.33312	pos	-	-	-	-	-	-	-	-
pos_1680	-	298.156	5.33312	pos	-	-	-	-	-	-	-	-
pos_1682	-	369.747	5.38643	pos	-	-	-	-	-	-	-	-
pos_1683	Gamma-CEHC	247.133	5.33312	pos	M+H-H2O, M+H	C15H20O4	67.6	-	1.44823546289679	-	HMDB0001931	178167-75-4
pos_1684	-	175.076	5.33312	pos	-	-	-	-	-	-	-	-
pos_1685	-	125.051	5.41692	pos	-	-	-	-	-	-	-	-
pos_1686	3-Ethenyl-4-hydroxy-2,5-dimethylhex-5-en-2-yl acetate	195.138	5.42455	pos	M+H-H2O, M+H	C12H20O3	-	95.4	1.01945053342961	-	HMDB0041572	79507-90-7
pos_1687	-	279.074	5.41692	pos	-	-	-	-	-	-	-	-
pos_1688	-	391.76	5.43977	pos	-	-	-	-	-	-	-	-
pos_1690	-	408.085	5.46257	pos	-	-	-	-	-	-	-	-
pos_1691	-	261.014	5.47017	pos	-	-	-	-	-	-	-	-
pos_1692	-	259.017	5.47017	pos	-	-	-	-	-	-	-	-
pos_1693	-	239.092	5.46257	pos	-	-	-	-	-	-	-	-
pos_1694	20a-Hydroxydydrogesterone glucuronide	491.265	5.4854	pos	M+H-H2O, M+H	C27H38O8	64.0	-	2.42811868907031	-	-	-
pos_1695	-	624.346	5.50825	pos	-	-	-	-	-	-	-	-
pos_1696	-	255.211	5.49302	pos	-	-	-	-	-	-	-	-
pos_1697	-	298.144	5.53868	pos	-	-	-	-	-	-	-	-
pos_1698	-	143.082	5.54628	pos	-	-	-	-	-	-	-	-
pos_1699	-	331.227	5.54628	pos	-	-	-	-	-	-	-	-
pos_1700	-	457.8	5.5615	pos	-	-	-	-	-	-	-	-
pos_1701	-	235.17	5.56912	pos	-	-	-	-	-	-	-	-
pos_1702	Daidzein	255.066	5.57673	pos	M+H, M+Na	C15H10O4	78.9	-	1.48638480677836	C10208	LMPK12050038;HMDB0003312	486-66-8
pos_1704	-	188.071	5.59197	pos	-	-	-	-	-	-	-	-
pos_1705	-	212.096	5.59958	pos	-	-	-	-	-	-	-	-
pos_1706	-	712.399	5.59197	pos	-	-	-	-	-	-	-	-
pos_1708	-	479.813	5.59197	pos	-	-	-	-	-	-	-	-
pos_1709	-	756.425	5.63003	pos	-	-	-	-	-	-	-	-
pos_1711	-	560.308	5.64525	pos	-	-	-	-	-	-	-	-
pos_1712	-	401.743	5.63003	pos	-	-	-	-	-	-	-	-
pos_1713	-	824.524	5.66048	pos	-	-	-	-	-	-	-	-
pos_1715	-	249.113	5.67577	pos	-	-	-	-	-	-	-	-
pos_1716	Δ17-U-46619	331.227	5.66813	pos	M+H-H2O, M+H	C21H32O4	63.3	-	-0.10256116191364	-	-	-
pos_1717	-	831.846	5.67577	pos	-	-	-	-	-	-	-	-
pos_1718	-	674.268	5.68337	pos	-	-	-	-	-	-	-	-
pos_1719	-	406.249	5.68337	pos	-	-	-	-	-	-	-	-
pos_1720	-	271.166	5.66048	pos	-	-	-	-	-	-	-	-
pos_1722	-	311.002	5.71382	pos	-	-	-	-	-	-	-	-
pos_1724	-	287.237	5.72908	pos	-	-	-	-	-	-	-	-
pos_1725	-	296.096	5.71382	pos	-	-	-	-	-	-	-	-
pos_1726	-	274.039	5.7368	pos	-	-	-	-	-	-	-	-
pos_1727	-	297.124	5.7368	pos	-	-	-	-	-	-	-	-
pos_1728	-	401.135	5.7368	pos	-	-	-	-	-	-	-	-
pos_1729	-	288.091	5.7368	pos	-	-	-	-	-	-	-	-
pos_1730	-	189.079	5.74442	pos	-	-	-	-	-	-	-	-
pos_1731	-	464.192	5.74442	pos	-	-	-	-	-	-	-	-
pos_1732	-	315.134	5.74442	pos	-	-	-	-	-	-	-	-
pos_1733	-	229.134	5.75203	pos	-	-	-	-	-	-	-	-
pos_1734	-	361.202	5.75965	pos	-	-	-	-	-	-	-	-
pos_1736	3,4-Dihydroxyphenylvaleric acid	211.097	5.78248	pos	M+H-H2O, M+H	C11H14O4	65.7	-	1.62097779314917	-	HMDB0029233	-
pos_1737	-	563.247	5.77488	pos	-	-	-	-	-	-	-	-
pos_1738	-	332.244	5.79012	pos	-	-	-	-	-	-	-	-
pos_1739	-	551.141	5.79012	pos	-	-	-	-	-	-	-	-
pos_1740	-	434.199	5.79775	pos	-	-	-	-	-	-	-	-
pos_1742	TELMISARTAN	515.245	5.82822	pos	M+2H, M+H	C33H30N4O2	82.3	-	1.86567970313157	C07710	HMDB0015101	144701-48-4
pos_1743	-	302.139	5.83582	pos	-	-	-	-	-	-	-	-
pos_1744	-	522.252	5.83582	pos	-	-	-	-	-	-	-	-
pos_1745	-	220.206	5.84345	pos	-	-	-	-	-	-	-	-
pos_1746	-	501.104	5.85105	pos	-	-	-	-	-	-	-	-
pos_1748	-	566.279	5.85105	pos	-	-	-	-	-	-	-	-
pos_1750	-	258.074	5.85105	pos	-	-	-	-	-	-	-	-
pos_1751	-	297.085	5.8663	pos	-	-	-	-	-	-	-	-
pos_1753	-	541.096	5.8663	pos	-	-	-	-	-	-	-	-
pos_1754	-	205.159	5.8739	pos	-	-	-	-	-	-	-	-
pos_1755	-	283.108	5.8739	pos	-	-	-	-	-	-	-	-
pos_1756	-	384.236	5.8739	pos	-	-	-	-	-	-	-	-
pos_1757	-	241.18	5.8739	pos	-	-	-	-	-	-	-	-
pos_1758	-	281.059	5.88148	pos	-	-	-	-	-	-	-	-
pos_1759	-	457.205	5.88148	pos	-	-	-	-	-	-	-	-
pos_1760	-	315.134	5.88148	pos	-	-	-	-	-	-	-	-
pos_1761	-	255.159	5.88907	pos	-	-	-	-	-	-	-	-
pos_1762	-	369.143	5.88907	pos	-	-	-	-	-	-	-	-
pos_1764	-	1023.53	5.88907	pos	-	-	-	-	-	-	-	-
pos_1765	-	289.064	5.89667	pos	-	-	-	-	-	-	-	-
pos_1766	-	231.141	5.89667	pos	-	-	-	-	-	-	-	-
pos_1768	-	295.156	5.90427	pos	-	-	-	-	-	-	-	-
pos_1770	-	246.243	5.91187	pos	-	-	-	-	-	-	-	-
pos_1772	-	177.091	5.9195	pos	-	-	-	-	-	-	-	-
pos_1773	-	247.17	5.9195	pos	-	-	-	-	-	-	-	-
pos_1774	Gestodene metabolite	295.206	5.9195	pos	M+H-2H2O, M+H	C21H30O3	50.2	-	0.7619567640696999	-	-	-
pos_1776	-	565.263	5.9195	pos	-	-	-	-	-	-	-	-
pos_1777	-	244.227	5.9195	pos	-	-	-	-	-	-	-	-
pos_1778	-	175.076	5.92713	pos	-	-	-	-	-	-	-	-
pos_1779	-	275.039	5.92713	pos	-	-	-	-	-	-	-	-
pos_1780	-	563.248	5.92713	pos	-	-	-	-	-	-	-	-
pos_1781	-	613.303	5.92713	pos	-	-	-	-	-	-	-	-
pos_1782	-	385.092	5.92713	pos	-	-	-	-	-	-	-	-
pos_1783	-	776.45	5.92713	pos	-	-	-	-	-	-	-	-
pos_1784	-	139.087	5.93477	pos	-	-	-	-	-	-	-	-
pos_1785	-	354.03	5.93477	pos	-	-	-	-	-	-	-	-
pos_1786	-	474.809	5.93477	pos	-	-	-	-	-	-	-	-
pos_1787	-	513.138	5.93477	pos	-	-	-	-	-	-	-	-
pos_1788	-	500.204	5.93477	pos	-	-	-	-	-	-	-	-
pos_1789	-	278.191	5.93477	pos	-	-	-	-	-	-	-	-
pos_1790	1,2-Dihydronaphthalene-1,2-diol	180.102	5.93477	pos	M+NH4, M+ACN+H	C10H10O2	-	52.2	1.4854242474489	C06205	HMDB0060335	-
pos_1791	-	666.384	5.93477	pos	-	-	-	-	-	-	-	-
pos_1792	Cyclocalopin C1	319.116	5.94237	pos	M+H-H2O, M+Na	C15H20O6	-	55.7	1.18182142787312	-	HMDB0039812	-
pos_1793	-	306.243	5.94237	pos	-	-	-	-	-	-	-	-
pos_1794	-	257.175	5.94995	pos	-	-	-	-	-	-	-	-
pos_1795	-	281.139	5.94995	pos	-	-	-	-	-	-	-	-
pos_1797	-	352.247	5.95753	pos	-	-	-	-	-	-	-	-
pos_1798	-	447.067	5.95753	pos	-	-	-	-	-	-	-	-
pos_1799	-	607.367	5.95753	pos	-	-	-	-	-	-	-	-
pos_1800	-	695.419	5.95753	pos	-	-	-	-	-	-	-	-
pos_1801	-	626.354	5.95753	pos	-	-	-	-	-	-	-	-
pos_1802	-	207.092	5.96517	pos	-	-	-	-	-	-	-	-
pos_1803	-	227.306	5.96517	pos	-	-	-	-	-	-	-	-
pos_1804	-	238.178	5.97277	pos	-	-	-	-	-	-	-	-
pos_1805	-	297.072	5.97277	pos	-	-	-	-	-	-	-	-
pos_1806	-	384.275	5.97277	pos	-	-	-	-	-	-	-	-
pos_1807	-	430.316	5.97277	pos	-	-	-	-	-	-	-	-
pos_1808	-	525.843	5.97277	pos	-	-	-	-	-	-	-	-
pos_1810	-	163.075	5.98037	pos	-	-	-	-	-	-	-	-
pos_1812	-	465.249	5.98037	pos	-	-	-	-	-	-	-	-
pos_1813	-	361.176	5.98037	pos	-	-	-	-	-	-	-	-
pos_1814	-	367.992	5.98795	pos	-	-	-	-	-	-	-	-
pos_1815	-	450.38	5.98795	pos	-	-	-	-	-	-	-	-
pos_1816	-	471.177	5.98795	pos	-	-	-	-	-	-	-	-
pos_1819	-	318.599	5.99553	pos	-	-	-	-	-	-	-	-
pos_1820	-	434.667	5.99553	pos	-	-	-	-	-	-	-	-
pos_1821	-	468.333	5.99553	pos	-	-	-	-	-	-	-	-
pos_1822	-	417.283	5.99553	pos	-	-	-	-	-	-	-	-
pos_1824	-	115.055	6.00308	pos	-	-	-	-	-	-	-	-
pos_1827	-	554.864	6.00308	pos	-	-	-	-	-	-	-	-
pos_1829	-	576.877	6.00308	pos	-	-	-	-	-	-	-	-
pos_1831	-	200.237	6.01068	pos	-	-	-	-	-	-	-	-
pos_1832	-	281.09	6.01068	pos	-	-	-	-	-	-	-	-
pos_1833	-	301.142	6.01068	pos	-	-	-	-	-	-	-	-
pos_1834	-	356.28	6.01068	pos	-	-	-	-	-	-	-	-
pos_1836	-	505.205	6.01068	pos	-	-	-	-	-	-	-	-
pos_1837	-	368.28	6.01068	pos	-	-	-	-	-	-	-	-
pos_1838	-	725.406	6.01068	pos	-	-	-	-	-	-	-	-
pos_1840	-	161.133	6.01825	pos	-	-	-	-	-	-	-	-
pos_1841	-	264.16	6.01825	pos	-	-	-	-	-	-	-	-
pos_1842	-	302.215	6.01825	pos	-	-	-	-	-	-	-	-
pos_1844	-	627.911	6.01825	pos	-	-	-	-	-	-	-	-
pos_1845	-	299.139	6.02583	pos	-	-	-	-	-	-	-	-
pos_1846	-	358.296	6.02583	pos	-	-	-	-	-	-	-	-
pos_1849	6''-O-Acetylholocalin	354.118	6.02583	pos	M+H-H2O, M+H	C16H19NO8	-	63.2	-3.56908281043768	-	HMDB0036331	-
pos_1851	-	287.204	6.03338	pos	-	-	-	-	-	-	-	-
pos_1852	-	344.104	6.03338	pos	-	-	-	-	-	-	-	-
pos_1853	-	372.302	6.03338	pos	-	-	-	-	-	-	-	-
pos_1855	-	480.214	6.03338	pos	-	-	-	-	-	-	-	-
pos_1856	-	676.235	6.03338	pos	-	-	-	-	-	-	-	-
pos_1857	-	251.126	6.04093	pos	-	-	-	-	-	-	-	-
pos_1859	-	365.099	6.04093	pos	-	-	-	-	-	-	-	-
pos_1860	-	390.359	6.04093	pos	-	-	-	-	-	-	-	-
pos_1863	-	539.859	6.04093	pos	-	-	-	-	-	-	-	-
pos_1864	-	571.241	6.04093	pos	-	-	-	-	-	-	-	-
pos_1865	-	163.112	6.04847	pos	-	-	-	-	-	-	-	-
pos_1866	-	260.162	6.04847	pos	-	-	-	-	-	-	-	-
pos_1867	-	394.115	6.04847	pos	-	-	-	-	-	-	-	-
pos_1869	-	465.346	6.04847	pos	-	-	-	-	-	-	-	-
pos_1870	-	632.172	6.04847	pos	-	-	-	-	-	-	-	-
pos_1871	-	665.28	6.04847	pos	-	-	-	-	-	-	-	-
pos_1872	-	828.945	6.04847	pos	-	-	-	-	-	-	-	-
pos_1874	-	391.285	6.05602	pos	-	-	-	-	-	-	-	-
pos_1875	-	422.327	6.05602	pos	-	-	-	-	-	-	-	-
pos_1876	-	370.043	6.05602	pos	-	-	-	-	-	-	-	-
pos_1877	-	584.26	6.05602	pos	-	-	-	-	-	-	-	-
pos_1878	-	679.262	6.05602	pos	-	-	-	-	-	-	-	-
pos_1880	-	173.165	6.06357	pos	-	-	-	-	-	-	-	-
pos_1881	-	192.138	6.06357	pos	-	-	-	-	-	-	-	-
pos_1882	-	380.277	6.06357	pos	-	-	-	-	-	-	-	-
pos_1883	-	448.343	6.06357	pos	-	-	-	-	-	-	-	-
pos_1884	-	505.336	6.06357	pos	-	-	-	-	-	-	-	-
pos_1885	3-hydroxyhexadecanoyl carnitine	398.327	6.06357	pos	M+H-H2O, M+H	C23H45NO5	-	61.4	1.6548244915020298	-	HMDB0061642	-
pos_1886	-	385.092	6.06357	pos	-	-	-	-	-	-	-	-
pos_1887	-	757.767	6.06357	pos	-	-	-	-	-	-	-	-
pos_1888	-	171.081	6.07107	pos	-	-	-	-	-	-	-	-
pos_1890	-	347.222	6.07107	pos	-	-	-	-	-	-	-	-
pos_1891	-	495.127	6.07107	pos	-	-	-	-	-	-	-	-
pos_1892	-	563.248	6.07107	pos	-	-	-	-	-	-	-	-
pos_1894	-	713.741	6.07107	pos	-	-	-	-	-	-	-	-
pos_1895	-	731.72	6.07107	pos	-	-	-	-	-	-	-	-
pos_1896	-	123.117	6.07857	pos	-	-	-	-	-	-	-	-
pos_1897	3-(2,4-Cyclopentadien-1-ylidene)-5alpha-androstan-17beta-ol	339.269	6.07857	pos	M+H, M+K	C24H34O	76.2	-	1.5691040826003502	C14915	-	-
pos_1898	-	627.322	6.07857	pos	-	-	-	-	-	-	-	-
pos_1899	-	666.394	6.07857	pos	-	-	-	-	-	-	-	-
pos_1900	-	702.37	6.07857	pos	-	-	-	-	-	-	-	-
pos_1901	-	701.339	6.07857	pos	-	-	-	-	-	-	-	-
pos_1902	Isopeopyl Paraben	181.086	6.08605	pos	M+H-H2O, M+H	C10H12O3	55.9	-	0.540574343162083	-	-	-
pos_1903	Triphenylphosphine oxide	279.094	6.08605	pos	M+H, M+Na	C18H15OP	75.9	-	1.25014931722412	-	-	-
pos_1904	-	578.34	6.08605	pos	-	-	-	-	-	-	-	-
pos_1905	-	629.225	6.08605	pos	-	-	-	-	-	-	-	-
pos_1906	-	658.343	6.08605	pos	-	-	-	-	-	-	-	-
pos_1907	-	328.322	6.09357	pos	-	-	-	-	-	-	-	-
pos_1908	-	495.243	6.09357	pos	-	-	-	-	-	-	-	-
pos_1909	-	648.337	6.09357	pos	-	-	-	-	-	-	-	-
pos_1911	-	523.289	6.10108	pos	-	-	-	-	-	-	-	-
pos_1912	-	191.027	6.10862	pos	-	-	-	-	-	-	-	-
pos_1913	-	441.21	6.10862	pos	-	-	-	-	-	-	-	-
pos_1914	-	414.359	6.10862	pos	-	-	-	-	-	-	-	-
pos_1916	-	816.41	6.10862	pos	-	-	-	-	-	-	-	-
pos_1917	-	647.273	6.11617	pos	-	-	-	-	-	-	-	-
pos_1920	-	870.493	6.11617	pos	-	-	-	-	-	-	-	-
pos_1921	-	177.164	6.12368	pos	-	-	-	-	-	-	-	-
pos_1922	-	225.149	6.12368	pos	-	-	-	-	-	-	-	-
pos_1923	-	284.056	6.12368	pos	-	-	-	-	-	-	-	-
pos_1926	-	826.467	6.12368	pos	-	-	-	-	-	-	-	-
pos_1927	-	111.522	6.1312	pos	-	-	-	-	-	-	-	-
pos_1928	-	251	6.1312	pos	-	-	-	-	-	-	-	-
pos_1929	-	231.138	6.1312	pos	-	-	-	-	-	-	-	-
pos_1931	-	381.316	6.13872	pos	-	-	-	-	-	-	-	-
pos_1932	-	557.349	6.13872	pos	-	-	-	-	-	-	-	-
pos_1933	-	498.328	6.13872	pos	-	-	-	-	-	-	-	-
pos_1934	-	646.417	6.13872	pos	-	-	-	-	-	-	-	-
pos_1935	-	784.918	6.13872	pos	-	-	-	-	-	-	-	-
pos_1936	-	288.185	6.14625	pos	-	-	-	-	-	-	-	-
pos_1937	-	321.279	6.14625	pos	-	-	-	-	-	-	-	-
pos_1938	-	699.344	6.14625	pos	-	-	-	-	-	-	-	-
pos_1939	-	336.252	6.1538	pos	-	-	-	-	-	-	-	-
pos_1940	-	406.294	6.1538	pos	-	-	-	-	-	-	-	-
pos_1941	-	586.454	6.1538	pos	-	-	-	-	-	-	-	-
pos_1943	-	194.118	6.16133	pos	-	-	-	-	-	-	-	-
pos_1944	-	266.212	6.16133	pos	-	-	-	-	-	-	-	-
pos_1945	-	328.032	6.16133	pos	-	-	-	-	-	-	-	-
pos_1946	-	468.127	6.16133	pos	-	-	-	-	-	-	-	-
pos_1947	-	515.138	6.16133	pos	-	-	-	-	-	-	-	-
pos_1948	-	601.52	6.16133	pos	-	-	-	-	-	-	-	-
pos_1949	-	965.499	6.16133	pos	-	-	-	-	-	-	-	-
pos_1950	-	541.845	6.16133	pos	-	-	-	-	-	-	-	-
pos_1951	-	396.296	6.16888	pos	-	-	-	-	-	-	-	-
pos_1953	-	357.204	6.16888	pos	-	-	-	-	-	-	-	-
pos_1954	-	191.18	6.17642	pos	-	-	-	-	-	-	-	-
pos_1955	-	397.165	6.17642	pos	-	-	-	-	-	-	-	-
pos_1956	-	581.24	6.17642	pos	-	-	-	-	-	-	-	-
pos_1957	-	909.98	6.17642	pos	-	-	-	-	-	-	-	-
pos_1958	-	182.01	6.18397	pos	-	-	-	-	-	-	-	-
pos_1959	-	227.07	6.18397	pos	-	-	-	-	-	-	-	-
pos_1960	-	308.026	6.18397	pos	-	-	-	-	-	-	-	-
pos_1961	-	341.136	6.18397	pos	-	-	-	-	-	-	-	-
pos_1962	-	477.367	6.18397	pos	-	-	-	-	-	-	-	-
pos_1963	-	500.279	6.18397	pos	-	-	-	-	-	-	-	-
pos_1965	-	547.335	6.18397	pos	-	-	-	-	-	-	-	-
pos_1966	-	885.49	6.18397	pos	-	-	-	-	-	-	-	-
pos_1967	-	368.316	6.19153	pos	-	-	-	-	-	-	-	-
pos_1969	-	498.747	6.19908	pos	-	-	-	-	-	-	-	-
pos_1970	-	459.281	6.19908	pos	-	-	-	-	-	-	-	-
pos_1971	-	702.343	6.19908	pos	-	-	-	-	-	-	-	-
pos_1973	-	172.029	6.2066	pos	-	-	-	-	-	-	-	-
pos_1974	-	317.096	6.2066	pos	-	-	-	-	-	-	-	-
pos_1975	-	440.278	6.2066	pos	-	-	-	-	-	-	-	-
pos_1976	-	553.963	6.2066	pos	-	-	-	-	-	-	-	-
pos_1977	-	619.286	6.2066	pos	-	-	-	-	-	-	-	-
pos_1978	-	802.39	6.2066	pos	-	-	-	-	-	-	-	-
pos_1979	-	395.364	6.21412	pos	-	-	-	-	-	-	-	-
pos_1980	-	497.345	6.21412	pos	-	-	-	-	-	-	-	-
pos_1981	-	569.263	6.21412	pos	-	-	-	-	-	-	-	-
pos_1983	-	257.115	6.22163	pos	-	-	-	-	-	-	-	-
pos_1984	-	359.241	6.22163	pos	-	-	-	-	-	-	-	-
pos_1985	-	408.088	6.22163	pos	-	-	-	-	-	-	-	-
pos_1986	-	493.255	6.22163	pos	-	-	-	-	-	-	-	-
pos_1987	-	525.236	6.22163	pos	-	-	-	-	-	-	-	-
pos_1988	-	523.238	6.22163	pos	-	-	-	-	-	-	-	-
pos_1989	-	736.353	6.22163	pos	-	-	-	-	-	-	-	-
pos_1990	-	931.48	6.22163	pos	-	-	-	-	-	-	-	-
pos_1992	-	268.264	6.22917	pos	-	-	-	-	-	-	-	-
pos_1993	-	311.164	6.22917	pos	-	-	-	-	-	-	-	-
pos_1995	-	298.274	6.22917	pos	-	-	-	-	-	-	-	-
pos_1997	-	503.21	6.22163	pos	-	-	-	-	-	-	-	-
pos_1998	-	415.241	6.22163	pos	-	-	-	-	-	-	-	-
pos_1999	-	134.097	6.2367	pos	-	-	-	-	-	-	-	-
pos_2000	-	461.248	6.2367	pos	-	-	-	-	-	-	-	-
pos_2001	-	478.785	6.2367	pos	-	-	-	-	-	-	-	-
pos_2002	-	613.557	6.2367	pos	-	-	-	-	-	-	-	-
pos_2003	-	646.475	6.2367	pos	-	-	-	-	-	-	-	-
pos_2004	-	928.623	6.2367	pos	-	-	-	-	-	-	-	-
pos_2005	-	175.112	6.24425	pos	-	-	-	-	-	-	-	-
pos_2006	-	249.184	6.24425	pos	-	-	-	-	-	-	-	-
pos_2007	-	329.23	6.24425	pos	-	-	-	-	-	-	-	-
pos_2008	-	431.78	6.24425	pos	-	-	-	-	-	-	-	-
pos_2009	Ethyl 3-hydroxyoctanoate O-[glucosyl-(1->6)-glucoside]	513.256	6.24425	pos	M+H, M+Na	C22H40O13	-	55.7	3.91170456907698	-	HMDB0038738	-
pos_2011	-	453.793	6.24425	pos	-	-	-	-	-	-	-	-
pos_2012	-	303.194	6.25178	pos	-	-	-	-	-	-	-	-
pos_2013	-	401.103	6.25178	pos	-	-	-	-	-	-	-	-
pos_2014	-	847.382	6.25178	pos	-	-	-	-	-	-	-	-
pos_2015	-	881.517	6.25178	pos	-	-	-	-	-	-	-	-
pos_2016	-	459.357	6.2593	pos	-	-	-	-	-	-	-	-
pos_2017	-	549.377	6.2593	pos	-	-	-	-	-	-	-	-
pos_2019	-	641.268	6.2593	pos	-	-	-	-	-	-	-	-
pos_2021	-	140.892	6.2677	pos	-	-	-	-	-	-	-	-
pos_2022	-	291.195	6.2677	pos	-	-	-	-	-	-	-	-
pos_2023	-	390.299	6.2677	pos	-	-	-	-	-	-	-	-
pos_2024	Ascorbyl stearate	484.322	6.2677	pos	M+CH3OH+H, M+ACN+H	C24H42O7	-	54.6	-7.925496265236701	-	HMDB0038242;LMFA07010789	10605-09-1
pos_2025	-	522.356	6.2677	pos	-	-	-	-	-	-	-	-
pos_2026	-	429.262	6.2677	pos	-	-	-	-	-	-	-	-
pos_2028	-	813.686	6.2677	pos	-	-	-	-	-	-	-	-
pos_2030	-	183.114	6.27522	pos	-	-	-	-	-	-	-	-
pos_2031	-	885.55	6.2677	pos	-	-	-	-	-	-	-	-
pos_2032	-	330.241	6.27522	pos	-	-	-	-	-	-	-	-
pos_2034	-	492.31	6.27522	pos	-	-	-	-	-	-	-	-
pos_2035	-	325.201	6.27522	pos	-	-	-	-	-	-	-	-
pos_2036	-	569.285	6.27522	pos	-	-	-	-	-	-	-	-
pos_2037	-	649.289	6.27522	pos	-	-	-	-	-	-	-	-
pos_2038	-	828.953	6.27522	pos	-	-	-	-	-	-	-	-
pos_2040	-	182.079	6.28272	pos	-	-	-	-	-	-	-	-
pos_2041	-	197.037	6.28272	pos	-	-	-	-	-	-	-	-
pos_2042	-	512.326	6.28272	pos	-	-	-	-	-	-	-	-
pos_2043	4-(7-hydroxy-3,4-dihydro-2H-1-benzopyran-3-yl)-3-methoxybenzene-1,2-diol	618.25	6.28272	pos	M+CH3OH+H, 2M+ACN+H	C16H16O5	-	58.4	2.13859545863307	-	HMDB0130881	-
pos_2044	-	649.471	6.28272	pos	-	-	-	-	-	-	-	-
pos_2045	-	782.569	6.28272	pos	-	-	-	-	-	-	-	-
pos_2046	-	538.234	6.28272	pos	-	-	-	-	-	-	-	-
pos_2047	-	814.431	6.28272	pos	-	-	-	-	-	-	-	-
pos_2048	-	141.983	6.29022	pos	-	-	-	-	-	-	-	-
pos_2049	-	202.016	6.29022	pos	-	-	-	-	-	-	-	-
pos_2050	-	233.19	6.29022	pos	-	-	-	-	-	-	-	-
pos_2051	-	312.037	6.29022	pos	-	-	-	-	-	-	-	-
pos_2052	-	354.262	6.29022	pos	-	-	-	-	-	-	-	-
pos_2053	-	621.419	6.29022	pos	-	-	-	-	-	-	-	-
pos_2054	-	613.248	6.29022	pos	-	-	-	-	-	-	-	-
pos_2055	-	409.296	6.29772	pos	-	-	-	-	-	-	-	-
pos_2056	Isoleucylproline	457.304	6.29772	pos	M+H-H2O, 2M+H	C11H20N2O3	-	54.8	0.4927525783952121	-	HMDB0011174	-
pos_2057	-	520.337	6.29772	pos	-	-	-	-	-	-	-	-
pos_2058	-	661.452	6.29772	pos	-	-	-	-	-	-	-	-
pos_2059	-	656.496	6.29772	pos	-	-	-	-	-	-	-	-
pos_2060	-	342.168	6.30518	pos	-	-	-	-	-	-	-	-
pos_2061	-	421.233	6.30518	pos	-	-	-	-	-	-	-	-
pos_2062	-	560.416	6.30518	pos	-	-	-	-	-	-	-	-
pos_2063	-	604.408	6.30518	pos	-	-	-	-	-	-	-	-
pos_2064	-	140.011	6.32003	pos	-	-	-	-	-	-	-	-
pos_2065	-	541.385	6.32003	pos	-	-	-	-	-	-	-	-
pos_2066	-	496.268	6.32003	pos	-	-	-	-	-	-	-	-
pos_2067	-	278.248	6.32752	pos	-	-	-	-	-	-	-	-
pos_2068	-	489.341	6.32752	pos	-	-	-	-	-	-	-	-
pos_2069	-	445.315	6.33497	pos	-	-	-	-	-	-	-	-
pos_2070	-	599.263	6.33497	pos	-	-	-	-	-	-	-	-
pos_2071	-	1011.64	6.33497	pos	-	-	-	-	-	-	-	-
pos_2073	-	693.477	6.33497	pos	-	-	-	-	-	-	-	-
pos_2074	-	544.302	6.3424	pos	-	-	-	-	-	-	-	-
pos_2075	-	543.557	6.3424	pos	-	-	-	-	-	-	-	-
pos_2076	-	777.536	6.3424	pos	-	-	-	-	-	-	-	-
pos_2077	-	831.439	6.3424	pos	-	-	-	-	-	-	-	-
pos_2078	-	847.381	6.3424	pos	-	-	-	-	-	-	-	-
pos_2079	-	1037.66	6.3424	pos	-	-	-	-	-	-	-	-
pos_2081	LysoPC(16:1(9Z))	494.325	6.34985	pos	M+H, M+Na	C24H48NO7P	68.1	-	1.19603949267703	C04230	-	-
pos_2082	-	804.356	6.34985	pos	-	-	-	-	-	-	-	-
pos_2086	-	519.604	6.37223	pos	-	-	-	-	-	-	-	-
pos_2087	-	715.301	6.37223	pos	-	-	-	-	-	-	-	-
pos_2088	-	887.41	6.37223	pos	-	-	-	-	-	-	-	-
pos_2089	-	327.201	6.3797	pos	-	-	-	-	-	-	-	-
pos_2090	-	565.444	6.3797	pos	-	-	-	-	-	-	-	-
pos_2092	-	671.275	6.3797	pos	-	-	-	-	-	-	-	-
pos_2093	-	655.335	6.3797	pos	-	-	-	-	-	-	-	-
pos_2094	-	503.356	6.38717	pos	-	-	-	-	-	-	-	-
pos_2095	-	622.292	6.38717	pos	-	-	-	-	-	-	-	-
pos_2096	-	653.425	6.38717	pos	-	-	-	-	-	-	-	-
pos_2098	-	599.318	6.38717	pos	-	-	-	-	-	-	-	-
pos_2099	Tetrahydrofolyl-[Glu](2)	597.201	6.38717	pos	M+NH4, M+Na	C24H30N8O9	-	58.8	-1.61648173236725	C09332	HMDB0006825	-
pos_2101	-	547.155	6.39462	pos	-	-	-	-	-	-	-	-
pos_2102	-	458.348	6.39462	pos	-	-	-	-	-	-	-	-
pos_2103	-	627.3	6.39462	pos	-	-	-	-	-	-	-	-
pos_2104	-	663.431	6.39462	pos	-	-	-	-	-	-	-	-
pos_2106	-	804.313	6.39462	pos	-	-	-	-	-	-	-	-
pos_2108	-	627.249	6.39462	pos	-	-	-	-	-	-	-	-
pos_2109	-	427.247	6.39462	pos	-	-	-	-	-	-	-	-
pos_2111	-	523.258	6.40207	pos	-	-	-	-	-	-	-	-
pos_2113	-	573.317	6.40207	pos	-	-	-	-	-	-	-	-
pos_2115	-	801.686	6.40207	pos	-	-	-	-	-	-	-	-
pos_2118	-	530.322	6.40952	pos	-	-	-	-	-	-	-	-
pos_2119	-	583.222	6.40952	pos	-	-	-	-	-	-	-	-
pos_2121	-	191.092	6.41698	pos	-	-	-	-	-	-	-	-
pos_2122	-	299.062	6.41698	pos	-	-	-	-	-	-	-	-
pos_2124	-	539.197	6.41698	pos	-	-	-	-	-	-	-	-
pos_2125	-	716.261	6.41698	pos	-	-	-	-	-	-	-	-
pos_2126	-	572.372	6.42443	pos	-	-	-	-	-	-	-	-
pos_2128	-	586.31	6.42443	pos	-	-	-	-	-	-	-	-
pos_2129	-	700.287	6.42443	pos	-	-	-	-	-	-	-	-
pos_2130	-	1026.16	6.42443	pos	-	-	-	-	-	-	-	-
pos_2131	-	598.388	6.43188	pos	-	-	-	-	-	-	-	-
pos_2134	-	965.425	6.43188	pos	-	-	-	-	-	-	-	-
pos_2135	-	321.24	6.43188	pos	-	-	-	-	-	-	-	-
pos_2136	-	1004.5	6.42443	pos	-	-	-	-	-	-	-	-
pos_2137	-	880.959	6.41698	pos	-	-	-	-	-	-	-	-
pos_2138	-	124.156	6.4468	pos	-	-	-	-	-	-	-	-
pos_2139	-	519.057	6.4468	pos	-	-	-	-	-	-	-	-
pos_2140	-	770.967	6.4468	pos	-	-	-	-	-	-	-	-
pos_2141	-	989.734	6.4468	pos	-	-	-	-	-	-	-	-
pos_2142	-	877.373	6.4468	pos	-	-	-	-	-	-	-	-
pos_2143	-	496.918	6.4543	pos	-	-	-	-	-	-	-	-
pos_2144	-	376.319	6.4617	pos	-	-	-	-	-	-	-	-
pos_2145	-	590.382	6.4617	pos	-	-	-	-	-	-	-	-
pos_2146	-	833.347	6.4617	pos	-	-	-	-	-	-	-	-
pos_2148	-	452.358	6.46912	pos	-	-	-	-	-	-	-	-
pos_2149	-	575.414	6.46912	pos	-	-	-	-	-	-	-	-
pos_2150	-	817.404	6.4543	pos	-	-	-	-	-	-	-	-
pos_2151	-	485.265	6.47658	pos	-	-	-	-	-	-	-	-
pos_2152	-	544.338	6.47658	pos	-	-	-	-	-	-	-	-
pos_2153	-	1040.17	6.46912	pos	-	-	-	-	-	-	-	-
pos_2155	-	789.32	6.47658	pos	-	-	-	-	-	-	-	-
pos_2156	-	531.386	6.48405	pos	-	-	-	-	-	-	-	-
pos_2157	PC(20:2(11Z,14Z)/0:0)	548.372	6.48405	pos	M+H, M+Na	C28H54NO7P	68.3	-	1.4626795883999	-	LMGP01050132	-
pos_2158	-	612.326	6.48405	pos	-	-	-	-	-	-	-	-
pos_2159	-	740.339	6.48405	pos	-	-	-	-	-	-	-	-
pos_2160	-	997.624	6.48405	pos	-	-	-	-	-	-	-	-
pos_2161	-	228.232	6.49152	pos	-	-	-	-	-	-	-	-
pos_2162	-	413.287	6.49152	pos	-	-	-	-	-	-	-	-
pos_2163	-	487.36	6.49152	pos	-	-	-	-	-	-	-	-
pos_2164	-	511.281	6.49152	pos	-	-	-	-	-	-	-	-
pos_2165	-	480.31	6.49152	pos	-	-	-	-	-	-	-	-
pos_2166	-	651.444	6.49152	pos	-	-	-	-	-	-	-	-
pos_2168	-	1023.64	6.49152	pos	-	-	-	-	-	-	-	-
pos_2169	-	534.229	6.499	pos	-	-	-	-	-	-	-	-
pos_2170	-	629.316	6.499	pos	-	-	-	-	-	-	-	-
pos_2171	-	834.307	6.499	pos	-	-	-	-	-	-	-	-
pos_2172	-	898.432	6.499	pos	-	-	-	-	-	-	-	-
pos_2173	-	437.265	6.50648	pos	-	-	-	-	-	-	-	-
pos_2174	-	603.3	6.50648	pos	-	-	-	-	-	-	-	-
pos_2176	-	403.283	6.50648	pos	-	-	-	-	-	-	-	-
pos_2179	-	299.062	6.5142	pos	-	-	-	-	-	-	-	-
pos_2180	-	377.267	6.5142	pos	-	-	-	-	-	-	-	-
pos_2181	-	443.335	6.5142	pos	-	-	-	-	-	-	-	-
pos_2182	-	492.343	6.5142	pos	-	-	-	-	-	-	-	-
pos_2183	-	575.106	6.5142	pos	-	-	-	-	-	-	-	-
pos_2184	-	638.304	6.5142	pos	-	-	-	-	-	-	-	-
pos_2185	-	721.508	6.5142	pos	-	-	-	-	-	-	-	-
pos_2186	-	790.28	6.5142	pos	-	-	-	-	-	-	-	-
pos_2187	-	596.331	6.52168	pos	-	-	-	-	-	-	-	-
pos_2188	-	539.372	6.52168	pos	-	-	-	-	-	-	-	-
pos_2191	-	186.118	6.52918	pos	-	-	-	-	-	-	-	-
pos_2192	-	239.228	6.52918	pos	-	-	-	-	-	-	-	-
pos_2193	-	399.309	6.52918	pos	-	-	-	-	-	-	-	-
pos_2194	-	407.315	6.52918	pos	-	-	-	-	-	-	-	-
pos_2195	PC(19:1(9Z)/0:0)	536.373	6.52918	pos	M+H, M+Na	C27H54NO7P	61.6	-	3.30719522518	-	LMGP01050130	-
pos_2196	-	600.403	6.52918	pos	-	-	-	-	-	-	-	-
pos_2197	-	610.308	6.52918	pos	-	-	-	-	-	-	-	-
pos_2198	-	701.288	6.52918	pos	-	-	-	-	-	-	-	-
pos_2199	-	776.563	6.52918	pos	-	-	-	-	-	-	-	-
pos_2200	-	772.524	6.52918	pos	-	-	-	-	-	-	-	-
pos_2201	-	86.0606	6.53667	pos	-	-	-	-	-	-	-	-
pos_2202	-	140.118	6.53667	pos	-	-	-	-	-	-	-	-
pos_2203	-	138.128	6.53667	pos	-	-	-	-	-	-	-	-
pos_2204	-	373.212	6.53667	pos	-	-	-	-	-	-	-	-
pos_2205	-	631.456	6.53667	pos	-	-	-	-	-	-	-	-
pos_2206	-	629.439	6.53667	pos	-	-	-	-	-	-	-	-
pos_2208	-	885.548	6.53667	pos	-	-	-	-	-	-	-	-
pos_2209	-	186.015	6.54415	pos	-	-	-	-	-	-	-	-
pos_2210	-	339.251	6.54415	pos	-	-	-	-	-	-	-	-
pos_2211	-	449.363	6.54415	pos	-	-	-	-	-	-	-	-
pos_2212	-	545.403	6.54415	pos	-	-	-	-	-	-	-	-
pos_2213	-	635.432	6.54415	pos	-	-	-	-	-	-	-	-
pos_2214	-	644.391	6.54415	pos	-	-	-	-	-	-	-	-
pos_2215	-	745.509	6.54415	pos	-	-	-	-	-	-	-	-
pos_2217	-	569.189	6.55163	pos	-	-	-	-	-	-	-	-
pos_2218	-	487.341	6.55163	pos	-	-	-	-	-	-	-	-
pos_2219	-	366.298	6.55163	pos	-	-	-	-	-	-	-	-
pos_2220	-	976.992	6.55163	pos	-	-	-	-	-	-	-	-
pos_2221	-	482.361	6.55912	pos	-	-	-	-	-	-	-	-
pos_2222	-	546.856	6.55912	pos	-	-	-	-	-	-	-	-
pos_2224	-	538.858	6.55912	pos	-	-	-	-	-	-	-	-
pos_2225	-	983.645	6.55912	pos	-	-	-	-	-	-	-	-
pos_2226	-	572.332	6.5666	pos	-	-	-	-	-	-	-	-
pos_2227	-	530.359	6.5666	pos	-	-	-	-	-	-	-	-
pos_2228	-	907.365	6.5666	pos	-	-	-	-	-	-	-	-
pos_2229	-	525.162	6.57408	pos	-	-	-	-	-	-	-	-
pos_2230	-	635.482	6.57408	pos	-	-	-	-	-	-	-	-
pos_2231	-	932.965	6.57408	pos	-	-	-	-	-	-	-	-
pos_2232	-	193.159	6.58155	pos	-	-	-	-	-	-	-	-
pos_2233	-	440.314	6.58155	pos	-	-	-	-	-	-	-	-
pos_2234	-	550.387	6.58155	pos	-	-	-	-	-	-	-	-
pos_2235	-	863.339	6.58155	pos	-	-	-	-	-	-	-	-
pos_2236	-	317.207	6.589	pos	-	-	-	-	-	-	-	-
pos_2238	-	994.704	6.58155	pos	-	-	-	-	-	-	-	-
[truncated: 12,671 more rows]
