# Supplementary material for: Serum metabolome alterations in patients with early nonalcoholic fatty liver disease
Source: Biosci Rep. 2022 Oct 18;42(10):BSR20220319. doi: 10.1042/BSR20220319 (PMC9583763; doi:10.1042/BSR20220319)
Supplement: Supplementary Tables S1-S12 [file BSR-2022-0319_supp1.zip › BSR-2022-0319_suppST3.xlsx]

## Sheet: Sheet1
Supplementary Table 3. In the negative mode the raw data of metabolites detected of all samples
ID	Metabolite	m/z	Retention time	Mode	Adducts	Formula	Fragmentation Score	Theoretical Fragmentation Score	Mass Error (ppm)	KEGG Compound ID	Library ID	CAS ID
neg_1	-	417.012	0.56615	neg	-	-	-	-	-	-	-	-
neg_2	-	736.763	0.56615	neg	-	-	-	-	-	-	-	-
neg_3	-	96.9684	0.59665	neg	-	-	-	-	-	-	-	-
neg_4	-	291.084	0.619367	neg	-	-	-	-	-	-	-	-
neg_5	-	645.818	0.5814	neg	-	-	-	-	-	-	-	-
neg_6	-	710.762	0.56615	neg	-	-	-	-	-	-	-	-
neg_7	-	247.963	1.12548	neg	-	-	-	-	-	-	-	-
neg_8	Mycophenolic acid O-acyl-glucuronide	495.152	5.10963	neg	M-H, 2M-H, M+Na-2H, M+K-2H	C23H28O12	-	60.6	2.91146524687108	C20383	HMDB0060491	-
neg_9	-	678.809	0.56615	neg	-	-	-	-	-	-	-	-
neg_10	-	942.349	1.96187	neg	-	-	-	-	-	-	-	-
neg_11	Cholic acid	407.281	6.21438	neg	M-H, M+FA-H, M+Cl, 2M-H	C24H40O5	68.0	-	2.5484766114483	C00695	HMDB0000619;LMST04010001	81-25-4
neg_12	-	289.107	6.20672	neg	-	-	-	-	-	-	-	-
neg_13	-	649.027	2.28288	neg	-	-	-	-	-	-	-	-
neg_14	-	288.937	8.33127	neg	-	-	-	-	-	-	-	-
neg_15	-	402.918	0.451333	neg	-	-	-	-	-	-	-	-
neg_16	-	336.86	0.0147	neg	-	-	-	-	-	-	-	-
neg_17	-	408.79	0.0147	neg	-	-	-	-	-	-	-	-
neg_18	-	340.837	0.0147	neg	-	-	-	-	-	-	-	-
neg_19	-	444.82	0.459	neg	-	-	-	-	-	-	-	-
neg_20	-	435.885	0.466667	neg	-	-	-	-	-	-	-	-
neg_21	-	321.905	0.466667	neg	-	-	-	-	-	-	-	-
neg_22	-	278.908	0.466667	neg	-	-	-	-	-	-	-	-
neg_23	-	539.894	0.49735	neg	-	-	-	-	-	-	-	-
neg_24	-	768.794	0.49735	neg	-	-	-	-	-	-	-	-
neg_25	-	706.824	0.49735	neg	-	-	-	-	-	-	-	-
neg_26	-	587.838	0.49735	neg	-	-	-	-	-	-	-	-
neg_27	-	440.89	0.49735	neg	-	-	-	-	-	-	-	-
neg_28	-	434.806	0.0147	neg	-	-	-	-	-	-	-	-
neg_29	-	314.862	0.451333	neg	-	-	-	-	-	-	-	-
neg_30	-	174.956	0.451333	neg	-	-	-	-	-	-	-	-
neg_31	-	482.791	0.0147	neg	-	-	-	-	-	-	-	-
neg_32	-	772.925	0.558483	neg	-	-	-	-	-	-	-	-
neg_33	-	490.825	0.56615	neg	-	-	-	-	-	-	-	-
neg_34	-	610.821	0.56615	neg	-	-	-	-	-	-	-	-
neg_35	-	594.845	0.56615	neg	-	-	-	-	-	-	-	-
neg_36	-	584.814	0.56615	neg	-	-	-	-	-	-	-	-
neg_37	-	566.938	0.56615	neg	-	-	-	-	-	-	-	-
neg_38	-	552.987	0.56615	neg	-	-	-	-	-	-	-	-
neg_39	-	542.836	0.56615	neg	-	-	-	-	-	-	-	-
neg_40	-	526.859	0.56615	neg	-	-	-	-	-	-	-	-
neg_41	-	500.851	0.56615	neg	-	-	-	-	-	-	-	-
neg_42	-	474.971	0.56615	neg	-	-	-	-	-	-	-	-
neg_43	-	434.863	0.56615	neg	-	-	-	-	-	-	-	-
neg_44	-	432.866	0.56615	neg	-	-	-	-	-	-	-	-
neg_45	-	840.917	0.558483	neg	-	-	-	-	-	-	-	-
neg_46	-	364.879	0.56615	neg	-	-	-	-	-	-	-	-
neg_47	-	338.996	0.56615	neg	-	-	-	-	-	-	-	-
neg_48	-	322.895	0.56615	neg	-	-	-	-	-	-	-	-
neg_49	-	950.161	0.724967	neg	-	-	-	-	-	-	-	-
neg_50	-	658.07	0.724967	neg	-	-	-	-	-	-	-	-
neg_51	-	298.888	0.56615	neg	-	-	-	-	-	-	-	-
neg_52	-	281.037	0.56615	neg	-	-	-	-	-	-	-	-
neg_53	-	753.024	0.558483	neg	-	-	-	-	-	-	-	-
neg_54	-	178.871	0.877733	neg	-	-	-	-	-	-	-	-
neg_55	-	143.898	0.893083	neg	-	-	-	-	-	-	-	-
neg_56	-	167.02	0.916017	neg	-	-	-	-	-	-	-	-
neg_57	-	314.969	0.916017	neg	-	-	-	-	-	-	-	-
neg_58	-	263.009	0.923633	neg	-	-	-	-	-	-	-	-
neg_59	-	345.941	0.923633	neg	-	-	-	-	-	-	-	-
neg_60	-	251.999	0.923633	neg	-	-	-	-	-	-	-	-
neg_61	-	248.054	0.961967	neg	-	-	-	-	-	-	-	-
neg_62	-	187.977	0.923633	neg	-	-	-	-	-	-	-	-
neg_63	-	231.02	1.02483	neg	-	-	-	-	-	-	-	-
neg_64	-	320.063	1.01713	neg	-	-	-	-	-	-	-	-
neg_65	-	111.008	0.916017	neg	-	-	-	-	-	-	-	-
neg_66	-	363.108	1.10217	neg	-	-	-	-	-	-	-	-
neg_67	-	251.94	1.13323	neg	-	-	-	-	-	-	-	-
neg_68	-	287.047	1.1177	neg	-	-	-	-	-	-	-	-
neg_69	-	215.887	1.31993	neg	-	-	-	-	-	-	-	-
neg_70	-	292.927	1.1099	neg	-	-	-	-	-	-	-	-
neg_71	-	101.023	0.916017	neg	-	-	-	-	-	-	-	-
neg_72	-	89.0233	0.916017	neg	-	-	-	-	-	-	-	-
neg_73	-	649.122	0.558483	neg	-	-	-	-	-	-	-	-
neg_74	-	508.979	0.558483	neg	-	-	-	-	-	-	-	-
neg_75	-	380.925	1.65633	neg	-	-	-	-	-	-	-	-
neg_76	-	762.991	0.56615	neg	-	-	-	-	-	-	-	-
neg_77	-	674.324	5.92823	neg	-	-	-	-	-	-	-	-
neg_78	-	595.209	5.97517	neg	-	-	-	-	-	-	-	-
neg_79	-	730.822	0.56615	neg	-	-	-	-	-	-	-	-
neg_80	-	242.177	6.03747	neg	-	-	-	-	-	-	-	-
neg_81	-	451.072	6.02975	neg	-	-	-	-	-	-	-	-
neg_82	-	184.061	1.8992	neg	-	-	-	-	-	-	-	-
neg_83	-	261.075	6.09157	neg	-	-	-	-	-	-	-	-
neg_84	-	235.098	6.09928	neg	-	-	-	-	-	-	-	-
neg_85	VALSARTAN	434.221	6.11468	neg	M-H, 2M-H, M+Na-2H	C24H29N5O3	88.8	-	2.95908662472705	-	HMDB0014323	137862-53-4
neg_86	-	464.303	6.12238	neg	-	-	-	-	-	-	-	-
neg_87	-	253.108	6.15308	neg	-	-	-	-	-	-	-	-
neg_88	-	475.269	6.21438	neg	-	-	-	-	-	-	-	-
neg_89	Withanolide	469.259	6.21438	neg	M-H, M+Na-2H, M+K-2H	C28H38O6	-	85.9	-1.37197761793326	C08842	HMDB0003218;LMST01160018;LMST01160020	30655-48-2
neg_90	-	339.055	6.1761	neg	-	-	-	-	-	-	-	-
neg_91	-	516.296	6.19907	neg	-	-	-	-	-	-	-	-
neg_92	-	582.215	6.31367	neg	-	-	-	-	-	-	-	-
neg_93	-	391.286	6.31367	neg	-	-	-	-	-	-	-	-
neg_94	-	233.019	6.19143	neg	-	-	-	-	-	-	-	-
neg_95	-	722.299	6.41277	neg	-	-	-	-	-	-	-	-
neg_96	LysoPC(16:0)	540.332	6.43565	neg	M+Cl, 2M+FA-H, M+FA-H	C24H50NO7P	-	89.1	6.77026779656318	C04230	HMDB0010382	-
neg_97	-	393.303	6.512	neg	-	-	-	-	-	-	-	-
neg_98	-	445.334	6.56538	neg	-	-	-	-	-	-	-	-
neg_99	-	923.651	6.52725	neg	-	-	-	-	-	-	-	-
neg_100	2,6,10,10-Tetramethyl-1-oxaspiro[4.5]decan-6-ol	257.176	6.1761	neg	M-H, M+FA-H, M-H2O-H	C13H24O2	-	75.6	-0.469977094658868	-	HMDB0037907	53398-90-6
neg_101	-	593.481	6.72575	neg	-	-	-	-	-	-	-	-
neg_102	-	239.129	6.1761	neg	-	-	-	-	-	-	-	-
neg_103	-	255.122	6.14542	neg	-	-	-	-	-	-	-	-
neg_104	-	597.368	6.8478	neg	-	-	-	-	-	-	-	-
neg_105	-	609.315	6.10698	neg	-	-	-	-	-	-	-	-
neg_107	-	615.248	6.09157	neg	-	-	-	-	-	-	-	-
neg_108	-	613.233	6.09157	neg	-	-	-	-	-	-	-	-
neg_109	-	593.231	6.08385	neg	-	-	-	-	-	-	-	-
neg_110	-	373.004	0.558483	neg	-	-	-	-	-	-	-	-
neg_111	-	704.938	0.56615	neg	-	-	-	-	-	-	-	-
neg_112	-	296.891	0.5738	neg	-	-	-	-	-	-	-	-
neg_113	-	271.071	2.2282	neg	-	-	-	-	-	-	-	-
neg_114	-	452.924	8.13927	neg	-	-	-	-	-	-	-	-
neg_115	-	384.936	8.14697	neg	-	-	-	-	-	-	-	-
neg_116	-	616.842	8.33893	neg	-	-	-	-	-	-	-	-
neg_118	-	655.244	8.34663	neg	-	-	-	-	-	-	-	-
neg_119	-	198.907	8.42373	neg	-	-	-	-	-	-	-	-
neg_120	-	232.985	8.43977	neg	-	-	-	-	-	-	-	-
neg_121	1-Stearoylglycerophosphoinositol	599.322	8.34663	neg	M-H, M+Na-2H, M+Cl	C27H53O12P	-	55.7	3.5168253686137403	-	HMDB0061696	-
neg_122	-	548.854	8.33893	neg	-	-	-	-	-	-	-	-
neg_123	-	316.949	8.13927	neg	-	-	-	-	-	-	-	-
neg_124	-	129.936	8.33127	neg	-	-	-	-	-	-	-	-
neg_125	-	911.57	8.3236	neg	-	-	-	-	-	-	-	-
neg_126	-	356.925	8.3236	neg	-	-	-	-	-	-	-	-
neg_127	-	710.183	2.2282	neg	-	-	-	-	-	-	-	-
neg_128	-	429.156	2.2282	neg	-	-	-	-	-	-	-	-
neg_129	-	279.099	2.29062	neg	-	-	-	-	-	-	-	-
neg_130	-	651.024	2.28288	neg	-	-	-	-	-	-	-	-
neg_131	-	558.987	2.28288	neg	-	-	-	-	-	-	-	-
neg_132	-	500.996	2.28288	neg	-	-	-	-	-	-	-	-
neg_133	-	495.991	2.28288	neg	-	-	-	-	-	-	-	-
neg_134	-	434.045	2.47877	neg	-	-	-	-	-	-	-	-
neg_135	-	315.073	2.55743	neg	-	-	-	-	-	-	-	-
neg_136	-	259.131	2.49443	neg	-	-	-	-	-	-	-	-
neg_137	-	483.024	2.28288	neg	-	-	-	-	-	-	-	-
neg_138	-	342.956	2.28288	neg	-	-	-	-	-	-	-	-
neg_139	-	251.952	2.28288	neg	-	-	-	-	-	-	-	-
neg_140	-	333.042	2.2282	neg	-	-	-	-	-	-	-	-
neg_141	-	414.989	0.5738	neg	-	-	-	-	-	-	-	-
neg_143	-	178.05	2.95083	neg	-	-	-	-	-	-	-	-
neg_144	-	446.995	3.0138	neg	-	-	-	-	-	-	-	-
neg_145	-	576.567	0.5738	neg	-	-	-	-	-	-	-	-
neg_147	-	684.759	0.5738	neg	-	-	-	-	-	-	-	-
neg_148	-	814.394	0.5738	neg	-	-	-	-	-	-	-	-
neg_149	-	210.842	0.5814	neg	-	-	-	-	-	-	-	-
neg_150	-	270.799	0.5814	neg	-	-	-	-	-	-	-	-
neg_151	-	268.802	0.5814	neg	-	-	-	-	-	-	-	-
neg_152	-	373.959	3.51087	neg	-	-	-	-	-	-	-	-
neg_153	-	810.4	0.5738	neg	-	-	-	-	-	-	-	-
neg_154	-	678.508	0.5738	neg	-	-	-	-	-	-	-	-
neg_155	Gluconic acid	217.03	0.59665	neg	M-H2O-H, M+Na-2H, M-H	C6H12O7	66.0	-	-2.59518933838039	C00257	HMDB0000625	526-95-4
neg_156	-	283.083	3.74015	neg	-	-	-	-	-	-	-	-
neg_157	-	305.097	3.82728	neg	-	-	-	-	-	-	-	-
neg_158	-	259.031	3.85108	neg	-	-	-	-	-	-	-	-
neg_159	-	203.067	0.59665	neg	-	-	-	-	-	-	-	-
neg_160	-	277.034	0.604233	neg	-	-	-	-	-	-	-	-
neg_161	-	561.938	0.5738	neg	-	-	-	-	-	-	-	-
neg_162	-	548.877	0.5738	neg	-	-	-	-	-	-	-	-
neg_163	-	506.893	0.5738	neg	-	-	-	-	-	-	-	-
neg_164	-	615.105	4.33568	neg	-	-	-	-	-	-	-	-
neg_165	-	272.055	4.27217	neg	-	-	-	-	-	-	-	-
neg_166	-	629.121	4.46317	neg	-	-	-	-	-	-	-	-
neg_167	-	197.082	4.5827	neg	-	-	-	-	-	-	-	-
neg_168	-	488.922	0.5738	neg	-	-	-	-	-	-	-	-
neg_169	-	474.945	0.5738	neg	-	-	-	-	-	-	-	-
neg_170	Glutamylthreonine	247.094	0.6342	neg	M-H, M+Na-2H, M-H2O-H	C9H16N2O6	-	53.7	0.963882521034562	-	HMDB0028829	6875-80-5
neg_171	-	605.158	0.6342	neg	-	-	-	-	-	-	-	-
neg_172	N6-Acetyl-5S-hydroxy-L-lysine	203.103	0.6342	neg	M-H, M+Na-2H, M-H2O-H	C8H16N2O4	-	63.1	-1.4385205151442098	-	HMDB0033891	-
neg_173	-	472.948	0.5738	neg	-	-	-	-	-	-	-	-
neg_174	-	493.116	5.06162	neg	-	-	-	-	-	-	-	-
neg_175	-	151.006	0.6569	neg	-	-	-	-	-	-	-	-
neg_176	-	185.056	0.6569	neg	-	-	-	-	-	-	-	-
neg_177	-	353.011	0.5738	neg	-	-	-	-	-	-	-	-
neg_178	-	335.048	0.6569	neg	-	-	-	-	-	-	-	-
neg_180	-	327.97	0.5738	neg	-	-	-	-	-	-	-	-
neg_181	-	199.097	5.5883	neg	-	-	-	-	-	-	-	-
neg_182	-	691.265	5.67545	neg	-	-	-	-	-	-	-	-
neg_183	-	288.859	0.5738	neg	-	-	-	-	-	-	-	-
neg_184	-	188.071	5.73058	neg	-	-	-	-	-	-	-	-
neg_185	-	620.976	0.56615	neg	-	-	-	-	-	-	-	-
neg_186	-	662.833	0.56615	neg	-	-	-	-	-	-	-	-
neg_187	-	144.943	0.0147	neg	-	-	-	-	-	-	-	-
neg_188	-	123.946	0.0147	neg	-	-	-	-	-	-	-	-
neg_189	-	136.909	0.0147	neg	-	-	-	-	-	-	-	-
neg_190	-	180.899	0.0147	neg	-	-	-	-	-	-	-	-
neg_191	-	205.923	0.0147	neg	-	-	-	-	-	-	-	-
neg_192	-	278.854	0.0147	neg	-	-	-	-	-	-	-	-
neg_193	-	316.871	0.0147	neg	-	-	-	-	-	-	-	-
neg_194	-	305.861	0.0147	neg	-	-	-	-	-	-	-	-
neg_195	-	297.828	0.0147	neg	-	-	-	-	-	-	-	-
neg_196	-	260.863	0.0147	neg	-	-	-	-	-	-	-	-
neg_197	-	224.909	0.0147	neg	-	-	-	-	-	-	-	-
neg_198	-	196.926	0.0147	neg	-	-	-	-	-	-	-	-
neg_199	-	119.938	0.0147	neg	-	-	-	-	-	-	-	-
neg_200	-	138.906	0.0147	neg	-	-	-	-	-	-	-	-
neg_201	-	342.816	0.0147	neg	-	-	-	-	-	-	-	-
neg_202	-	499.781	0.0147	neg	-	-	-	-	-	-	-	-
neg_203	-	544.692	0.0147	neg	-	-	-	-	-	-	-	-
neg_204	-	622.709	0.0147	neg	-	-	-	-	-	-	-	-
neg_205	-	672.657	0.0147	neg	-	-	-	-	-	-	-	-
neg_206	-	255.823	0.212983	neg	-	-	-	-	-	-	-	-
neg_207	-	671.651	0.0147	neg	-	-	-	-	-	-	-	-
neg_208	-	165.908	0.244983	neg	-	-	-	-	-	-	-	-
neg_209	-	149.912	0.0187333	neg	-	-	-	-	-	-	-	-
neg_210	-	195.906	0.0187333	neg	-	-	-	-	-	-	-	-
neg_211	-	148.918	0.285917	neg	-	-	-	-	-	-	-	-
neg_212	-	571.711	0.0147	neg	-	-	-	-	-	-	-	-
neg_213	-	198.885	0.333467	neg	-	-	-	-	-	-	-	-
neg_214	-	421.798	0.0187333	neg	-	-	-	-	-	-	-	-
neg_215	-	304.817	0.4124	neg	-	-	-	-	-	-	-	-
neg_216	-	241.883	0.4124	neg	-	-	-	-	-	-	-	-
neg_217	-	203.856	0.4124	neg	-	-	-	-	-	-	-	-
neg_218	-	216.854	0.42025	neg	-	-	-	-	-	-	-	-
neg_219	-	178.884	0.0228167	neg	-	-	-	-	-	-	-	-
neg_220	-	567.729	0.0147	neg	-	-	-	-	-	-	-	-
neg_221	-	119.907	0.43595	neg	-	-	-	-	-	-	-	-
neg_222	-	309.857	0.4281	neg	-	-	-	-	-	-	-	-
neg_223	-	424.847	0.451333	neg	-	-	-	-	-	-	-	-
neg_224	-	574.779	0.459	neg	-	-	-	-	-	-	-	-
neg_225	-	130.983	0.466667	neg	-	-	-	-	-	-	-	-
neg_226	-	535.824	0.466667	neg	-	-	-	-	-	-	-	-
neg_227	-	650.817	0.466667	neg	-	-	-	-	-	-	-	-
neg_228	-	704.737	0.466667	neg	-	-	-	-	-	-	-	-
neg_229	-	764.795	0.466667	neg	-	-	-	-	-	-	-	-
neg_230	-	795.742	0.466667	neg	-	-	-	-	-	-	-	-
neg_231	-	878.777	0.466667	neg	-	-	-	-	-	-	-	-
neg_232	-	924.255	0.466667	neg	-	-	-	-	-	-	-	-
neg_233	-	923.755	0.466667	neg	-	-	-	-	-	-	-	-
neg_234	-	90.9702	0.474317	neg	-	-	-	-	-	-	-	-
neg_235	-	150.953	0.474317	neg	-	-	-	-	-	-	-	-
neg_236	-	276.919	0.474317	neg	-	-	-	-	-	-	-	-
neg_237	-	280.905	0.474317	neg	-	-	-	-	-	-	-	-
neg_238	-	273.911	0.474317	neg	-	-	-	-	-	-	-	-
neg_239	-	1036.73	0.466667	neg	-	-	-	-	-	-	-	-
neg_240	-	694.79	0.466667	neg	-	-	-	-	-	-	-	-
neg_241	-	191.946	0.48965	neg	-	-	-	-	-	-	-	-
neg_242	-	275.057	0.48965	neg	-	-	-	-	-	-	-	-
neg_243	-	405.015	0.48965	neg	-	-	-	-	-	-	-	-
neg_244	-	518.996	0.48965	neg	-	-	-	-	-	-	-	-
neg_245	-	746.8	0.48965	neg	-	-	-	-	-	-	-	-
neg_246	-	876.758	0.48965	neg	-	-	-	-	-	-	-	-
neg_247	-	192.929	0.49735	neg	-	-	-	-	-	-	-	-
neg_248	-	259.934	0.49735	neg	-	-	-	-	-	-	-	-
neg_249	-	329.029	0.49735	neg	-	-	-	-	-	-	-	-
neg_250	-	372.902	0.49735	neg	-	-	-	-	-	-	-	-
neg_251	-	836.782	0.49735	neg	-	-	-	-	-	-	-	-
neg_252	-	274.886	0.50505	neg	-	-	-	-	-	-	-	-
neg_253	-	242.944	0.50505	neg	-	-	-	-	-	-	-	-
neg_254	-	378.919	0.50505	neg	-	-	-	-	-	-	-	-
neg_255	-	546.837	0.50505	neg	-	-	-	-	-	-	-	-
neg_256	-	628.875	0.50505	neg	-	-	-	-	-	-	-	-
neg_257	-	770.868	0.50505	neg	-	-	-	-	-	-	-	-
neg_258	-	780.828	0.50505	neg	-	-	-	-	-	-	-	-
neg_259	-	712.841	0.50505	neg	-	-	-	-	-	-	-	-
neg_260	-	485.036	0.512683	neg	-	-	-	-	-	-	-	-
neg_261	-	650.869	0.512683	neg	-	-	-	-	-	-	-	-
neg_262	-	718.857	0.512683	neg	-	-	-	-	-	-	-	-
neg_263	-	802.819	0.512683	neg	-	-	-	-	-	-	-	-
neg_264	-	688.999	0.512683	neg	-	-	-	-	-	-	-	-
neg_265	-	666.844	0.512683	neg	-	-	-	-	-	-	-	-
neg_266	-	621.011	0.512683	neg	-	-	-	-	-	-	-	-
neg_267	-	582.882	0.512683	neg	-	-	-	-	-	-	-	-
neg_268	-	553.024	0.512683	neg	-	-	-	-	-	-	-	-
neg_269	-	530.868	0.520333	neg	-	-	-	-	-	-	-	-
neg_270	-	738.344	0.520333	neg	-	-	-	-	-	-	-	-
neg_271	-	462.88	0.520333	neg	-	-	-	-	-	-	-	-
neg_272	-	514.894	0.512683	neg	-	-	-	-	-	-	-	-
neg_273	-	446.907	0.512683	neg	-	-	-	-	-	-	-	-
neg_274	-	696.863	0.50505	neg	-	-	-	-	-	-	-	-
neg_275	-	222.049	0.527983	neg	-	-	-	-	-	-	-	-
neg_276	-	576.865	0.50505	neg	-	-	-	-	-	-	-	-
neg_277	-	184.915	0.50505	neg	-	-	-	-	-	-	-	-
neg_278	-	1018.12	0.535617	neg	-	-	-	-	-	-	-	-
neg_279	-	112.865	0.543217	neg	-	-	-	-	-	-	-	-
neg_280	-	588.899	0.543217	neg	-	-	-	-	-	-	-	-
neg_281	-	688.835	0.543217	neg	-	-	-	-	-	-	-	-
neg_282	-	741.854	0.543217	neg	-	-	-	-	-	-	-	-
neg_283	-	788.772	0.543217	neg	-	-	-	-	-	-	-	-
neg_284	-	725.376	0.543217	neg	-	-	-	-	-	-	-	-
neg_285	-	841.288	0.543217	neg	-	-	-	-	-	-	-	-
neg_286	-	840.785	0.543217	neg	-	-	-	-	-	-	-	-
neg_287	-	908.772	0.543217	neg	-	-	-	-	-	-	-	-
neg_288	-	898.751	0.543217	neg	-	-	-	-	-	-	-	-
neg_289	-	656.887	0.543217	neg	-	-	-	-	-	-	-	-
neg_290	-	521.537	0.543217	neg	-	-	-	-	-	-	-	-
neg_291	-	520.911	0.543217	neg	-	-	-	-	-	-	-	-
neg_292	-	452.924	0.543217	neg	-	-	-	-	-	-	-	-
neg_293	-	810.838	0.535617	neg	-	-	-	-	-	-	-	-
neg_294	-	623.861	0.49735	neg	-	-	-	-	-	-	-	-
neg_295	-	112.984	0.550867	neg	-	-	-	-	-	-	-	-
neg_296	-	254.917	0.550867	neg	-	-	-	-	-	-	-	-
neg_297	-	248.949	0.550867	neg	-	-	-	-	-	-	-	-
neg_298	-	384.936	0.550867	neg	-	-	-	-	-	-	-	-
neg_299	-	390.893	0.550867	neg	-	-	-	-	-	-	-	-
neg_300	-	603.812	0.49735	neg	-	-	-	-	-	-	-	-
neg_301	-	620.847	0.550867	neg	-	-	-	-	-	-	-	-
neg_302	-	547.007	0.49735	neg	-	-	-	-	-	-	-	-
neg_303	-	573.868	0.49735	neg	-	-	-	-	-	-	-	-
neg_304	-	570.848	0.49735	neg	-	-	-	-	-	-	-	-
neg_306	-	916.905	0.550867	neg	-	-	-	-	-	-	-	-
neg_307	-	543.839	0.49735	neg	-	-	-	-	-	-	-	-
neg_308	-	473.852	0.49735	neg	-	-	-	-	-	-	-	-
neg_309	-	112.91	0.558483	neg	-	-	-	-	-	-	-	-
neg_310	-	113.006	0.558483	neg	-	-	-	-	-	-	-	-
neg_311	-	264.935	0.558483	neg	-	-	-	-	-	-	-	-
neg_312	-	322.912	0.558483	neg	-	-	-	-	-	-	-	-
neg_313	-	746.797	0.56615	neg	-	-	-	-	-	-	-	-
neg_314	-	746.921	0.56615	neg	-	-	-	-	-	-	-	-
neg_315	-	560.993	0.558483	neg	-	-	-	-	-	-	-	-
neg_317	-	835.975	0.56615	neg	-	-	-	-	-	-	-	-
neg_318	-	830.763	0.56615	neg	-	-	-	-	-	-	-	-
neg_320	-	735.895	0.56615	neg	-	-	-	-	-	-	-	-
neg_322	-	592.941	0.558483	neg	-	-	-	-	-	-	-	-
neg_323	-	119.034	0.5738	neg	-	-	-	-	-	-	-	-
neg_325	-	176.009	0.5738	neg	-	-	-	-	-	-	-	-
neg_327	-	610.732	0.5738	neg	-	-	-	-	-	-	-	-
neg_328	-	628.797	0.5738	neg	-	-	-	-	-	-	-	-
neg_329	-	690.488	0.5738	neg	-	-	-	-	-	-	-	-
neg_330	-	642.04	0.5738	neg	-	-	-	-	-	-	-	-
neg_331	-	818.389	0.5738	neg	-	-	-	-	-	-	-	-
neg_333	-	92.9269	0.5814	neg	-	-	-	-	-	-	-	-
neg_334	-	130.05	0.5814	neg	-	-	-	-	-	-	-	-
neg_335	-	150.886	0.5814	neg	-	-	-	-	-	-	-	-
neg_336	-	181.071	0.5814	neg	-	-	-	-	-	-	-	-
neg_337	-	271.005	0.5814	neg	-	-	-	-	-	-	-	-
neg_340	-	357.84	0.5814	neg	-	-	-	-	-	-	-	-
neg_341	-	318.938	0.5814	neg	-	-	-	-	-	-	-	-
neg_342	-	407.99	0.5814	neg	-	-	-	-	-	-	-	-
neg_343	-	415.799	0.5814	neg	-	-	-	-	-	-	-	-
neg_344	-	446.937	0.5814	neg	-	-	-	-	-	-	-	-
neg_345	-	470.982	0.5814	neg	-	-	-	-	-	-	-	-
neg_346	-	527.903	0.5814	neg	-	-	-	-	-	-	-	-
neg_347	-	703.776	0.5814	neg	-	-	-	-	-	-	-	-
neg_348	-	730.052	0.5814	neg	-	-	-	-	-	-	-	-
neg_350	2-Aminoacrylic acid	132.029	0.589017	neg	M+K-2H, M+FA-H	C3H5NO2	-	61.1	7.30407789497989	C02218	HMDB0003609	28453-71-6
neg_351	-	156.925	0.589017	neg	-	-	-	-	-	-	-	-
neg_352	-	172.842	0.589017	neg	-	-	-	-	-	-	-	-
neg_353	-	150.022	0.589017	neg	-	-	-	-	-	-	-	-
neg_354	-	227.984	0.589017	neg	-	-	-	-	-	-	-	-
neg_355	-	227.115	0.589017	neg	-	-	-	-	-	-	-	-
neg_356	-	217.048	0.589017	neg	-	-	-	-	-	-	-	-
neg_358	-	174.052	0.59665	neg	-	-	-	-	-	-	-	-
neg_359	-	355.088	0.59665	neg	-	-	-	-	-	-	-	-
neg_360	-	379.083	0.59665	neg	-	-	-	-	-	-	-	-
neg_361	-	136.886	0.604233	neg	-	-	-	-	-	-	-	-
neg_362	-	194.909	0.604233	neg	-	-	-	-	-	-	-	-
neg_363	-	209.03	0.604233	neg	-	-	-	-	-	-	-	-
neg_364	-	261.029	0.604233	neg	-	-	-	-	-	-	-	-
neg_366	-	207.811	0.604233	neg	-	-	-	-	-	-	-	-
neg_367	-	190.035	0.6118	neg	-	-	-	-	-	-	-	-
neg_368	-	237.05	0.6118	neg	-	-	-	-	-	-	-	-
neg_369	-	130.061	0.604233	neg	-	-	-	-	-	-	-	-
neg_370	-	216.928	0.59665	neg	-	-	-	-	-	-	-	-
neg_371	-	193.035	0.59665	neg	-	-	-	-	-	-	-	-
neg_372	-	138.97	0.619367	neg	-	-	-	-	-	-	-	-
neg_373	-	176.935	0.59665	neg	-	-	-	-	-	-	-	-
neg_375	-	165.04	0.59665	neg	-	-	-	-	-	-	-	-
neg_376	-	155.045	0.59665	neg	-	-	-	-	-	-	-	-
neg_377	-	88.0392	0.59665	neg	-	-	-	-	-	-	-	-
neg_379	-	134.976	0.626817	neg	-	-	-	-	-	-	-	-
neg_380	-	178.858	0.626817	neg	-	-	-	-	-	-	-	-
neg_381	-	194.458	0.626817	neg	-	-	-	-	-	-	-	-
neg_382	-	158.95	0.626817	neg	-	-	-	-	-	-	-	-
neg_383	-	645.09	0.626817	neg	-	-	-	-	-	-	-	-
neg_384	-	352.998	0.626817	neg	-	-	-	-	-	-	-	-
neg_386	Serylproline	201.088	0.6342	neg	M-H, M+Na-2H	C8H14N2O4	-	77.0	-1.88591803490087	-	HMDB0029047	-
neg_387	-	305.062	0.6342	neg	-	-	-	-	-	-	-	-
neg_388	-	288.55	0.641783	neg	-	-	-	-	-	-	-	-
neg_389	Meso-2,6-Diaminoheptanedioate	189.088	0.6342	neg	M-H, M+Na-2H	C7H14N2O4	56.4	-	-2.98138235312078	C00680;C00666	-	-
neg_390	-	919.232	0.641783	neg	-	-	-	-	-	-	-	-
neg_392	-	459.113	0.649333	neg	-	-	-	-	-	-	-	-
neg_393	-	110.975	0.6569	neg	-	-	-	-	-	-	-	-
neg_394	-	153.03	0.6569	neg	-	-	-	-	-	-	-	-
neg_395	-	167.059	0.6569	neg	-	-	-	-	-	-	-	-
neg_396	Citric acid	191.019	0.6569	neg	M-H2O-H, M-H	C6H8O7	68.6	-	-3.30229490182743	C00158	HMDB0000094	77-92-9
neg_397	-	256.991	0.6569	neg	-	-	-	-	-	-	-	-
neg_400	-	129.018	0.664483	neg	-	-	-	-	-	-	-	-
neg_401	-	85.0284	0.664483	neg	-	-	-	-	-	-	-	-
neg_404	-	286.971	0.6569	neg	-	-	-	-	-	-	-	-
neg_405	-	266.947	0.6569	neg	-	-	-	-	-	-	-	-
neg_406	-	130.888	0.702483	neg	-	-	-	-	-	-	-	-
neg_408	-	299.731	0.702483	neg	-	-	-	-	-	-	-	-
neg_409	-	414.963	0.702483	neg	-	-	-	-	-	-	-	-
neg_410	-	243.063	0.6569	neg	-	-	-	-	-	-	-	-
neg_411	-	168.831	0.7101	neg	-	-	-	-	-	-	-	-
neg_412	-	229.047	0.6569	neg	-	-	-	-	-	-	-	-
neg_413	-	224.023	0.6569	neg	-	-	-	-	-	-	-	-
neg_414	-	966.129	0.717533	neg	-	-	-	-	-	-	-	-
neg_415	-	187.072	0.724967	neg	-	-	-	-	-	-	-	-
neg_416	-	667.071	0.724967	neg	-	-	-	-	-	-	-	-
neg_417	-	919.232	0.724967	neg	-	-	-	-	-	-	-	-
neg_418	-	174.887	0.732533	neg	-	-	-	-	-	-	-	-
neg_420	-	243.791	0.732533	neg	-	-	-	-	-	-	-	-
neg_421	-	241.794	0.732533	neg	-	-	-	-	-	-	-	-
neg_422	-	698.002	0.732533	neg	-	-	-	-	-	-	-	-
neg_423	-	699.998	0.732533	neg	-	-	-	-	-	-	-	-
neg_424	-	688.999	0.732533	neg	-	-	-	-	-	-	-	-
neg_425	-	216.909	0.74	neg	-	-	-	-	-	-	-	-
neg_426	-	310.998	0.74	neg	-	-	-	-	-	-	-	-
neg_427	-	418.964	0.74	neg	-	-	-	-	-	-	-	-
neg_428	-	389.052	0.74	neg	-	-	-	-	-	-	-	-
neg_429	-	671.068	0.724967	neg	-	-	-	-	-	-	-	-
neg_430	-	227.961	0.7476	neg	-	-	-	-	-	-	-	-
neg_431	-	756.039	0.7476	neg	-	-	-	-	-	-	-	-
neg_432	-	427.001	0.7476	neg	-	-	-	-	-	-	-	-
neg_433	-	180.92	0.755183	neg	-	-	-	-	-	-	-	-
neg_434	-	645.09	0.724967	neg	-	-	-	-	-	-	-	-
neg_435	-	207.833	0.762783	neg	-	-	-	-	-	-	-	-
neg_436	-	639.096	0.724967	neg	-	-	-	-	-	-	-	-
neg_437	-	190.018	0.6569	neg	-	-	-	-	-	-	-	-
neg_439	-	187.977	0.778	neg	-	-	-	-	-	-	-	-
neg_440	-	231.968	0.778	neg	-	-	-	-	-	-	-	-
neg_441	-	213.889	0.778	neg	-	-	-	-	-	-	-	-
neg_442	-	208.983	0.778	neg	-	-	-	-	-	-	-	-
neg_443	-	196.885	0.785533	neg	-	-	-	-	-	-	-	-
neg_444	-	178.92	0.778	neg	-	-	-	-	-	-	-	-
neg_445	-	183.016	0.6569	neg	-	-	-	-	-	-	-	-
neg_446	-	156.999	0.800683	neg	-	-	-	-	-	-	-	-
neg_447	-	189.957	0.8083	neg	-	-	-	-	-	-	-	-
neg_448	Uric acid	167.02	0.6569	neg	M-H, M+Na-2H	C5H4N4O3	77.5	-	-4.65631402106694	C00366	HMDB0000289	69-93-2
neg_449	-	166.017	0.6569	neg	-	-	-	-	-	-	-	-
neg_450	-	133.013	0.6569	neg	-	-	-	-	-	-	-	-
neg_452	-	240.85	0.846533	neg	-	-	-	-	-	-	-	-
neg_453	-	124.014	0.6569	neg	-	-	-	-	-	-	-	-
neg_455	-	218.817	0.877733	neg	-	-	-	-	-	-	-	-
neg_456	-	220.814	0.877733	neg	-	-	-	-	-	-	-	-
neg_458	-	150.876	0.8854	neg	-	-	-	-	-	-	-	-
neg_459	-	185.845	0.877733	neg	-	-	-	-	-	-	-	-
neg_460	-	183.848	0.877733	neg	-	-	-	-	-	-	-	-
neg_461	-	460.924	0.8854	neg	-	-	-	-	-	-	-	-
neg_462	-	176.874	0.877733	neg	-	-	-	-	-	-	-	-
neg_463	-	241.794	0.893083	neg	-	-	-	-	-	-	-	-
neg_464	-	124.014	0.916017	neg	-	-	-	-	-	-	-	-
neg_465	-	153.03	0.916017	neg	-	-	-	-	-	-	-	-
neg_466	-	201.038	0.916017	neg	-	-	-	-	-	-	-	-
neg_467	-	173.962	0.916017	neg	-	-	-	-	-	-	-	-
neg_468	-	345.964	0.916017	neg	-	-	-	-	-	-	-	-
neg_469	-	434.975	0.916017	neg	-	-	-	-	-	-	-	-
neg_470	-	649.124	0.916017	neg	-	-	-	-	-	-	-	-
neg_471	-	85.0284	0.923633	neg	-	-	-	-	-	-	-	-
neg_472	-	121.999	0.923633	neg	-	-	-	-	-	-	-	-
neg_473	-	154.998	0.923633	neg	-	-	-	-	-	-	-	-
neg_474	-	165.005	0.923633	neg	-	-	-	-	-	-	-	-
neg_475	-	191.019	0.923633	neg	-	-	-	-	-	-	-	-
neg_476	-	228.916	0.923633	neg	-	-	-	-	-	-	-	-
neg_477	-	265.975	0.923633	neg	-	-	-	-	-	-	-	-
neg_478	-	367.97	0.923633	neg	-	-	-	-	-	-	-	-
neg_479	-	411.96	0.923633	neg	-	-	-	-	-	-	-	-
neg_481	-	435.959	0.923633	neg	-	-	-	-	-	-	-	-
neg_482	-	289.937	0.93125	neg	-	-	-	-	-	-	-	-
neg_483	-	434.004	0.923633	neg	-	-	-	-	-	-	-	-
neg_485	-	128.034	0.9389	neg	-	-	-	-	-	-	-	-
neg_486	-	157.011	0.9389	neg	-	-	-	-	-	-	-	-
neg_487	-	403.956	0.923633	neg	-	-	-	-	-	-	-	-
neg_488	-	218.939	0.9389	neg	-	-	-	-	-	-	-	-
neg_489	-	381.031	0.923633	neg	-	-	-	-	-	-	-	-
neg_490	-	290.875	0.9389	neg	-	-	-	-	-	-	-	-
neg_491	-	279.06	0.9389	neg	-	-	-	-	-	-	-	-
neg_493	-	185.994	0.946583	neg	-	-	-	-	-	-	-	-
neg_494	-	183.97	0.946583	neg	-	-	-	-	-	-	-	-
neg_495	-	367.928	0.946583	neg	-	-	-	-	-	-	-	-
neg_496	-	132.867	0.946583	neg	-	-	-	-	-	-	-	-
neg_497	-	378.935	0.923633	neg	-	-	-	-	-	-	-	-
neg_498	-	312.973	0.923633	neg	-	-	-	-	-	-	-	-
neg_499	-	376.952	0.961967	neg	-	-	-	-	-	-	-	-
neg_500	-	396.92	0.961967	neg	-	-	-	-	-	-	-	-
neg_501	-	595.993	0.961967	neg	-	-	-	-	-	-	-	-
neg_502	-	310.025	0.969683	neg	-	-	-	-	-	-	-	-
neg_503	-	441.918	0.969683	neg	-	-	-	-	-	-	-	-
neg_504	-	171.041	0.985133	neg	-	-	-	-	-	-	-	-
neg_505	-	359.099	0.961967	neg	-	-	-	-	-	-	-	-
neg_506	-	315.964	0.985133	neg	-	-	-	-	-	-	-	-
neg_507	-	339.884	0.923633	neg	-	-	-	-	-	-	-	-
neg_508	-	306.939	0.923633	neg	-	-	-	-	-	-	-	-
neg_510	-	280.985	1.00052	neg	-	-	-	-	-	-	-	-
neg_511	-	303.084	1.02483	neg	-	-	-	-	-	-	-	-
neg_512	-	414.929	1.02483	neg	-	-	-	-	-	-	-	-
neg_513	-	136.909	1.03255	neg	-	-	-	-	-	-	-	-
neg_514	-	277.929	1.03255	neg	-	-	-	-	-	-	-	-
neg_516	-	369.925	1.03255	neg	-	-	-	-	-	-	-	-
neg_517	-	183.041	1.04802	neg	-	-	-	-	-	-	-	-
neg_519	-	247.04	1.05573	neg	-	-	-	-	-	-	-	-
neg_520	-	276.019	1.03255	neg	-	-	-	-	-	-	-	-
neg_521	-	250.952	1.00052	neg	-	-	-	-	-	-	-	-
neg_523	-	229.972	0.923633	neg	-	-	-	-	-	-	-	-
neg_524	-	243.968	0.923633	neg	-	-	-	-	-	-	-	-
neg_525	-	216.944	1.0944	neg	-	-	-	-	-	-	-	-
neg_526	-	260.046	1.0944	neg	-	-	-	-	-	-	-	-
neg_527	-	237.943	0.923633	neg	-	-	-	-	-	-	-	-
neg_528	-	234.976	0.923633	neg	-	-	-	-	-	-	-	-
neg_529	-	229.93	0.923633	neg	-	-	-	-	-	-	-	-
neg_530	-	283.027	1.10217	neg	-	-	-	-	-	-	-	-
neg_531	-	377.09	1.10217	neg	-	-	-	-	-	-	-	-
neg_532	-	414.929	1.10217	neg	-	-	-	-	-	-	-	-
neg_533	-	303.944	1.10217	neg	-	-	-	-	-	-	-	-
neg_534	-	298.978	1.1099	neg	-	-	-	-	-	-	-	-
neg_535	-	260.024	1.1177	neg	-	-	-	-	-	-	-	-
neg_536	-	232.028	1.1099	neg	-	-	-	-	-	-	-	-
neg_537	-	157.967	1.12548	neg	-	-	-	-	-	-	-	-
neg_538	-	264.953	1.12548	neg	-	-	-	-	-	-	-	-
neg_539	-	188.017	1.13323	neg	-	-	-	-	-	-	-	-
neg_540	-	227.905	1.13323	neg	-	-	-	-	-	-	-	-
neg_541	-	452.938	1.13323	neg	-	-	-	-	-	-	-	-
neg_542	-	281.944	1.13323	neg	-	-	-	-	-	-	-	-
neg_543	-	219.968	1.13323	neg	-	-	-	-	-	-	-	-
neg_544	-	191.972	1.13323	neg	-	-	-	-	-	-	-	-
neg_545	-	239.931	1.12548	neg	-	-	-	-	-	-	-	-
neg_546	-	174.864	1.17983	neg	-	-	-	-	-	-	-	-
neg_547	-	292.001	1.1099	neg	-	-	-	-	-	-	-	-
neg_548	-	254.953	1.1099	neg	-	-	-	-	-	-	-	-
neg_549	-	220.991	1.1099	neg	-	-	-	-	-	-	-	-
neg_550	-	360.1	1.10217	neg	-	-	-	-	-	-	-	-
neg_551	-	102.055	1.23423	neg	-	-	-	-	-	-	-	-
neg_552	-	144.066	1.23423	neg	-	-	-	-	-	-	-	-
neg_553	-	293.009	1.10217	neg	-	-	-	-	-	-	-	-
neg_554	-	216.854	1.25758	neg	-	-	-	-	-	-	-	-
neg_555	-	227.973	0.923633	neg	-	-	-	-	-	-	-	-
neg_556	(E)-Casimiroedine	416.18	1.29655	neg	M-H, M+Na-2H	C21H27N3O6	-	81.7	-6.60096030534369	C10577	HMDB0030274	5853-02-1
neg_557	-	222.956	0.923633	neg	-	-	-	-	-	-	-	-
neg_558	-	235.944	1.31993	neg	-	-	-	-	-	-	-	-
neg_559	-	253.861	1.31993	neg	-	-	-	-	-	-	-	-
neg_560	-	400.963	1.32773	neg	-	-	-	-	-	-	-	-
neg_562	-	188.949	0.923633	neg	-	-	-	-	-	-	-	-
neg_563	-	185.982	0.923633	neg	-	-	-	-	-	-	-	-
neg_564	-	365.885	1.35897	neg	-	-	-	-	-	-	-	-
neg_565	-	315.849	1.35897	neg	-	-	-	-	-	-	-	-
neg_567	-	103.039	1.39805	neg	-	-	-	-	-	-	-	-
neg_568	Ophthalmic acid	288.121	1.38243	neg	M-H2O-H, M-H	C11H19N3O6	-	60.1	2.76134107907172	-	HMDB0005765	495-27-2
neg_569	-	187.042	0.923633	neg	-	-	-	-	-	-	-	-
neg_570	-	258.004	1.39805	neg	-	-	-	-	-	-	-	-
neg_571	-	247.963	1.39805	neg	-	-	-	-	-	-	-	-
neg_572	-	188.017	1.40585	neg	-	-	-	-	-	-	-	-
neg_573	-	202.965	1.40585	neg	-	-	-	-	-	-	-	-
neg_574	-	185.056	0.923633	neg	-	-	-	-	-	-	-	-
neg_575	-	157.967	0.923633	neg	-	-	-	-	-	-	-	-
neg_576	-	338.119	1.45277	neg	-	-	-	-	-	-	-	-
neg_577	-	326.089	1.47625	neg	-	-	-	-	-	-	-	-
neg_578	-	145.013	0.923633	neg	-	-	-	-	-	-	-	-
neg_579	-	534.007	0.916017	neg	-	-	-	-	-	-	-	-
neg_580	-	481.095	0.916017	neg	-	-	-	-	-	-	-	-
neg_581	-	477.994	0.916017	neg	-	-	-	-	-	-	-	-
neg_582	-	188.093	1.52315	neg	-	-	-	-	-	-	-	-
neg_583	-	309.857	1.52315	neg	-	-	-	-	-	-	-	-
neg_584	-	149.046	1.52315	neg	-	-	-	-	-	-	-	-
neg_585	-	426.945	0.916017	neg	-	-	-	-	-	-	-	-
neg_586	-	399.997	0.916017	neg	-	-	-	-	-	-	-	-
neg_587	-	310.973	0.916017	neg	-	-	-	-	-	-	-	-
neg_588	-	119.034	1.57793	neg	-	-	-	-	-	-	-	-
neg_589	-	329.839	1.5701	neg	-	-	-	-	-	-	-	-
neg_590	-	278.842	1.5701	neg	-	-	-	-	-	-	-	-
neg_591	-	311.981	0.916017	neg	-	-	-	-	-	-	-	-
neg_592	-	190.051	1.61713	neg	-	-	-	-	-	-	-	-
neg_593	-	286.971	0.916017	neg	-	-	-	-	-	-	-	-
neg_594	-	279.035	0.916017	neg	-	-	-	-	-	-	-	-
neg_595	-	547.143	1.64847	neg	-	-	-	-	-	-	-	-
neg_596	-	382.063	1.64847	neg	-	-	-	-	-	-	-	-
neg_597	-	255.045	1.64847	neg	-	-	-	-	-	-	-	-
neg_598	-	266.947	0.916017	neg	-	-	-	-	-	-	-	-
neg_599	-	265.005	1.65633	neg	-	-	-	-	-	-	-	-
neg_600	-	294.031	1.65633	neg	-	-	-	-	-	-	-	-
neg_601	-	312.003	1.65633	neg	-	-	-	-	-	-	-	-
neg_602	-	471.929	1.65633	neg	-	-	-	-	-	-	-	-
neg_603	-	428.069	1.65633	neg	-	-	-	-	-	-	-	-
neg_604	-	166.981	0.916017	neg	-	-	-	-	-	-	-	-
neg_605	-	166.013	0.916017	neg	-	-	-	-	-	-	-	-
neg_607	-	241.921	1.69545	neg	-	-	-	-	-	-	-	-
neg_608	-	287.777	1.71115	neg	-	-	-	-	-	-	-	-
neg_609	-	132.066	0.916017	neg	-	-	-	-	-	-	-	-
neg_610	-	125.018	0.916017	neg	-	-	-	-	-	-	-	-
neg_611	-	112.039	0.916017	neg	-	-	-	-	-	-	-	-
neg_612	-	217.108	1.73465	neg	-	-	-	-	-	-	-	-
neg_613	-	352.855	1.72683	neg	-	-	-	-	-	-	-	-
neg_615	-	173.926	0.900767	neg	-	-	-	-	-	-	-	-
neg_616	-	157.9	0.877733	neg	-	-	-	-	-	-	-	-
neg_618	-	148.879	0.877733	neg	-	-	-	-	-	-	-	-
neg_620	-	215.093	1.86002	neg	-	-	-	-	-	-	-	-
neg_621	-	151.896	1.86002	neg	-	-	-	-	-	-	-	-
neg_622	-	350.859	1.86785	neg	-	-	-	-	-	-	-	-
neg_623	-	145.061	1.90705	neg	-	-	-	-	-	-	-	-
neg_624	-	214.072	1.93053	neg	-	-	-	-	-	-	-	-
neg_625	-	639.095	0.641783	neg	-	-	-	-	-	-	-	-
neg_626	-	627.14	0.641783	neg	-	-	-	-	-	-	-	-
neg_627	-	660.17	6.02975	neg	-	-	-	-	-	-	-	-
neg_628	-	126.002	0.589017	neg	-	-	-	-	-	-	-	-
neg_629	-	641.823	0.5814	neg	-	-	-	-	-	-	-	-
neg_630	-	497.126	1.96187	neg	-	-	-	-	-	-	-	-
neg_631	-	227.104	1.97753	neg	-	-	-	-	-	-	-	-
neg_632	-	274.004	1.98538	neg	-	-	-	-	-	-	-	-
neg_633	-	622.811	0.5814	neg	-	-	-	-	-	-	-	-
neg_634	-	570.17	0.5814	neg	-	-	-	-	-	-	-	-
neg_635	-	494.812	0.5814	neg	-	-	-	-	-	-	-	-
neg_636	-	167.046	2.01668	neg	-	-	-	-	-	-	-	-
neg_638	-	315.073	2.00885	neg	-	-	-	-	-	-	-	-
neg_639	-	251.95	2.03238	neg	-	-	-	-	-	-	-	-
neg_640	-	379.035	2.03238	neg	-	-	-	-	-	-	-	-
neg_641	-	469.943	0.5814	neg	-	-	-	-	-	-	-	-
neg_642	-	467.946	0.5814	neg	-	-	-	-	-	-	-	-
neg_646	-	330.9	2.07153	neg	-	-	-	-	-	-	-	-
neg_647	-	150.055	2.07153	neg	-	-	-	-	-	-	-	-
neg_648	-	465.949	0.5814	neg	-	-	-	-	-	-	-	-
neg_649	-	460.064	0.5814	neg	-	-	-	-	-	-	-	-
neg_650	-	262.987	2.11853	neg	-	-	-	-	-	-	-	-
neg_651	-	242.047	2.1342	neg	-	-	-	-	-	-	-	-
neg_652	-	227.104	2.12637	neg	-	-	-	-	-	-	-	-
neg_653	-	455.008	0.5814	neg	-	-	-	-	-	-	-	-
neg_654	-	436.853	0.5814	neg	-	-	-	-	-	-	-	-
neg_655	-	302.137	2.16557	neg	-	-	-	-	-	-	-	-
neg_656	-	276.868	2.17338	neg	-	-	-	-	-	-	-	-
neg_657	-	375.131	2.15773	neg	-	-	-	-	-	-	-	-
neg_658	-	434.935	0.5814	neg	-	-	-	-	-	-	-	-
neg_659	-	410.977	0.5814	neg	-	-	-	-	-	-	-	-
neg_660	-	343.068	2.18122	neg	-	-	-	-	-	-	-	-
neg_661	-	211.061	2.2047	neg	-	-	-	-	-	-	-	-
neg_662	-	381.111	0.5814	neg	-	-	-	-	-	-	-	-
neg_664	-	192.959	2.2282	neg	-	-	-	-	-	-	-	-
neg_665	-	214.837	0.5814	neg	-	-	-	-	-	-	-	-
neg_666	-	356.1	2.2282	neg	-	-	-	-	-	-	-	-
neg_667	-	464.934	2.2282	neg	-	-	-	-	-	-	-	-
neg_668	-	179.057	2.23605	neg	-	-	-	-	-	-	-	-
neg_669	-	509.099	2.2282	neg	-	-	-	-	-	-	-	-
neg_670	-	422.991	2.2439	neg	-	-	-	-	-	-	-	-
neg_671	-	299.126	2.25172	neg	-	-	-	-	-	-	-	-
neg_672	-	218.013	2.25955	neg	-	-	-	-	-	-	-	-
neg_673	-	470.005	2.2439	neg	-	-	-	-	-	-	-	-
neg_674	Salicyluric beta-D-glucuronide	370.079	2.2439	neg	M-H, M+Na-2H	C15H17NO10	-	73.0	2.7829506564497297	-	HMDB0240252	-
neg_675	-	255.063	2.27515	neg	-	-	-	-	-	-	-	-
neg_676	-	506.091	2.2282	neg	-	-	-	-	-	-	-	-
neg_677	-	123.901	2.28288	neg	-	-	-	-	-	-	-	-
neg_678	-	137.015	2.28288	neg	-	-	-	-	-	-	-	-
neg_679	-	813.958	2.28288	neg	-	-	-	-	-	-	-	-
neg_680	-	850.065	2.28288	neg	-	-	-	-	-	-	-	-
neg_681	-	194.046	2.29062	neg	-	-	-	-	-	-	-	-
neg_682	-	298.966	2.29062	neg	-	-	-	-	-	-	-	-
neg_683	-	359.946	2.29062	neg	-	-	-	-	-	-	-	-
neg_684	-	658.926	2.29062	neg	-	-	-	-	-	-	-	-
neg_685	-	137.024	2.29838	neg	-	-	-	-	-	-	-	-
neg_686	-	290.934	2.29838	neg	-	-	-	-	-	-	-	-
neg_687	-	269.951	2.29838	neg	-	-	-	-	-	-	-	-
neg_688	-	505.89	2.3062	neg	-	-	-	-	-	-	-	-
neg_689	-	368.881	2.3062	neg	-	-	-	-	-	-	-	-
neg_690	-	394.918	2.29062	neg	-	-	-	-	-	-	-	-
neg_691	-	203.856	2.32973	neg	-	-	-	-	-	-	-	-
neg_692	-	352.923	2.29062	neg	-	-	-	-	-	-	-	-
neg_693	-	351.914	2.29062	neg	-	-	-	-	-	-	-	-
neg_694	-	230.997	2.33757	neg	-	-	-	-	-	-	-	-
neg_695	-	217.017	2.33757	neg	-	-	-	-	-	-	-	-
neg_696	-	257.989	2.29062	neg	-	-	-	-	-	-	-	-
neg_697	-	221.103	2.29062	neg	-	-	-	-	-	-	-	-
neg_698	-	117.054	2.36103	neg	-	-	-	-	-	-	-	-
neg_699	-	714.02	2.28288	neg	-	-	-	-	-	-	-	-
neg_700	-	198.032	2.28288	neg	-	-	-	-	-	-	-	-
neg_701	-	217.988	2.36887	neg	-	-	-	-	-	-	-	-
neg_702	-	569.919	2.28288	neg	-	-	-	-	-	-	-	-
neg_703	-	235.957	2.28288	neg	-	-	-	-	-	-	-	-
neg_704	Hydroxyphenyllactic acid	181.05	2.38455	neg	M-H2O-H, M-H	C9H10O4	73.4	-	-3.43573167043714	C03672	HMDB0000755	306-23-0
neg_705	-	543.994	2.28288	neg	-	-	-	-	-	-	-	-
neg_706	-	539.981	2.28288	neg	-	-	-	-	-	-	-	-
neg_707	-	113.06	2.40022	neg	-	-	-	-	-	-	-	-
neg_708	3-hydroxy-3-(3-hydroxyphenyl)propanoic acid-O-sulphate	261.008	2.4081	neg	M-H, M+Na-2H	C9H10O7S	-	50.1	2.65548273991167	-	HMDB0059967	-
neg_709	-	156.066	2.41595	neg	-	-	-	-	-	-	-	-
neg_710	-	576.175	2.40022	neg	-	-	-	-	-	-	-	-
neg_711	-	230.997	2.4238	neg	-	-	-	-	-	-	-	-
neg_712	-	354.921	2.28288	neg	-	-	-	-	-	-	-	-
neg_713	-	485.962	2.28288	neg	-	-	-	-	-	-	-	-
neg_714	-	453.998	2.28288	neg	-	-	-	-	-	-	-	-
neg_715	-	481.027	2.28288	neg	-	-	-	-	-	-	-	-
neg_716	-	344.982	2.28288	neg	-	-	-	-	-	-	-	-
neg_717	-	317.962	2.28288	neg	-	-	-	-	-	-	-	-
neg_718	-	121.028	2.46307	neg	-	-	-	-	-	-	-	-
neg_719	-	305.917	2.46307	neg	-	-	-	-	-	-	-	-
neg_721	-	329.988	2.28288	neg	-	-	-	-	-	-	-	-
neg_722	-	327.992	2.28288	neg	-	-	-	-	-	-	-	-
neg_723	-	248.06	2.4866	neg	-	-	-	-	-	-	-	-
neg_724	-	453.165	2.4866	neg	-	-	-	-	-	-	-	-
neg_726	N5-Acetyl-N2-gamma-L-glutamyl-L-ornithine	302.137	2.28288	neg	M-H2O-H, M-H	C12H21N3O6	-	54.2	2.45959200240813	-	HMDB0039423	102148-92-5
neg_727	-	300.963	2.28288	neg	-	-	-	-	-	-	-	-
neg_728	-	200.029	2.28288	neg	-	-	-	-	-	-	-	-
neg_729	-	364.996	2.2282	neg	-	-	-	-	-	-	-	-
neg_730	-	415.994	2.2282	neg	-	-	-	-	-	-	-	-
neg_731	-	351.014	2.2282	neg	-	-	-	-	-	-	-	-
neg_732	-	304.016	2.2282	neg	-	-	-	-	-	-	-	-
neg_733	-	212.887	0.5814	neg	-	-	-	-	-	-	-	-
neg_735	-	302.928	2.58885	neg	-	-	-	-	-	-	-	-
neg_736	-	266.805	0.5814	neg	-	-	-	-	-	-	-	-
neg_737	-	212.839	0.5814	neg	-	-	-	-	-	-	-	-
neg_738	-	330.992	2.62815	neg	-	-	-	-	-	-	-	-
neg_739	-	466.072	2.62028	neg	-	-	-	-	-	-	-	-
neg_740	-	183.963	0.5814	neg	-	-	-	-	-	-	-	-
neg_741	-	172.83	0.5814	neg	-	-	-	-	-	-	-	-
neg_742	-	168.027	0.5814	neg	-	-	-	-	-	-	-	-
neg_743	-	145.061	0.5814	neg	-	-	-	-	-	-	-	-
neg_744	-	778.016	0.5738	neg	-	-	-	-	-	-	-	-
neg_745	-	371.099	2.68318	neg	-	-	-	-	-	-	-	-
neg_746	-	794.427	0.5738	neg	-	-	-	-	-	-	-	-
neg_747	-	761.735	0.5738	neg	-	-	-	-	-	-	-	-
neg_748	-	736.468	0.5738	neg	-	-	-	-	-	-	-	-
neg_749	-	652.8	0.5738	neg	-	-	-	-	-	-	-	-
neg_751	-	636.523	0.5738	neg	-	-	-	-	-	-	-	-
neg_752	-	621.112	2.73037	neg	-	-	-	-	-	-	-	-
neg_753	-	618.551	0.5738	neg	-	-	-	-	-	-	-	-
neg_754	-	598.712	0.5738	neg	-	-	-	-	-	-	-	-
neg_755	-	186.038	0.5738	neg	-	-	-	-	-	-	-	-
neg_756	-	574.052	0.5738	neg	-	-	-	-	-	-	-	-
neg_757	-	161.045	0.5738	neg	-	-	-	-	-	-	-	-
neg_758	-	530.907	0.5738	neg	-	-	-	-	-	-	-	-
neg_759	-	333.009	2.80133	neg	-	-	-	-	-	-	-	-
neg_760	-	509.041	2.8092	neg	-	-	-	-	-	-	-	-
neg_761	-	107.024	2.82497	neg	-	-	-	-	-	-	-	-
neg_763	-	243.172	2.8171	neg	-	-	-	-	-	-	-	-
neg_764	-	546.881	0.5738	neg	-	-	-	-	-	-	-	-
neg_765	Acetaminophen glucuronide	308.079	2.83283	neg	M-H2O-H, M-H	C14H17NO8	61.7	-	2.83704113903713	-	HMDB0010316	16110-10-4
neg_766	-	530.723	0.5738	neg	-	-	-	-	-	-	-	-
neg_767	-	136.076	2.87225	neg	-	-	-	-	-	-	-	-
neg_768	-	492.822	0.5738	neg	-	-	-	-	-	-	-	-
neg_769	-	496.037	0.5738	neg	-	-	-	-	-	-	-	-
neg_770	-	197.043	2.8958	neg	-	-	-	-	-	-	-	-
neg_771	-	259.014	2.88797	neg	-	-	-	-	-	-	-	-
neg_772	-	129.055	2.90365	neg	-	-	-	-	-	-	-	-
neg_773	-	334.036	2.90365	neg	-	-	-	-	-	-	-	-
neg_774	-	336.975	2.90365	neg	-	-	-	-	-	-	-	-
neg_775	-	289.898	2.90365	neg	-	-	-	-	-	-	-	-
neg_776	-	236.015	0.5738	neg	-	-	-	-	-	-	-	-
neg_777	-	331.092	2.92717	neg	-	-	-	-	-	-	-	-
neg_779	-	263.104	2.93505	neg	-	-	-	-	-	-	-	-
neg_780	-	363.03	2.93505	neg	-	-	-	-	-	-	-	-
neg_781	-	348.082	2.93505	neg	-	-	-	-	-	-	-	-
neg_782	-	279.976	2.94295	neg	-	-	-	-	-	-	-	-
neg_783	-	290.061	2.93505	neg	-	-	-	-	-	-	-	-
neg_784	-	239.056	2.95083	neg	-	-	-	-	-	-	-	-
neg_785	-	348.922	2.95083	neg	-	-	-	-	-	-	-	-
neg_786	-	322.974	2.95083	neg	-	-	-	-	-	-	-	-
neg_787	-	146.064	2.93505	neg	-	-	-	-	-	-	-	-
neg_788	-	170.082	2.96663	neg	-	-	-	-	-	-	-	-
neg_790	-	558.164	2.96663	neg	-	-	-	-	-	-	-	-
neg_791	-	127.05	2.93505	neg	-	-	-	-	-	-	-	-
neg_792	-	408.027	2.92717	neg	-	-	-	-	-	-	-	-
neg_793	-	482.793	0.5738	neg	-	-	-	-	-	-	-	-
neg_794	-	299.078	3.0138	neg	-	-	-	-	-	-	-	-
neg_795	-	420.997	0.5738	neg	-	-	-	-	-	-	-	-
neg_796	-	472.764	0.5738	neg	-	-	-	-	-	-	-	-
neg_797	-	457.989	0.5738	neg	-	-	-	-	-	-	-	-
neg_798	-	398.952	0.5738	neg	-	-	-	-	-	-	-	-
neg_799	-	394.748	0.5738	neg	-	-	-	-	-	-	-	-
neg_800	-	390.002	0.5738	neg	-	-	-	-	-	-	-	-
neg_801	-	245.013	3.061	neg	-	-	-	-	-	-	-	-
neg_802	-	386.926	0.5738	neg	-	-	-	-	-	-	-	-
neg_803	-	372.821	0.5738	neg	-	-	-	-	-	-	-	-
neg_805	-	275.024	3.10038	neg	-	-	-	-	-	-	-	-
neg_806	-	582.133	3.13198	neg	-	-	-	-	-	-	-	-
neg_807	-	322.014	0.5738	neg	-	-	-	-	-	-	-	-
neg_808	-	316.097	3.16347	neg	-	-	-	-	-	-	-	-
neg_809	-	313.114	0.5738	neg	-	-	-	-	-	-	-	-
neg_810	-	302.836	0.5738	neg	-	-	-	-	-	-	-	-
neg_811	-	259.014	3.18695	neg	-	-	-	-	-	-	-	-
neg_812	-	290.857	0.5738	neg	-	-	-	-	-	-	-	-
neg_813	-	278.831	0.5738	neg	-	-	-	-	-	-	-	-
neg_814	-	129.055	3.19477	neg	-	-	-	-	-	-	-	-
neg_815	-	310.968	3.19477	neg	-	-	-	-	-	-	-	-
neg_816	-	273.979	3.19477	neg	-	-	-	-	-	-	-	-
neg_817	-	276.833	0.5738	neg	-	-	-	-	-	-	-	-
neg_818	-	1018.5	3.21833	neg	-	-	-	-	-	-	-	-
neg_819	-	265.021	0.5738	neg	-	-	-	-	-	-	-	-
neg_821	-	230.9	0.5738	neg	-	-	-	-	-	-	-	-
neg_822	-	685.913	0.56615	neg	-	-	-	-	-	-	-	-
neg_823	-	646.217	3.28143	neg	-	-	-	-	-	-	-	-
neg_824	-	702.913	0.56615	neg	-	-	-	-	-	-	-	-
neg_825	-	203.002	3.28935	neg	-	-	-	-	-	-	-	-
neg_826	-	688.964	0.56615	neg	-	-	-	-	-	-	-	-
neg_827	-	127.076	3.32092	neg	-	-	-	-	-	-	-	-
neg_828	-	171.066	3.32092	neg	-	-	-	-	-	-	-	-
neg_829	-	525.036	3.32092	neg	-	-	-	-	-	-	-	-
neg_830	-	660.929	0.558483	neg	-	-	-	-	-	-	-	-
neg_831	-	667.909	0.56615	neg	-	-	-	-	-	-	-	-
neg_832	-	634.925	0.56615	neg	-	-	-	-	-	-	-	-
neg_833	-	400.097	3.36048	neg	-	-	-	-	-	-	-	-
neg_835	-	599.921	0.56615	neg	-	-	-	-	-	-	-	-
neg_836	-	865.893	0.558483	neg	-	-	-	-	-	-	-	-
neg_837	-	579.949	0.56615	neg	-	-	-	-	-	-	-	-
neg_839	-	550.964	0.56615	neg	-	-	-	-	-	-	-	-
neg_840	-	690.243	3.42378	neg	-	-	-	-	-	-	-	-
neg_841	-	357.15	3.43168	neg	-	-	-	-	-	-	-	-
neg_842	-	727.346	3.42378	neg	-	-	-	-	-	-	-	-
neg_844	-	518.825	0.56615	neg	-	-	-	-	-	-	-	-
neg_845	-	190.051	3.47922	neg	-	-	-	-	-	-	-	-
neg_848	-	511.961	0.56615	neg	-	-	-	-	-	-	-	-
neg_849	-	509.042	0.56615	neg	-	-	-	-	-	-	-	-
neg_850	-	99.0077	3.51875	neg	-	-	-	-	-	-	-	-
neg_851	-	343.872	3.51875	neg	-	-	-	-	-	-	-	-
neg_852	-	364.942	3.51875	neg	-	-	-	-	-	-	-	-
neg_853	-	345.869	3.51875	neg	-	-	-	-	-	-	-	-
neg_854	-	312.989	3.51875	neg	-	-	-	-	-	-	-	-
neg_855	-	128.034	3.55043	neg	-	-	-	-	-	-	-	-
neg_856	-	83.0127	3.51875	neg	-	-	-	-	-	-	-	-
neg_857	-	734.27	3.55043	neg	-	-	-	-	-	-	-	-
neg_858	-	369.114	3.55833	neg	-	-	-	-	-	-	-	-
neg_859	-	194.082	3.57412	neg	-	-	-	-	-	-	-	-
neg_861	-	377.094	3.58202	neg	-	-	-	-	-	-	-	-
neg_862	-	259.031	3.59787	neg	-	-	-	-	-	-	-	-
neg_864	-	131.07	3.62947	neg	-	-	-	-	-	-	-	-
neg_866	-	397.066	3.57412	neg	-	-	-	-	-	-	-	-
neg_867	-	243.135	3.66113	neg	-	-	-	-	-	-	-	-
neg_868	-	778.297	3.66113	neg	-	-	-	-	-	-	-	-
neg_869	-	153.019	3.67692	neg	-	-	-	-	-	-	-	-
neg_870	-	679.379	3.66113	neg	-	-	-	-	-	-	-	-
neg_871	-	171.066	3.70065	neg	-	-	-	-	-	-	-	-
neg_873	-	212.093	3.71647	neg	-	-	-	-	-	-	-	-
neg_874	-	379.129	3.72437	neg	-	-	-	-	-	-	-	-
neg_875	-	937.591	7.9781	neg	-	-	-	-	-	-	-	-
neg_876	-	911.575	7.97042	neg	-	-	-	-	-	-	-	-
neg_877	Chenodeoxycholic acid sulfate	471.243	7.97042	neg	M-H, M+Na-2H	C24H40O7S	-	57.2	2.58383378941301	-	HMDB0002522;LMST05020026	59132-31-9
neg_878	-	456.064	3.72437	neg	-	-	-	-	-	-	-	-
neg_879	-	858.587	8.09327	neg	-	-	-	-	-	-	-	-
neg_880	-	656.888	8.13927	neg	-	-	-	-	-	-	-	-
neg_881	-	520.912	8.14697	neg	-	-	-	-	-	-	-	-
neg_882	-	512.27	8.14697	neg	-	-	-	-	-	-	-	-
neg_883	-	430.926	8.14697	neg	-	-	-	-	-	-	-	-
neg_884	-	172.046	8.20078	neg	-	-	-	-	-	-	-	-
neg_885	-	752.562	8.18543	neg	-	-	-	-	-	-	-	-
neg_886	-	792.863	8.13927	neg	-	-	-	-	-	-	-	-
neg_887	-	588.9	8.13927	neg	-	-	-	-	-	-	-	-
neg_888	Phenylalanylphenylalanine	311.141	3.72437	neg	M-H, 2M-H	C18H20N2O3	-	70.5	2.62589488950089	-	HMDB0013302	2577-40-4
neg_890	-	115.897	8.29297	neg	-	-	-	-	-	-	-	-
neg_891	-	227.963	8.13927	neg	-	-	-	-	-	-	-	-
neg_892	-	226.966	8.30828	neg	-	-	-	-	-	-	-	-
neg_893	-	1021.52	8.30828	neg	-	-	-	-	-	-	-	-
neg_894	-	185.926	8.31595	neg	-	-	-	-	-	-	-	-
neg_895	-	929.539	8.31595	neg	-	-	-	-	-	-	-	-
neg_896	-	129.04	8.3236	neg	-	-	-	-	-	-	-	-
neg_897	-	306.911	8.33127	neg	-	-	-	-	-	-	-	-
neg_898	-	118.965	8.35433	neg	-	-	-	-	-	-	-	-
neg_899	-	174.956	8.35433	neg	-	-	-	-	-	-	-	-
neg_900	-	339.878	8.35433	neg	-	-	-	-	-	-	-	-
neg_901	-	657.334	8.35433	neg	-	-	-	-	-	-	-	-
neg_902	-	146.868	8.36207	neg	-	-	-	-	-	-	-	-
neg_903	-	191.946	8.36207	neg	-	-	-	-	-	-	-	-
neg_904	PS(18:1(9Z)/0:0)	544.27	8.36207	neg	M-H, M+Na-2H	C24H46NO9P	89.8	-	3.0593260842677905	-	LMGP03050001	-
neg_905	-	166.924	8.36982	neg	-	-	-	-	-	-	-	-
neg_906	-	170.833	8.36982	neg	-	-	-	-	-	-	-	-
neg_907	-	168.836	8.36982	neg	-	-	-	-	-	-	-	-
neg_908	-	110.942	8.36982	neg	-	-	-	-	-	-	-	-
neg_909	-	524.301	8.36207	neg	-	-	-	-	-	-	-	-
neg_910	-	362.876	8.36207	neg	-	-	-	-	-	-	-	-
neg_911	-	219.846	8.38532	neg	-	-	-	-	-	-	-	-
neg_912	-	218.876	8.38532	neg	-	-	-	-	-	-	-	-
neg_913	-	125.799	8.40072	neg	-	-	-	-	-	-	-	-
neg_914	-	182.86	8.36207	neg	-	-	-	-	-	-	-	-
neg_915	-	167.001	8.40838	neg	-	-	-	-	-	-	-	-
neg_916	-	219.892	8.40838	neg	-	-	-	-	-	-	-	-
neg_917	-	162.839	8.42373	neg	-	-	-	-	-	-	-	-
neg_918	-	121.943	8.43977	neg	-	-	-	-	-	-	-	-
neg_919	-	154.898	8.43977	neg	-	-	-	-	-	-	-	-
neg_920	-	195.861	8.43977	neg	-	-	-	-	-	-	-	-
neg_921	-	291.868	8.43977	neg	-	-	-	-	-	-	-	-
neg_922	-	139.006	8.44743	neg	-	-	-	-	-	-	-	-
neg_923	-	194.458	8.44743	neg	-	-	-	-	-	-	-	-
neg_924	-	236.024	8.44743	neg	-	-	-	-	-	-	-	-
neg_925	-	201.802	8.43977	neg	-	-	-	-	-	-	-	-
neg_926	-	123.901	8.43977	neg	-	-	-	-	-	-	-	-
neg_927	-	197.953	8.42373	neg	-	-	-	-	-	-	-	-
neg_928	-	166.832	8.40838	neg	-	-	-	-	-	-	-	-
neg_929	-	165.843	8.40838	neg	-	-	-	-	-	-	-	-
neg_930	-	161.849	8.40838	neg	-	-	-	-	-	-	-	-
neg_931	-	176.874	8.48608	neg	-	-	-	-	-	-	-	-
neg_932	-	212.916	8.48608	neg	-	-	-	-	-	-	-	-
neg_933	-	241.98	8.49395	neg	-	-	-	-	-	-	-	-
neg_934	-	148.879	8.48608	neg	-	-	-	-	-	-	-	-
neg_935	-	127.869	8.40838	neg	-	-	-	-	-	-	-	-
neg_936	-	134.894	8.36207	neg	-	-	-	-	-	-	-	-
neg_937	-	260.975	8.62985	neg	-	-	-	-	-	-	-	-
neg_939	-	749.25	8.35433	neg	-	-	-	-	-	-	-	-
neg_940	-	186.93	8.83643	neg	-	-	-	-	-	-	-	-
neg_941	-	463.854	8.35433	neg	-	-	-	-	-	-	-	-
neg_942	-	297.154	8.35433	neg	-	-	-	-	-	-	-	-
neg_943	-	554.87	8.33127	neg	-	-	-	-	-	-	-	-
neg_945	-	712.763	8.34663	neg	-	-	-	-	-	-	-	-
neg_946	-	643.292	8.34663	neg	-	-	-	-	-	-	-	-
neg_948	1-Oleoylglycerophosphoinositol	619.291	8.34663	neg	M-H, M+Na-2H	C27H51O12P	-	77.1	4.32093152512382	-	HMDB0061693	-
neg_949	-	780.751	8.33893	neg	-	-	-	-	-	-	-	-
neg_950	1-Palmitoylglycerophosphoinositol	571.291	8.34663	neg	M-H, M+Na-2H	C25H49O12P	-	70.8	3.679639734847541	-	HMDB0061695	-
neg_951	-	730.822	8.33893	neg	-	-	-	-	-	-	-	-
neg_952	-	700.808	8.33893	neg	-	-	-	-	-	-	-	-
neg_953	-	1015.51	8.33127	neg	-	-	-	-	-	-	-	-
neg_954	-	522.829	8.33893	neg	-	-	-	-	-	-	-	-
neg_955	-	454.841	8.33893	neg	-	-	-	-	-	-	-	-
neg_956	-	418.895	8.33893	neg	-	-	-	-	-	-	-	-
neg_957	-	324.883	8.33893	neg	-	-	-	-	-	-	-	-
neg_958	-	718.78	8.33127	neg	-	-	-	-	-	-	-	-
neg_959	-	566.279	8.33127	neg	-	-	-	-	-	-	-	-
neg_960	-	506.852	8.33127	neg	-	-	-	-	-	-	-	-
neg_961	-	486.883	8.33127	neg	-	-	-	-	-	-	-	-
neg_962	-	440.89	8.33127	neg	-	-	-	-	-	-	-	-
neg_963	-	438.864	8.33127	neg	-	-	-	-	-	-	-	-
neg_964	-	402.917	8.33127	neg	-	-	-	-	-	-	-	-
neg_965	-	278.898	8.33127	neg	-	-	-	-	-	-	-	-
neg_966	-	259.934	8.33127	neg	-	-	-	-	-	-	-	-
neg_967	-	206.874	8.33127	neg	-	-	-	-	-	-	-	-
neg_968	-	189.931	8.33127	neg	-	-	-	-	-	-	-	-
neg_969	-	656.809	8.3236	neg	-	-	-	-	-	-	-	-
neg_970	-	861.552	8.3236	neg	-	-	-	-	-	-	-	-
neg_972	-	305.926	8.3236	neg	-	-	-	-	-	-	-	-
neg_973	-	272.96	8.3236	neg	-	-	-	-	-	-	-	-
neg_974	-	175.968	8.3236	neg	-	-	-	-	-	-	-	-
neg_975	-	104.928	8.3236	neg	-	-	-	-	-	-	-	-
neg_976	-	901.509	8.31595	neg	-	-	-	-	-	-	-	-
neg_977	-	889.578	8.31595	neg	-	-	-	-	-	-	-	-
neg_978	-	885.554	8.31595	neg	-	-	-	-	-	-	-	-
neg_979	-	141.936	8.30828	neg	-	-	-	-	-	-	-	-
neg_980	-	113.023	3.74015	neg	-	-	-	-	-	-	-	-
neg_981	-	131.07	3.74807	neg	-	-	-	-	-	-	-	-
neg_982	-	497.078	3.74015	neg	-	-	-	-	-	-	-	-
neg_983	-	428.006	3.74015	neg	-	-	-	-	-	-	-	-
neg_984	-	238.945	3.77178	neg	-	-	-	-	-	-	-	-
neg_985	-	320.909	3.77178	neg	-	-	-	-	-	-	-	-
neg_986	-	723.406	3.77178	neg	-	-	-	-	-	-	-	-
neg_987	-	195.066	3.80347	neg	-	-	-	-	-	-	-	-
neg_988	-	217.018	3.81142	neg	-	-	-	-	-	-	-	-
neg_989	-	111.008	3.82728	neg	-	-	-	-	-	-	-	-
neg_990	-	157.05	3.82728	neg	-	-	-	-	-	-	-	-
neg_991	-	247.083	3.82728	neg	-	-	-	-	-	-	-	-
neg_992	-	220.983	3.82728	neg	-	-	-	-	-	-	-	-
neg_996	-	333.956	3.8669	neg	-	-	-	-	-	-	-	-
neg_997	-	326.925	3.8669	neg	-	-	-	-	-	-	-	-
neg_998	Salicyluric acid	194.046	3.77178	neg	M-H, M+Na-2H	C9H9NO4	98.1	-	-0.649559187357172	C07588	HMDB0000840	487-54-7
neg_999	-	767.432	3.87482	neg	-	-	-	-	-	-	-	-
neg_1001	-	443.111	3.65325	neg	-	-	-	-	-	-	-	-
neg_1002	-	131.07	3.91447	neg	-	-	-	-	-	-	-	-
neg_1003	-	329.079	3.57412	neg	-	-	-	-	-	-	-	-
neg_1004	-	625.323	3.55043	neg	-	-	-	-	-	-	-	-
neg_1006	-	811.459	3.96998	neg	-	-	-	-	-	-	-	-
neg_1007	-	848.918	0.558483	neg	-	-	-	-	-	-	-	-
neg_1008	-	482.977	0.56615	neg	-	-	-	-	-	-	-	-
neg_1009	-	264.088	4.0018	neg	-	-	-	-	-	-	-	-
neg_1010	-	456.966	0.56615	neg	-	-	-	-	-	-	-	-
neg_1011	-	463.945	0.56615	neg	-	-	-	-	-	-	-	-
neg_1012	-	442.895	0.56615	neg	-	-	-	-	-	-	-	-
neg_1013	-	441.055	0.56615	neg	-	-	-	-	-	-	-	-
neg_1014	-	165.055	4.0495	neg	-	-	-	-	-	-	-	-
neg_1015	-	781.932	0.558483	neg	-	-	-	-	-	-	-	-
neg_1017	-	855.485	4.05743	neg	-	-	-	-	-	-	-	-
neg_1018	-	363.077	4.08127	neg	-	-	-	-	-	-	-	-
neg_1019	-	711.091	4.09717	neg	-	-	-	-	-	-	-	-
neg_1021	-	259.029	4.10515	neg	-	-	-	-	-	-	-	-
neg_1023	-	469.939	4.10515	neg	-	-	-	-	-	-	-	-
neg_1024	-	1048.46	4.12897	neg	-	-	-	-	-	-	-	-
neg_1025	-	301.084	4.10515	neg	-	-	-	-	-	-	-	-
neg_1028	-	862.399	4.17668	neg	-	-	-	-	-	-	-	-
neg_1029	-	506.987	4.09717	neg	-	-	-	-	-	-	-	-
neg_1030	-	489.997	4.09717	neg	-	-	-	-	-	-	-	-
neg_1031	-	969.364	4.22447	neg	-	-	-	-	-	-	-	-
neg_1032	-	303.1	4.22447	neg	-	-	-	-	-	-	-	-
neg_1033	-	413.062	4.09717	neg	-	-	-	-	-	-	-	-
neg_1034	-	386.904	4.24833	neg	-	-	-	-	-	-	-	-
neg_1036	-	439.072	4.26422	neg	-	-	-	-	-	-	-	-
neg_1037	Indolelactic acid	204.067	4.28012	neg	M-H2O-H, M-H	C11H11NO3	94.2	-	-1.7320552595947298	C02043	HMDB0000671	1821-52-9
neg_1038	-	386.126	4.288	neg	-	-	-	-	-	-	-	-
neg_1039	-	429.131	4.288	neg	-	-	-	-	-	-	-	-
neg_1040	-	384.907	4.24833	neg	-	-	-	-	-	-	-	-
neg_1041	-	376.904	0.56615	neg	-	-	-	-	-	-	-	-
neg_1042	-	375.985	0.56615	neg	-	-	-	-	-	-	-	-
neg_1043	-	374.907	0.56615	neg	-	-	-	-	-	-	-	-
neg_1044	-	349.025	0.56615	neg	-	-	-	-	-	-	-	-
neg_1045	-	357.03	0.56615	neg	-	-	-	-	-	-	-	-
neg_1046	-	102.956	0.56615	neg	-	-	-	-	-	-	-	-
neg_1047	-	164.956	0.56615	neg	-	-	-	-	-	-	-	-
neg_1048	-	589.235	4.43927	neg	-	-	-	-	-	-	-	-
neg_1049	-	254.926	0.56615	neg	-	-	-	-	-	-	-	-
neg_1050	-	651.103	4.46317	neg	-	-	-	-	-	-	-	-
neg_1051	-	240.088	4.47115	neg	-	-	-	-	-	-	-	-
neg_1052	-	141.046	4.46317	neg	-	-	-	-	-	-	-	-
neg_1053	-	170.036	4.4791	neg	-	-	-	-	-	-	-	-
neg_1054	-	357.052	4.4791	neg	-	-	-	-	-	-	-	-
neg_1055	-	294.056	4.4791	neg	-	-	-	-	-	-	-	-
neg_1056	-	238.932	0.56615	neg	-	-	-	-	-	-	-	-
neg_1057	-	222	0.56615	neg	-	-	-	-	-	-	-	-
neg_1058	-	355.014	4.53485	neg	-	-	-	-	-	-	-	-
neg_1059	-	255.088	4.54283	neg	-	-	-	-	-	-	-	-
neg_1060	-	213.049	0.56615	neg	-	-	-	-	-	-	-	-
neg_1061	-	737.051	0.558483	neg	-	-	-	-	-	-	-	-
neg_1062	-	720.786	0.558483	neg	-	-	-	-	-	-	-	-
neg_1063	-	153.091	4.5827	neg	-	-	-	-	-	-	-	-
neg_1064	-	712.943	0.558483	neg	-	-	-	-	-	-	-	-
neg_1065	-	700.809	0.558483	neg	-	-	-	-	-	-	-	-
neg_1067	-	159.102	4.63058	neg	-	-	-	-	-	-	-	-
neg_1068	-	628.981	0.558483	neg	-	-	-	-	-	-	-	-
neg_1069	-	577.03	0.558483	neg	-	-	-	-	-	-	-	-
neg_1070	-	195.066	4.65452	neg	-	-	-	-	-	-	-	-
neg_1071	-	548.86	0.558483	neg	-	-	-	-	-	-	-	-
neg_1072	-	524.953	0.558483	neg	-	-	-	-	-	-	-	-
neg_1073	-	493.005	0.558483	neg	-	-	-	-	-	-	-	-
neg_1074	-	480.872	0.558483	neg	-	-	-	-	-	-	-	-
neg_1075	-	425.018	0.558483	neg	-	-	-	-	-	-	-	-
neg_1076	-	444.027	4.7102	neg	-	-	-	-	-	-	-	-
neg_1078	-	159.102	4.72612	neg	-	-	-	-	-	-	-	-
neg_1079	-	425.147	4.73408	neg	-	-	-	-	-	-	-	-
neg_1080	-	314.997	4.76598	neg	-	-	-	-	-	-	-	-
neg_1081	-	167.034	4.78187	neg	-	-	-	-	-	-	-	-
neg_1082	-	255.114	4.78187	neg	-	-	-	-	-	-	-	-
neg_1083	-	583.259	4.80578	neg	-	-	-	-	-	-	-	-
neg_1084	-	415.938	4.7102	neg	-	-	-	-	-	-	-	-
neg_1085	-	197.082	4.84568	neg	-	-	-	-	-	-	-	-
neg_1086	-	413.941	4.7102	neg	-	-	-	-	-	-	-	-
neg_1087	-	366.996	0.558483	neg	-	-	-	-	-	-	-	-
neg_1088	-	299.935	4.85367	neg	-	-	-	-	-	-	-	-
neg_1089	-	381.12	4.86163	neg	-	-	-	-	-	-	-	-
neg_1090	-	348.896	0.558483	neg	-	-	-	-	-	-	-	-
neg_1091	-	251.968	0.558483	neg	-	-	-	-	-	-	-	-
neg_1093	-	1047.48	0.550867	neg	-	-	-	-	-	-	-	-
neg_1094	-	508.878	0.49735	neg	-	-	-	-	-	-	-	-
neg_1095	-	492.9	0.49735	neg	-	-	-	-	-	-	-	-
neg_1096	-	470.906	0.49735	neg	-	-	-	-	-	-	-	-
neg_1097	-	459.884	0.49735	neg	-	-	-	-	-	-	-	-
neg_1098	-	219.043	4.97363	neg	-	-	-	-	-	-	-	-
neg_1099	-	457.877	0.49735	neg	-	-	-	-	-	-	-	-
neg_1101	-	424.912	0.49735	neg	-	-	-	-	-	-	-	-
neg_1102	-	420.842	0.49735	neg	-	-	-	-	-	-	-	-
neg_1103	-	411.881	0.49735	neg	-	-	-	-	-	-	-	-
neg_1104	-	411.032	0.49735	neg	-	-	-	-	-	-	-	-
neg_1105	-	359.872	0.49735	neg	-	-	-	-	-	-	-	-
neg_1106	-	327.922	0.49735	neg	-	-	-	-	-	-	-	-
neg_1107	-	299.065	5.06162	neg	-	-	-	-	-	-	-	-
neg_1108	-	385.17	5.0776	neg	-	-	-	-	-	-	-	-
neg_1109	-	422.066	5.09363	neg	-	-	-	-	-	-	-	-
neg_1110	-	268.869	0.49735	neg	-	-	-	-	-	-	-	-
neg_1111	-	648.954	0.48965	neg	-	-	-	-	-	-	-	-
neg_1113	-	611.06	5.10963	neg	-	-	-	-	-	-	-	-
neg_1114	-	580.13	5.11763	neg	-	-	-	-	-	-	-	-
neg_1115	-	595.077	5.10963	neg	-	-	-	-	-	-	-	-
neg_1118	-	585.122	5.10963	neg	-	-	-	-	-	-	-	-
neg_1119	-	319.119	5.10963	neg	-	-	-	-	-	-	-	-
neg_1120	-	616.842	0.48965	neg	-	-	-	-	-	-	-	-
neg_1121	-	405.178	5.19762	neg	-	-	-	-	-	-	-	-
neg_1122	-	187.097	5.20562	neg	-	-	-	-	-	-	-	-
neg_1123	-	565.843	0.48965	neg	-	-	-	-	-	-	-	-
neg_1124	-	504.98	0.48965	neg	-	-	-	-	-	-	-	-
neg_1125	-	337.04	5.22962	neg	-	-	-	-	-	-	-	-
neg_1126	-	391	0.48965	neg	-	-	-	-	-	-	-	-
neg_1127	-	261.041	0.48965	neg	-	-	-	-	-	-	-	-
neg_1128	-	665.782	0.466667	neg	-	-	-	-	-	-	-	-
neg_1129	-	662.835	0.466667	neg	-	-	-	-	-	-	-	-
neg_1130	-	220.977	5.28567	neg	-	-	-	-	-	-	-	-
neg_1131	-	263.887	5.28567	neg	-	-	-	-	-	-	-	-
neg_1132	-	288.909	5.28567	neg	-	-	-	-	-	-	-	-
neg_1134	-	261.89	5.28567	neg	-	-	-	-	-	-	-	-
neg_1135	-	255.94	5.29367	neg	-	-	-	-	-	-	-	-
neg_1136	-	227.928	5.28567	neg	-	-	-	-	-	-	-	-
neg_1137	-	219.947	5.28567	neg	-	-	-	-	-	-	-	-
neg_1138	-	225.077	5.31763	neg	-	-	-	-	-	-	-	-
neg_1139	-	552.847	0.466667	neg	-	-	-	-	-	-	-	-
neg_1140	-	517.9	0.466667	neg	-	-	-	-	-	-	-	-
neg_1141	-	464.005	5.34168	neg	-	-	-	-	-	-	-	-
neg_1142	-	449.111	5.34168	neg	-	-	-	-	-	-	-	-
neg_1143	-	381.03	5.36567	neg	-	-	-	-	-	-	-	-
neg_1144	-	504.881	0.466667	neg	-	-	-	-	-	-	-	-
neg_1145	-	418.895	0.466667	neg	-	-	-	-	-	-	-	-
neg_1146	-	203.129	5.39768	neg	-	-	-	-	-	-	-	-
neg_1147	-	344.097	5.39768	neg	-	-	-	-	-	-	-	-
neg_1148	-	141.046	5.39768	neg	-	-	-	-	-	-	-	-
neg_1149	-	141.02	5.44563	neg	-	-	-	-	-	-	-	-
neg_1150	-	422.888	0.466667	neg	-	-	-	-	-	-	-	-
neg_1151	-	406.071	5.44563	neg	-	-	-	-	-	-	-	-
neg_1152	-	449.204	5.45365	neg	-	-	-	-	-	-	-	-
neg_1153	-	433.115	5.45365	neg	-	-	-	-	-	-	-	-
neg_1154	-	331.05	5.48558	neg	-	-	-	-	-	-	-	-
neg_1155	-	255.088	5.45365	neg	-	-	-	-	-	-	-	-
neg_1156	-	421.844	0.466667	neg	-	-	-	-	-	-	-	-
neg_1157	-	390.936	0.466667	neg	-	-	-	-	-	-	-	-
neg_1158	-	449.132	5.51723	neg	-	-	-	-	-	-	-	-
neg_1159	-	330.84	0.466667	neg	-	-	-	-	-	-	-	-
neg_1160	-	429.197	5.53305	neg	-	-	-	-	-	-	-	-
neg_1161	-	308.907	0.466667	neg	-	-	-	-	-	-	-	-
neg_1162	-	305.927	0.466667	neg	-	-	-	-	-	-	-	-
neg_1163	-	288.937	0.466667	neg	-	-	-	-	-	-	-	-
neg_1164	-	197.082	5.5646	neg	-	-	-	-	-	-	-	-
neg_1165	-	272.96	0.466667	neg	-	-	-	-	-	-	-	-
neg_1166	-	244.947	0.466667	neg	-	-	-	-	-	-	-	-
neg_1167	-	243.055	5.5883	neg	-	-	-	-	-	-	-	-
neg_1170	-	186.056	5.61995	neg	-	-	-	-	-	-	-	-
neg_1171	-	319.926	5.5883	neg	-	-	-	-	-	-	-	-
neg_1172	-	215.063	5.63582	neg	-	-	-	-	-	-	-	-
neg_1173	-	626.246	5.6279	neg	-	-	-	-	-	-	-	-
neg_1174	-	96.9764	5.65167	neg	-	-	-	-	-	-	-	-
neg_1175	-	283.119	5.6596	neg	-	-	-	-	-	-	-	-
neg_1176	-	135.081	5.66752	neg	-	-	-	-	-	-	-	-
neg_1177	-	453.178	5.65167	neg	-	-	-	-	-	-	-	-
neg_1178	-	609.255	5.63582	neg	-	-	-	-	-	-	-	-
neg_1179	Ustiloxin A	672.255	5.67545	neg	M-H, M+Na-2H	C28H43N5O12S	-	51.6	-0.427971785355575	C08442	HMDB0039640	141044-51-1
neg_1180	O-propanoyl-carnitine	198.113	5.69123	neg	M-H2O-H, 2M+FA-H	C10H19NO4	-	51.0	-0.641177076569172	C03017	HMDB0062514;LMFA07070005	20064-19-1
neg_1181	-	569.243	5.67545	neg	-	-	-	-	-	-	-	-
neg_1182	-	243.034	5.5883	neg	-	-	-	-	-	-	-	-
neg_1183	-	237.872	0.466667	neg	-	-	-	-	-	-	-	-
neg_1184	-	564.831	0.459	neg	-	-	-	-	-	-	-	-
neg_1185	-	405.865	0.451333	neg	-	-	-	-	-	-	-	-
neg_1186	-	196.853	5.72272	neg	-	-	-	-	-	-	-	-
neg_1187	-	194.855	5.72272	neg	-	-	-	-	-	-	-	-
neg_1188	-	295.898	0.459	neg	-	-	-	-	-	-	-	-
neg_1189	-	302.053	5.73058	neg	-	-	-	-	-	-	-	-
neg_1190	-	561.203	5.73058	neg	-	-	-	-	-	-	-	-
neg_1191	Baicalin	445.079	5.73843	neg	M-H, M+Na-2H	C21H18O11	80.2	-	3.5100418802216296	C10025	LMPK12111081;HMDB0041832	21967-41-9
neg_1192	-	405.193	5.74632	neg	-	-	-	-	-	-	-	-
neg_1193	-	350.911	5.73058	neg	-	-	-	-	-	-	-	-
neg_1194	-	348.914	5.73058	neg	-	-	-	-	-	-	-	-
neg_1195	-	148.949	5.77012	neg	-	-	-	-	-	-	-	-
neg_1196	-	343.213	5.77012	neg	-	-	-	-	-	-	-	-
neg_1198	-	501.2	5.76213	neg	-	-	-	-	-	-	-	-
neg_1199	-	259.029	5.78593	neg	-	-	-	-	-	-	-	-
neg_1200	-	191.071	5.78593	neg	-	-	-	-	-	-	-	-
neg_1201	-	443.176	5.78593	neg	-	-	-	-	-	-	-	-
neg_1202	-	286.116	5.79383	neg	-	-	-	-	-	-	-	-
neg_1204	-	241.146	5.79383	neg	-	-	-	-	-	-	-	-
neg_1205	-	192.012	5.79383	neg	-	-	-	-	-	-	-	-
neg_1206	-	175.024	5.8096	neg	-	-	-	-	-	-	-	-
neg_1207	-	561.203	5.8096	neg	-	-	-	-	-	-	-	-
neg_1208	-	217.043	5.8175	neg	-	-	-	-	-	-	-	-
neg_1209	-	431.194	5.78593	neg	-	-	-	-	-	-	-	-
neg_1210	-	179.107	5.78593	neg	-	-	-	-	-	-	-	-
neg_1211	-	304.026	5.82538	neg	-	-	-	-	-	-	-	-
neg_1212	-	455.249	5.82538	neg	-	-	-	-	-	-	-	-
neg_1213	-	407.209	5.82538	neg	-	-	-	-	-	-	-	-
neg_1214	-	449.132	5.83323	neg	-	-	-	-	-	-	-	-
neg_1215	Diplosporin	223.098	5.82538	neg	M-H, M+Na-2H	C12H16O4	-	53.5	0.464386865994207	-	HMDB0030680	69199-05-9
neg_1216	-	208.936	0.44365	neg	-	-	-	-	-	-	-	-
neg_1218	-	421.061	5.84897	neg	-	-	-	-	-	-	-	-
neg_1219	-	479.23	5.84897	neg	-	-	-	-	-	-	-	-
neg_1220	-	322.917	0.451333	neg	-	-	-	-	-	-	-	-
neg_1222	-	542.271	5.85687	neg	-	-	-	-	-	-	-	-
neg_1223	-	672.309	5.85687	neg	-	-	-	-	-	-	-	-
neg_1224	-	183.056	5.86483	neg	-	-	-	-	-	-	-	-
neg_1227	-	509.087	5.86483	neg	-	-	-	-	-	-	-	-
neg_1228	-	503.34	5.86483	neg	-	-	-	-	-	-	-	-
neg_1231	-	171.056	5.86483	neg	-	-	-	-	-	-	-	-
neg_1232	-	433.209	5.87282	neg	-	-	-	-	-	-	-	-
neg_1234	-	171.031	5.88078	neg	-	-	-	-	-	-	-	-
neg_1235	-	583.259	5.87282	neg	-	-	-	-	-	-	-	-
neg_1237	-	547.224	5.85687	neg	-	-	-	-	-	-	-	-
neg_1238	-	275.907	0.451333	neg	-	-	-	-	-	-	-	-
neg_1239	-	146.96	0.451333	neg	-	-	-	-	-	-	-	-
neg_1240	-	200.881	0.44365	neg	-	-	-	-	-	-	-	-
neg_1241	-	170.884	0.0268667	neg	-	-	-	-	-	-	-	-
neg_1242	-	168.887	0.0268667	neg	-	-	-	-	-	-	-	-
neg_1243	-	768.385	5.8967	neg	-	-	-	-	-	-	-	-
neg_1244	Taurochenodeoxycholate-7-sulfate	600.232	5.8967	neg	M-H, M+Na-2H	C26H45NO9S2	-	78.5	3.77651260790529	-	LMST05020030;HMDB0002498	66874-12-2
neg_1247	-	527.216	5.91245	neg	-	-	-	-	-	-	-	-
neg_1250	-	411.186	5.92033	neg	-	-	-	-	-	-	-	-
neg_1251	-	541.268	5.92033	neg	-	-	-	-	-	-	-	-
neg_1253	-	186.998	5.92823	neg	-	-	-	-	-	-	-	-
neg_1255	-	283.167	5.92823	neg	-	-	-	-	-	-	-	-
neg_1256	-	611.29	5.92033	neg	-	-	-	-	-	-	-	-
neg_1257	-	491.121	5.92823	neg	-	-	-	-	-	-	-	-
neg_1258	-	547.224	5.92823	neg	-	-	-	-	-	-	-	-
neg_1259	-	571.978	5.92823	neg	-	-	-	-	-	-	-	-
neg_1260	-	283.12	5.93607	neg	-	-	-	-	-	-	-	-
neg_1261	-	569.981	5.92823	neg	-	-	-	-	-	-	-	-
neg_1262	-	539.252	5.92823	neg	-	-	-	-	-	-	-	-
neg_1263	-	387.128	5.94392	neg	-	-	-	-	-	-	-	-
neg_1264	-	175.024	5.95173	neg	-	-	-	-	-	-	-	-
neg_1265	-	171.102	5.95173	neg	-	-	-	-	-	-	-	-
neg_1266	-	113.023	5.95173	neg	-	-	-	-	-	-	-	-
neg_1267	-	518.088	5.95173	neg	-	-	-	-	-	-	-	-
neg_1268	-	239.093	5.95955	neg	-	-	-	-	-	-	-	-
neg_1269	-	313.073	5.95955	neg	-	-	-	-	-	-	-	-
neg_1270	-	467.194	5.94392	neg	-	-	-	-	-	-	-	-
neg_1271	-	624.341	5.95955	neg	-	-	-	-	-	-	-	-
neg_1272	-	546.012	5.95955	neg	-	-	-	-	-	-	-	-
neg_1273	-	225.113	5.96737	neg	-	-	-	-	-	-	-	-
neg_1274	-	333.136	5.96737	neg	-	-	-	-	-	-	-	-
neg_1275	-	427.226	5.96737	neg	-	-	-	-	-	-	-	-
neg_1276	-	184.088	5.96737	neg	-	-	-	-	-	-	-	-
neg_1277	-	464.196	5.92823	neg	-	-	-	-	-	-	-	-
neg_1278	-	227.039	5.97517	neg	-	-	-	-	-	-	-	-
neg_1279	-	253.109	5.97517	neg	-	-	-	-	-	-	-	-
neg_1281	-	298.185	5.98302	neg	-	-	-	-	-	-	-	-
neg_1282	-	437.2	5.98302	neg	-	-	-	-	-	-	-	-
neg_1283	-	370.047	5.98302	neg	-	-	-	-	-	-	-	-
neg_1284	-	153.899	0.0349167	neg	-	-	-	-	-	-	-	-
neg_1285	-	425.78	0.0147	neg	-	-	-	-	-	-	-	-
neg_1286	-	143.864	0.0429667	neg	-	-	-	-	-	-	-	-
neg_1287	-	359.068	5.99083	neg	-	-	-	-	-	-	-	-
neg_1288	-	511.257	5.99083	neg	-	-	-	-	-	-	-	-
neg_1289	PSOROMIC ACID	357.063	5.99083	neg	M-H, M+Na-2H	C18H14O8	63.3	-	3.4444901640026497	-	-	-
neg_1290	-	171.056	5.99865	neg	-	-	-	-	-	-	-	-
neg_1291	-	141.867	0.0429667	neg	-	-	-	-	-	-	-	-
neg_1292	10,11-dihydro-20-trihydroxy-leukotriene B4	385.224	5.99865	neg	M-H, M+Na-2H	C20H34O7	-	51.3	2.79882614458596	-	LMFA03020044;HMDB0012503	-
neg_1293	-	415.199	5.99865	neg	-	-	-	-	-	-	-	-
neg_1294	-	325.076	5.99865	neg	-	-	-	-	-	-	-	-
neg_1295	-	231.043	6.00643	neg	-	-	-	-	-	-	-	-
neg_1296	-	236.097	6.00643	neg	-	-	-	-	-	-	-	-
neg_1297	-	427.182	6.00643	neg	-	-	-	-	-	-	-	-
neg_1298	-	515.124	6.00643	neg	-	-	-	-	-	-	-	-
neg_1299	-	412.212	6.00643	neg	-	-	-	-	-	-	-	-
neg_1300	-	159.102	6.0142	neg	-	-	-	-	-	-	-	-
neg_1302	-	307.12	6.0142	neg	-	-	-	-	-	-	-	-
neg_1303	Cortolone	411.24	6.00643	neg	M-H, M+FA-H	C21H34O5	-	71.0	2.22266795289788	C05481	HMDB0003128	516-42-7
neg_1304	-	313.239	6.00643	neg	-	-	-	-	-	-	-	-
neg_1305	-	628.314	6.0142	neg	-	-	-	-	-	-	-	-
neg_1306	-	184.902	0.0590667	neg	-	-	-	-	-	-	-	-
neg_1307	-	80.9736	0.0670833	neg	-	-	-	-	-	-	-	-
neg_1308	-	406.795	0.0147	neg	-	-	-	-	-	-	-	-
neg_1309	-	361.206	6.02198	neg	-	-	-	-	-	-	-	-
neg_1311	-	629.229	6.02198	neg	-	-	-	-	-	-	-	-
neg_1312	-	320.887	0.0147	neg	-	-	-	-	-	-	-	-
neg_1313	-	324.847	0.0147	neg	-	-	-	-	-	-	-	-
neg_1314	-	334.864	0.0147	neg	-	-	-	-	-	-	-	-
neg_1315	-	705.215	6.02975	neg	-	-	-	-	-	-	-	-
neg_1316	-	169.086	6.03747	neg	-	-	-	-	-	-	-	-
neg_1317	-	235.134	6.03747	neg	-	-	-	-	-	-	-	-
neg_1318	-	301.13	6.03747	neg	-	-	-	-	-	-	-	-
neg_1319	-	327.653	6.03747	neg	-	-	-	-	-	-	-	-
neg_1320	-	342.013	6.03747	neg	-	-	-	-	-	-	-	-
neg_1322	-	495.226	6.03747	neg	-	-	-	-	-	-	-	-
neg_1323	-	553.249	6.03747	neg	-	-	-	-	-	-	-	-
neg_1326	3-Hydroxydodecanedioic acid	227.129	6.04518	neg	M-H2O-H, M+Na-2H	C12H22O5	-	53.2	1.25620338680371	-	HMDB0000413	34574-69-1
neg_1328	-	272.055	6.04518	neg	-	-	-	-	-	-	-	-
neg_1329	-	224.119	6.04518	neg	-	-	-	-	-	-	-	-
neg_1330	-	679.265	6.04518	neg	-	-	-	-	-	-	-	-
neg_1331	-	237.077	6.05295	neg	-	-	-	-	-	-	-	-
neg_1333	-	323.141	6.05295	neg	-	-	-	-	-	-	-	-
neg_1334	ORTHOTHYMOTINIC ACID	387.186	6.05295	neg	M-H, 2M-H	C11H14O3	81.0	-	-1.6006460522095098	-	-	-
neg_1335	-	583.315	6.05295	neg	-	-	-	-	-	-	-	-
neg_1337	-	255.114	6.0607	neg	-	-	-	-	-	-	-	-
neg_1338	-	331.249	6.0607	neg	-	-	-	-	-	-	-	-
neg_1339	-	350.028	6.0607	neg	-	-	-	-	-	-	-	-
neg_1341	-	166.015	6.06843	neg	-	-	-	-	-	-	-	-
neg_1343	-	332.076	6.06843	neg	-	-	-	-	-	-	-	-
neg_1344	-	261.023	6.06843	neg	-	-	-	-	-	-	-	-
neg_1345	-	459.142	6.06843	neg	-	-	-	-	-	-	-	-
neg_1346	Capsianoside V	513.273	6.06843	neg	M-H, M+Na-2H	C26H42O10	-	58.0	4.019070460068391	-	HMDB0030737	121924-06-9
neg_1347	-	195.139	6.07615	neg	-	-	-	-	-	-	-	-
neg_1349	-	378.243	6.07615	neg	-	-	-	-	-	-	-	-
neg_1350	-	448.308	6.07615	neg	-	-	-	-	-	-	-	-
neg_1351	-	631.243	6.07615	neg	-	-	-	-	-	-	-	-
neg_1352	-	731.169	6.07615	neg	-	-	-	-	-	-	-	-
neg_1353	-	207.139	6.08385	neg	-	-	-	-	-	-	-	-
neg_1354	-	235.828	6.08385	neg	-	-	-	-	-	-	-	-
neg_1355	Dodecanedioic acid	229.145	6.08385	neg	M-H, M+Na-2H	C12H22O4	-	55.5	1.16409734974521	C02678;C16308	HMDB0000623;LMFA01170009	693-23-2
neg_1356	-	329.063	6.08385	neg	-	-	-	-	-	-	-	-
neg_1357	-	404.214	6.08385	neg	-	-	-	-	-	-	-	-
neg_1359	Deoxycholic acid 3-glucuronide	567.319	6.08385	neg	M-H, M+Na-2H	C30H48O10	-	80.2	2.75414373124954	C03033	HMDB0002596;LMST05010046	72504-58-6
neg_1360	-	194.96	6.09157	neg	-	-	-	-	-	-	-	-
neg_1361	-	241.098	6.09157	neg	-	-	-	-	-	-	-	-
neg_1362	-	288.878	6.09157	neg	-	-	-	-	-	-	-	-
neg_1363	-	324.071	6.09157	neg	-	-	-	-	-	-	-	-
neg_1364	-	381.139	6.09157	neg	-	-	-	-	-	-	-	-
neg_1365	-	398.068	6.09157	neg	-	-	-	-	-	-	-	-
neg_1366	-	455.231	6.09157	neg	-	-	-	-	-	-	-	-
neg_1367	-	636.222	6.09157	neg	-	-	-	-	-	-	-	-
neg_1368	Periandrin I	821.4	6.09157	neg	M-H, M+Na-2H	C42H62O16	-	82.0	4.06189683064057	-	HMDB0034522	73565-59-0
neg_1369	-	714.165	6.09157	neg	-	-	-	-	-	-	-	-
neg_1370	-	251.093	6.09928	neg	-	-	-	-	-	-	-	-
neg_1371	2,6-Dimethyl-7-octene-1,6-diol 8-O-glucoside	315.182	6.09928	neg	M-H2O-H, M-H	C16H30O7	-	65.8	2.50081744805658	-	HMDB0033218	219814-33-2
neg_1372	-	491.288	6.09928	neg	-	-	-	-	-	-	-	-
neg_1373	-	465.251	6.09928	neg	-	-	-	-	-	-	-	-
neg_1374	-	681.349	6.09928	neg	-	-	-	-	-	-	-	-
neg_1375	-	241.087	6.10698	neg	-	-	-	-	-	-	-	-
neg_1376	-	307.099	6.10698	neg	-	-	-	-	-	-	-	-
neg_1378	-	599.322	6.10698	neg	-	-	-	-	-	-	-	-
neg_1379	-	193.087	6.11468	neg	-	-	-	-	-	-	-	-
neg_1380	-	235.035	6.11468	neg	-	-	-	-	-	-	-	-
neg_1381	-	321.072	6.11468	neg	-	-	-	-	-	-	-	-
neg_1383	-	511.293	6.11468	neg	-	-	-	-	-	-	-	-
neg_1384	-	579.281	6.11468	neg	-	-	-	-	-	-	-	-
neg_1385	-	991.553	6.11468	neg	-	-	-	-	-	-	-	-
neg_1386	-	159.092	6.12238	neg	-	-	-	-	-	-	-	-
neg_1388	-	385.24	6.12238	neg	-	-	-	-	-	-	-	-
neg_1389	-	564.229	6.12238	neg	-	-	-	-	-	-	-	-
neg_1390	-	185.081	6.13007	neg	-	-	-	-	-	-	-	-
neg_1391	-	303.146	6.13007	neg	-	-	-	-	-	-	-	-
neg_1392	-	374.246	6.13007	neg	-	-	-	-	-	-	-	-
neg_1393	-	509.277	6.13007	neg	-	-	-	-	-	-	-	-
neg_1394	-	426.884	6.13007	neg	-	-	-	-	-	-	-	-
neg_1395	-	197.155	6.13773	neg	-	-	-	-	-	-	-	-
neg_1396	10-hydroxy-2E-decenoic acid	185.118	6.13773	neg	M-H2O-H, M-H	C10H18O3	69.3	-	-3.22917267615351	-	LMFA01050157	-
neg_1397	-	363.926	6.13773	neg	-	-	-	-	-	-	-	-
neg_1398	-	393.913	6.13773	neg	-	-	-	-	-	-	-	-
neg_1399	-	467.23	6.13773	neg	-	-	-	-	-	-	-	-
neg_1400	-	497.961	6.13773	neg	-	-	-	-	-	-	-	-
neg_1401	5-Nonyltetrahydro-2-oxo-3-furancarboxylic acid	255.161	6.14542	neg	M-H, M+Na-2H	C14H24O4	-	52.5	2.3504932479113303	-	HMDB0030993	-
neg_1402	-	265.018	6.14542	neg	-	-	-	-	-	-	-	-
neg_1403	-	332.058	6.15308	neg	-	-	-	-	-	-	-	-
neg_1404	-	409.908	6.13773	neg	-	-	-	-	-	-	-	-
neg_1405	-	383.983	6.13773	neg	-	-	-	-	-	-	-	-
neg_1406	-	239.035	6.16077	neg	-	-	-	-	-	-	-	-
neg_1407	-	229.054	6.16077	neg	-	-	-	-	-	-	-	-
neg_1408	-	351.219	6.16077	neg	-	-	-	-	-	-	-	-
neg_1410	-	431.23	6.16077	neg	-	-	-	-	-	-	-	-
neg_1411	-	625.362	6.16077	neg	-	-	-	-	-	-	-	-
neg_1413	-	235.171	6.16843	neg	-	-	-	-	-	-	-	-
neg_1414	-	279.16	6.16843	neg	-	-	-	-	-	-	-	-
neg_1415	-	279.128	6.16843	neg	-	-	-	-	-	-	-	-
neg_1416	-	338.985	6.13773	neg	-	-	-	-	-	-	-	-
neg_1417	-	753.41	6.16843	neg	-	-	-	-	-	-	-	-
neg_1418	-	583.258	6.16843	neg	-	-	-	-	-	-	-	-
neg_1419	-	207.139	6.1761	neg	-	-	-	-	-	-	-	-
neg_1420	Deoxycholic Acid	437.292	6.1761	neg	M+FA-H, 2M-H	C24H40O4	70.8	-	2.94735645691996	C04483	HMDB0000626;LMST04010040	83-44-3
neg_1421	-	567.32	6.1761	neg	-	-	-	-	-	-	-	-
neg_1422	-	604.328	6.1761	neg	-	-	-	-	-	-	-	-
neg_1423	-	421.095	6.1761	neg	-	-	-	-	-	-	-	-
neg_1425	-	195.139	6.1761	neg	-	-	-	-	-	-	-	-
neg_1426	-	309.172	6.18375	neg	-	-	-	-	-	-	-	-
neg_1427	-	293.177	6.18375	neg	-	-	-	-	-	-	-	-
neg_1428	-	407.245	6.18375	neg	-	-	-	-	-	-	-	-
neg_1430	-	568.364	6.18375	neg	-	-	-	-	-	-	-	-
neg_1431	Mupirocin	481.282	6.19143	neg	M-H2O-H, M+Na-2H	C26H44O9	-	60.1	3.3665814795876003	C11758	HMDB0014554	12650-69-0
neg_1433	-	187.134	6.19907	neg	-	-	-	-	-	-	-	-
neg_1434	-	231.022	6.19907	neg	-	-	-	-	-	-	-	-
neg_1435	-	445.246	6.16843	neg	-	-	-	-	-	-	-	-
neg_1436	-	416.985	6.19907	neg	-	-	-	-	-	-	-	-
neg_1437	-	367.159	6.13007	neg	-	-	-	-	-	-	-	-
neg_1438	-	548.233	6.19907	neg	-	-	-	-	-	-	-	-
neg_1439	-	223.134	6.20672	neg	-	-	-	-	-	-	-	-
neg_1440	-	249.187	6.20672	neg	-	-	-	-	-	-	-	-
neg_1441	-	367.05	6.20672	neg	-	-	-	-	-	-	-	-
neg_1442	-	449.09	6.20672	neg	-	-	-	-	-	-	-	-
neg_1444	-	651.377	6.21438	neg	-	-	-	-	-	-	-	-
neg_1447	-	543.257	6.21438	neg	-	-	-	-	-	-	-	-
neg_1449	-	473.277	6.22207	neg	-	-	-	-	-	-	-	-
neg_1450	-	551.397	6.22207	neg	-	-	-	-	-	-	-	-
neg_1451	-	197.118	6.22972	neg	-	-	-	-	-	-	-	-
neg_1452	Aurapten	319.132	6.22972	neg	M+Na-2H, M+FA-H	C19H22O3	54.5	-	0.9027041657169292	-	-	-
neg_1453	-	507.225	6.22972	neg	-	-	-	-	-	-	-	-
neg_1454	-	413.105	6.22972	neg	-	-	-	-	-	-	-	-
neg_1455	-	431.318	6.21438	neg	-	-	-	-	-	-	-	-
neg_1456	-	409.288	6.21438	neg	-	-	-	-	-	-	-	-
neg_1457	-	411.204	6.2374	neg	-	-	-	-	-	-	-	-
neg_1458	-	560.302	6.2374	neg	-	-	-	-	-	-	-	-
neg_1459	-	281.138	6.21438	neg	-	-	-	-	-	-	-	-
neg_1460	-	413.292	6.24505	neg	-	-	-	-	-	-	-	-
neg_1461	-	212.911	6.2527	neg	-	-	-	-	-	-	-	-
neg_1462	-	571.98	6.24505	neg	-	-	-	-	-	-	-	-
neg_1463	(±)alpha-CMBHC	319.192	6.24505	neg	M-H, M+Na-2H	C19H28O4	50.9	-	0.78453581262086	-	-	-
neg_1464	-	493.246	6.20672	neg	-	-	-	-	-	-	-	-
neg_1465	-	448.974	6.2527	neg	-	-	-	-	-	-	-	-
neg_1466	Mestranol	929.541	6.2527	neg	M+FA-H, 3M-H	C21H26O2	-	71.7	-4.474155931132611	C07618	HMDB0015446	72-33-3
neg_1468	Trans-EKODE-(E)-Ib	309.208	6.26033	neg	M-H, M+Na-2H	C18H30O4	67.4	-	2.73247344766284	-	-	-
neg_1470	-	269.13	6.20672	neg	-	-	-	-	-	-	-	-
neg_1472	-	100.914	6.27555	neg	-	-	-	-	-	-	-	-
neg_1473	-	205.988	6.27555	neg	-	-	-	-	-	-	-	-
neg_1474	-	159.08	6.27555	neg	-	-	-	-	-	-	-	-
neg_1475	Varanic acid	435.313	6.27555	neg	M-H, M+Na-2H	C26H44O5	-	67.4	2.29291508016473	-	HMDB0002195;LMST04030067	1061-64-9
neg_1476	-	99.9249	6.27555	neg	-	-	-	-	-	-	-	-
neg_1477	-	861.553	6.27555	neg	-	-	-	-	-	-	-	-
neg_1478	-	100.88	6.2832	neg	-	-	-	-	-	-	-	-
neg_1479	-	160.99	6.2832	neg	-	-	-	-	-	-	-	-
neg_1480	-	128.928	6.2832	neg	-	-	-	-	-	-	-	-
neg_1481	-	349.128	6.2832	neg	-	-	-	-	-	-	-	-
neg_1482	-	535.402	6.2832	neg	-	-	-	-	-	-	-	-
neg_1483	-	158.975	6.29083	neg	-	-	-	-	-	-	-	-
neg_1484	-	465.323	6.29083	neg	-	-	-	-	-	-	-	-
neg_1485	-	389.271	6.29083	neg	-	-	-	-	-	-	-	-
neg_1486	-	744.283	6.29083	neg	-	-	-	-	-	-	-	-
neg_1487	-	676.295	6.29083	neg	-	-	-	-	-	-	-	-
neg_1488	-	383.243	6.29083	neg	-	-	-	-	-	-	-	-
neg_1489	-	501.322	6.29843	neg	-	-	-	-	-	-	-	-
neg_1490	-	327.234	6.30603	neg	-	-	-	-	-	-	-	-
neg_1491	-	453.323	6.29843	neg	-	-	-	-	-	-	-	-
neg_1492	-	98.9383	6.2832	neg	-	-	-	-	-	-	-	-
neg_1493	-	629.323	6.30603	neg	-	-	-	-	-	-	-	-
neg_1494	-	871.234	6.30603	neg	-	-	-	-	-	-	-	-
neg_1495	FA(18:1(OH2))	295.228	6.31367	neg	M-H2O-H, M+Na-2H	C18H34O4	66.9	-	1.94316394941077	-	-	-
neg_1496	-	311.224	6.31367	neg	-	-	-	-	-	-	-	-
neg_1497	-	503.337	6.31367	neg	-	-	-	-	-	-	-	-
neg_1498	-	229.181	6.32128	neg	-	-	-	-	-	-	-	-
neg_1499	-	431.318	6.32128	neg	-	-	-	-	-	-	-	-
neg_1501	-	770.298	6.32128	neg	-	-	-	-	-	-	-	-
neg_1503	-	276.161	6.32888	neg	-	-	-	-	-	-	-	-
neg_1504	-	269.213	6.32888	neg	-	-	-	-	-	-	-	-
neg_1505	LysoPC(20:4(5Z,8Z,11Z,14Z))	588.332	6.32888	neg	M+Cl, M+FA-H	C28H50NO7P	-	94.5	3.57389355570186	C04230	HMDB0010395	-
neg_1506	-	265.181	6.32888	neg	-	-	-	-	-	-	-	-
neg_1507	-	419.318	6.32128	neg	-	-	-	-	-	-	-	-
neg_1508	-	241.181	6.33653	neg	-	-	-	-	-	-	-	-
neg_1509	12(R)-HETE	319.228	6.33653	neg	M-H2O-H, M-H	C20H32O3	68.7	-	1.16542993608388	C14822	-	-
neg_1510	-	652.295	6.33653	neg	-	-	-	-	-	-	-	-
neg_1511	-	587.447	6.33653	neg	-	-	-	-	-	-	-	-
neg_1512	-	213.113	6.32128	neg	-	-	-	-	-	-	-	-
neg_1513	-	862.287	6.30603	neg	-	-	-	-	-	-	-	-
neg_1514	-	794.299	6.30603	neg	-	-	-	-	-	-	-	-
neg_1515	-	726.311	6.30603	neg	-	-	-	-	-	-	-	-
neg_1516	LysoPC(22:6(4Z,7Z,10Z,13Z,16Z,19Z))	612.333	6.30603	neg	M+Cl, M+FA-H	C30H50NO7P	-	88.7	4.54177778280856	C04230	HMDB0010404	-
neg_1517	-	836.271	6.27555	neg	-	-	-	-	-	-	-	-
neg_1518	-	726.236	6.27555	neg	-	-	-	-	-	-	-	-
neg_1519	LysoPC(18:2(9Z,12Z))	564.332	6.36705	neg	M+Cl, M+FA-H	C26H50NO7P	-	85.1	8.85430928126547	-	HMDB0010386	-
neg_1520	-	700.295	6.27555	neg	-	-	-	-	-	-	-	-
neg_1521	-	867.216	6.26798	neg	-	-	-	-	-	-	-	-
neg_1522	-	594.343	6.3747	neg	-	-	-	-	-	-	-	-
neg_1523	-	184.088	6.38233	neg	-	-	-	-	-	-	-	-
neg_1524	-	857.522	6.26798	neg	-	-	-	-	-	-	-	-
neg_1525	-	363.255	6.38233	neg	-	-	-	-	-	-	-	-
neg_1526	-	337.239	6.38233	neg	-	-	-	-	-	-	-	-
neg_1527	-	700.309	6.38233	neg	-	-	-	-	-	-	-	-
neg_1528	-	234.15	6.38995	neg	-	-	-	-	-	-	-	-
neg_1529	-	351.255	6.38995	neg	-	-	-	-	-	-	-	-
neg_1530	-	544.268	6.38995	neg	-	-	-	-	-	-	-	-
neg_1531	-	535.402	6.38995	neg	-	-	-	-	-	-	-	-
neg_1532	-	347.26	6.38995	neg	-	-	-	-	-	-	-	-
neg_1534	-	603.307	6.26798	neg	-	-	-	-	-	-	-	-
neg_1535	-	536.301	6.26798	neg	-	-	-	-	-	-	-	-
neg_1536	-	772.314	6.39755	neg	-	-	-	-	-	-	-	-
neg_1537	12-Ketodeoxycholic acid	389.271	6.40518	neg	M-H, M+Na-2H	C24H38O4	-	78.1	2.8009542921094	-	HMDB0000328	5130-29-0
neg_1538	-	365.271	6.40518	neg	-	-	-	-	-	-	-	-
neg_1539	-	860.605	6.41277	neg	-	-	-	-	-	-	-	-
neg_1540	-	630.274	6.19907	neg	-	-	-	-	-	-	-	-
neg_1541	-	533.287	6.19907	neg	-	-	-	-	-	-	-	-
neg_1542	-	654.31	6.42037	neg	-	-	-	-	-	-	-	-
neg_1543	-	790.286	6.42037	neg	-	-	-	-	-	-	-	-
neg_1544	-	269.213	6.42802	neg	-	-	-	-	-	-	-	-
neg_1545	-	519.319	6.19907	neg	-	-	-	-	-	-	-	-
neg_1546	-	293.117	6.13007	neg	-	-	-	-	-	-	-	-
neg_1547	-	225.052	6.13007	neg	-	-	-	-	-	-	-	-
neg_1548	-	173.118	6.13007	neg	-	-	-	-	-	-	-	-
neg_1549	-	609.226	6.12238	neg	-	-	-	-	-	-	-	-
neg_1550	-	600.279	6.12238	neg	-	-	-	-	-	-	-	-
neg_1551	-	556.328	6.12238	neg	-	-	-	-	-	-	-	-
neg_1552	-	299.096	6.45857	neg	-	-	-	-	-	-	-	-
neg_1553	-	336.255	6.45857	neg	-	-	-	-	-	-	-	-
neg_1555	-	583.338	6.4662	neg	-	-	-	-	-	-	-	-
neg_1557	-	199.134	6.12238	neg	-	-	-	-	-	-	-	-
neg_1558	-	409.297	6.48148	neg	-	-	-	-	-	-	-	-
neg_1559	-	431.318	6.48148	neg	-	-	-	-	-	-	-	-
neg_1560	-	722.299	6.48148	neg	-	-	-	-	-	-	-	-
neg_1562	-	437.328	6.4891	neg	-	-	-	-	-	-	-	-
neg_1563	-	588.255	6.4891	neg	-	-	-	-	-	-	-	-
neg_1564	-	947.615	6.48148	neg	-	-	-	-	-	-	-	-
neg_1565	-	415.217	6.49672	neg	-	-	-	-	-	-	-	-
neg_1566	-	466.301	6.49672	neg	-	-	-	-	-	-	-	-
neg_1567	-	347.26	6.50435	neg	-	-	-	-	-	-	-	-
neg_1568	-	473.326	6.50435	neg	-	-	-	-	-	-	-	-
neg_1569	-	638.313	6.50435	neg	-	-	-	-	-	-	-	-
neg_1570	-	664.331	6.512	neg	-	-	-	-	-	-	-	-
neg_1571	22-Acetylpriverogenin B	515.376	6.512	neg	M-H, M+Na-2H	C32H52O5	-	70.7	2.6206994741392	-	HMDB0034645	26339-94-6
neg_1572	-	411.313	6.5196	neg	-	-	-	-	-	-	-	-
neg_1573	-	494.327	6.5196	neg	-	-	-	-	-	-	-	-
neg_1574	-	668.326	6.5196	neg	-	-	-	-	-	-	-	-
neg_1575	Dolichosterone	461.328	6.512	neg	M-H, M+Na-2H	C28H46O5	-	53.3	2.38017797705379	-	HMDB0034336	85797-15-5
neg_1576	-	403.286	6.52725	neg	-	-	-	-	-	-	-	-
neg_1577	-	991.639	6.52725	neg	-	-	-	-	-	-	-	-
neg_1578	-	539.373	6.52725	neg	-	-	-	-	-	-	-	-
neg_1579	-	495.316	6.53487	neg	-	-	-	-	-	-	-	-
neg_1580	-	381.227	6.5425	neg	-	-	-	-	-	-	-	-
neg_1581	-	618.25	6.5425	neg	-	-	-	-	-	-	-	-
neg_1582	-	826.434	6.5425	neg	-	-	-	-	-	-	-	-
neg_1583	-	530.288	6.5501	neg	-	-	-	-	-	-	-	-
neg_1584	-	855.663	6.5501	neg	-	-	-	-	-	-	-	-
neg_1585	-	598.277	6.5501	neg	-	-	-	-	-	-	-	-
neg_1586	-	640.327	6.55773	neg	-	-	-	-	-	-	-	-
neg_1587	-	459.349	6.56538	neg	-	-	-	-	-	-	-	-
neg_1589	-	666.347	6.56538	neg	-	-	-	-	-	-	-	-
neg_1590	-	303.234	6.58062	neg	-	-	-	-	-	-	-	-
neg_1591	-	662.367	6.58062	neg	-	-	-	-	-	-	-	-
neg_1592	-	283.265	6.58825	neg	-	-	-	-	-	-	-	-
neg_1593	-	271.229	6.58062	neg	-	-	-	-	-	-	-	-
neg_1594	-	568.364	6.58825	neg	-	-	-	-	-	-	-	-
neg_1595	-	184.088	6.59588	neg	-	-	-	-	-	-	-	-
neg_1596	-	226.135	6.59588	neg	-	-	-	-	-	-	-	-
neg_1597	PE(P-16:0e/0:0)	436.284	6.5425	neg	M-H, 2M-H	C21H44NO6P	-	66.5	2.5694473969872003	-	HMDB0011152	-
neg_1598	-	479.339	6.53487	neg	-	-	-	-	-	-	-	-
neg_1599	-	682.342	6.60353	neg	-	-	-	-	-	-	-	-
neg_1600	-	93.0002	6.61118	neg	-	-	-	-	-	-	-	-
neg_1601	-	479.375	6.61118	neg	-	-	-	-	-	-	-	-
neg_1602	-	704.34	6.61118	neg	-	-	-	-	-	-	-	-
neg_1603	-	537.418	6.60353	neg	-	-	-	-	-	-	-	-
neg_1604	-	535.402	6.52725	neg	-	-	-	-	-	-	-	-
neg_1605	-	1003.68	6.61882	neg	-	-	-	-	-	-	-	-
neg_1606	-	519.407	6.52725	neg	-	-	-	-	-	-	-	-
neg_1607	2-Deoxycastasterone	447.349	6.62642	neg	M-H, M+Na-2H	C28H48O4	-	50.7	2.19116547513312	C15793	HMDB0034423	87734-68-7
neg_1608	-	441.36	6.62642	neg	-	-	-	-	-	-	-	-
neg_1609	-	611.49	6.62642	neg	-	-	-	-	-	-	-	-
neg_1610	-	684.275	6.62642	neg	-	-	-	-	-	-	-	-
neg_1611	-	409.333	6.63407	neg	-	-	-	-	-	-	-	-
neg_1612	-	467.376	6.63407	neg	-	-	-	-	-	-	-	-
neg_1614	-	591.465	6.62642	neg	-	-	-	-	-	-	-	-
neg_1615	-	583.258	6.64935	neg	-	-	-	-	-	-	-	-
neg_1617	-	627.222	6.64935	neg	-	-	-	-	-	-	-	-
neg_1618	-	629.403	6.6417	neg	-	-	-	-	-	-	-	-
neg_1619	-	537.319	6.6646	neg	-	-	-	-	-	-	-	-
neg_1620	-	571.438	6.62642	neg	-	-	-	-	-	-	-	-
neg_1621	20,24-Epoxy-25,26-dihydroxydammaran-3-one	473.365	6.67223	neg	M-H, M+Na-2H	C30H50O4	-	59.7	2.8296074171295897	-	HMDB0039692	146830-04-8
neg_1622	-	158.072	6.6799	neg	-	-	-	-	-	-	-	-
neg_1623	-	620.357	6.67223	neg	-	-	-	-	-	-	-	-
neg_1624	-	592.327	6.50435	neg	-	-	-	-	-	-	-	-
neg_1625	-	479.285	6.69522	neg	-	-	-	-	-	-	-	-
neg_1626	-	535.402	6.69522	neg	-	-	-	-	-	-	-	-
neg_1627	-	493.392	6.70283	neg	-	-	-	-	-	-	-	-
neg_1628	-	668.279	6.70283	neg	-	-	-	-	-	-	-	-
neg_1630	-	545.423	6.72575	neg	-	-	-	-	-	-	-	-
neg_1631	-	413.365	6.74105	neg	-	-	-	-	-	-	-	-
neg_1632	-	91.0209	6.7487	neg	-	-	-	-	-	-	-	-
neg_1633	-	491.376	6.74105	neg	-	-	-	-	-	-	-	-
neg_1634	-	622.373	6.7487	neg	-	-	-	-	-	-	-	-
neg_1635	-	729.181	6.7487	neg	-	-	-	-	-	-	-	-
neg_1636	-	149.009	6.74105	neg	-	-	-	-	-	-	-	-
neg_1637	-	499.381	6.76393	neg	-	-	-	-	-	-	-	-
neg_1638	-	99.925	6.77153	neg	-	-	-	-	-	-	-	-
neg_1639	-	100.914	6.77153	neg	-	-	-	-	-	-	-	-
neg_1640	-	98.9383	6.77153	neg	-	-	-	-	-	-	-	-
neg_1641	-	491.319	6.72575	neg	-	-	-	-	-	-	-	-
neg_1642	-	641.357	6.11468	neg	-	-	-	-	-	-	-	-
neg_1643	-	297.244	6.77153	neg	-	-	-	-	-	-	-	-
neg_1645	-	449.365	6.77153	neg	-	-	-	-	-	-	-	-
neg_1646	-	521.278	6.11468	neg	-	-	-	-	-	-	-	-
neg_1647	-	692.622	6.77153	neg	-	-	-	-	-	-	-	-
neg_1648	-	509.241	6.11468	neg	-	-	-	-	-	-	-	-
neg_1651	-	349.237	6.7791	neg	-	-	-	-	-	-	-	-
neg_1652	-	410.178	6.7791	neg	-	-	-	-	-	-	-	-
neg_1653	-	473.352	6.7791	neg	-	-	-	-	-	-	-	-
neg_1654	-	521.423	6.7791	neg	-	-	-	-	-	-	-	-
neg_1655	PE(20:0/20:3(5Z,8Z,11Z))	778.579	6.7791	neg	M-H2O-H, M+Na-2H	C45H84NO8P	-	75.4	3.7713895540136897	-	HMDB0009232	-
neg_1656	-	539.335	6.78675	neg	-	-	-	-	-	-	-	-
neg_1660	-	545.423	6.80207	neg	-	-	-	-	-	-	-	-
neg_1661	-	527.413	6.80207	neg	-	-	-	-	-	-	-	-
neg_1662	-	515.412	6.7791	neg	-	-	-	-	-	-	-	-
neg_1663	-	475.381	6.80965	neg	-	-	-	-	-	-	-	-
neg_1664	-	577.486	6.80965	neg	-	-	-	-	-	-	-	-
neg_1665	-	596.5	6.81728	neg	-	-	-	-	-	-	-	-
neg_1666	-	495.407	6.81728	neg	-	-	-	-	-	-	-	-
neg_1667	-	929.541	6.82492	neg	-	-	-	-	-	-	-	-
neg_1668	-	821.442	6.83255	neg	-	-	-	-	-	-	-	-
neg_1669	-	585.377	6.84017	neg	-	-	-	-	-	-	-	-
neg_1671	-	551.361	6.8478	neg	-	-	-	-	-	-	-	-
neg_1672	-	401.173	6.84017	neg	-	-	-	-	-	-	-	-
neg_1673	-	501.397	6.7791	neg	-	-	-	-	-	-	-	-
neg_1674	-	781.34	6.87078	neg	-	-	-	-	-	-	-	-
neg_1675	-	909.554	6.87843	neg	-	-	-	-	-	-	-	-
neg_1677	-	374.133	6.7791	neg	-	-	-	-	-	-	-	-
neg_1678	-	413.202	6.11468	neg	-	-	-	-	-	-	-	-
neg_1679	-	243.953	6.90903	neg	-	-	-	-	-	-	-	-
neg_1680	-	362.939	6.90903	neg	-	-	-	-	-	-	-	-
neg_1681	-	343.073	6.11468	neg	-	-	-	-	-	-	-	-
neg_1682	-	283.265	6.11468	neg	-	-	-	-	-	-	-	-
neg_1683	-	529.428	6.93193	neg	-	-	-	-	-	-	-	-
neg_1684	-	233.038	6.11468	neg	-	-	-	-	-	-	-	-
neg_1685	-	795.356	6.9396	neg	-	-	-	-	-	-	-	-
neg_1686	-	863.344	6.9396	neg	-	-	-	-	-	-	-	-
neg_1687	-	681.435	6.94727	neg	-	-	-	-	-	-	-	-
neg_1688	-	555.444	6.95492	neg	-	-	-	-	-	-	-	-
neg_1689	-	230.986	6.11468	neg	-	-	-	-	-	-	-	-
neg_1690	-	369.175	6.96258	neg	-	-	-	-	-	-	-	-
neg_1691	-	417.214	6.10698	neg	-	-	-	-	-	-	-	-
neg_1692	-	100.996	6.98553	neg	-	-	-	-	-	-	-	-
neg_1693	-	610.174	6.09928	neg	-	-	-	-	-	-	-	-
neg_1694	-	245.14	6.09928	neg	-	-	-	-	-	-	-	-
neg_1697	-	921.325	6.09157	neg	-	-	-	-	-	-	-	-
neg_1698	-	624.341	6.09157	neg	-	-	-	-	-	-	-	-
neg_1699	-	605.408	7.00078	neg	-	-	-	-	-	-	-	-
neg_1700	-	497.241	6.09157	neg	-	-	-	-	-	-	-	-
neg_1702	-	379.011	6.09157	neg	-	-	-	-	-	-	-	-
neg_1703	-	322.016	6.09157	neg	-	-	-	-	-	-	-	-
neg_1704	-	313.12	6.09157	neg	-	-	-	-	-	-	-	-
neg_1705	-	549.455	7.00837	neg	-	-	-	-	-	-	-	-
neg_1706	-	682.638	7.00837	neg	-	-	-	-	-	-	-	-
neg_1708	-	316.949	7.01592	neg	-	-	-	-	-	-	-	-
neg_1709	-	785.51	7.01592	neg	-	-	-	-	-	-	-	-
neg_1710	-	519.407	7.01592	neg	-	-	-	-	-	-	-	-
neg_1711	-	248.961	7.01592	neg	-	-	-	-	-	-	-	-
neg_1712	-	557.459	7.03893	neg	-	-	-	-	-	-	-	-
neg_1713	-	783.405	7.03893	neg	-	-	-	-	-	-	-	-
neg_1714	-	579.501	7.00837	neg	-	-	-	-	-	-	-	-
neg_1715	-	362.939	7.04658	neg	-	-	-	-	-	-	-	-
neg_1716	-	471.243	7.05425	neg	-	-	-	-	-	-	-	-
neg_1717	DG(15:0/18:3(6Z,9Z,12Z)/0:0)	575.47	7.00837	neg	M-H, M+Na-2H	C36H64O5	-	56.6	3.5824340125779504	-	HMDB0007075	-
neg_1718	-	573.454	7.00837	neg	-	-	-	-	-	-	-	-
neg_1719	DG(14:1(9Z)/15:0/0:0)	505.428	7.00837	neg	M-H2O-H, M-H	C32H60O5	-	70.1	3.2040801113207595	-	HMDB0007039	-
neg_1720	-	493.391	7.00837	neg	-	-	-	-	-	-	-	-
neg_1722	-	986.539	7.0849	neg	-	-	-	-	-	-	-	-
neg_1723	PC(18:2(9Z,12Z)/20:4(5Z,8Z,11Z,14Z))	850.564	7.0849	neg	M+Cl, M+FA-H	C46H80NO8P	-	91.7	3.77621949171409	C00157	LMGP01010943;HMDB0008147	-
neg_1724	-	253.145	6.09157	neg	-	-	-	-	-	-	-	-
neg_1725	-	904.604	7.1155	neg	-	-	-	-	-	-	-	-
neg_1726	-	249.114	6.09157	neg	-	-	-	-	-	-	-	-
neg_1729	-	910.508	7.13848	neg	-	-	-	-	-	-	-	-
neg_1730	-	960.523	7.12317	neg	-	-	-	-	-	-	-	-
neg_1731	-	936.523	7.14615	neg	-	-	-	-	-	-	-	-
neg_1732	-	962.538	7.16152	neg	-	-	-	-	-	-	-	-
neg_1733	-	826.563	7.16152	neg	-	-	-	-	-	-	-	-
neg_1734	PE-NMe(18:0/22:6(4Z,7Z,10Z,13Z,16Z,19Z))	850.564	7.18453	neg	M+Cl, M+FA-H	C46H80NO8P	-	87.0	3.3782995362392096	-	HMDB0113107	-
neg_1735	-	918.551	7.1922	neg	-	-	-	-	-	-	-	-
neg_1736	-	551.47	7.1922	neg	-	-	-	-	-	-	-	-
neg_1737	-	1030.53	7.15382	neg	-	-	-	-	-	-	-	-
neg_1738	PE-NMe(16:0/22:5(4Z,7Z,10Z,13Z,16Z))	824.548	7.12317	neg	M+Cl, M+FA-H	C44H78NO8P	-	89.7	4.49230982852258	-	HMDB0113056	-
neg_1739	-	649.445	7.21518	neg	-	-	-	-	-	-	-	-
neg_1740	-	559.475	7.23052	neg	-	-	-	-	-	-	-	-
neg_1741	-	787.525	7.23818	neg	-	-	-	-	-	-	-	-
neg_1742	-	1017.5	7.23818	neg	-	-	-	-	-	-	-	-
neg_1743	-	838.563	7.24588	neg	-	-	-	-	-	-	-	-
neg_1744	-	600.224	7.25355	neg	-	-	-	-	-	-	-	-
neg_1746	-	788.548	7.2612	neg	-	-	-	-	-	-	-	-
neg_1747	-	510.254	7.25355	neg	-	-	-	-	-	-	-	-
neg_1748	-	920.567	7.26888	neg	-	-	-	-	-	-	-	-
neg_1749	PE(18:0/22:5(4Z,7Z,10Z,13Z,16Z))	792.558	7.26888	neg	M-H, M+K-2H	C45H80NO8P	-	62.0	3.570710344492129	-	HMDB0009010	-
neg_1750	-	233.155	7.26888	neg	-	-	-	-	-	-	-	-
neg_1751	-	149.009	7.29198	neg	-	-	-	-	-	-	-	-
neg_1752	-	93.0002	7.29198	neg	-	-	-	-	-	-	-	-
neg_1753	PE-NMe(16:0/22:4(7Z,10Z,13Z,16Z))	826.564	7.2997	neg	M+Cl, M+FA-H	C44H80NO8P	-	91.0	4.24354343914258	-	HMDB0113055	-
neg_1754	-	894.551	7.31508	neg	-	-	-	-	-	-	-	-
neg_1755	-	962.539	7.32278	neg	-	-	-	-	-	-	-	-
neg_1756	-	421.228	7.2997	neg	-	-	-	-	-	-	-	-
neg_1757	-	158.072	7.3382	neg	-	-	-	-	-	-	-	-
neg_1758	SM(d18:1/24:1(15Z))	857.678	7.3382	neg	M+Cl, M+FA-H	C47H93N2O6P	-	86.3	4.10696328466231	C00550	LMSP03010007;HMDB0012107	-
neg_1762	-	776.548	7.35358	neg	-	-	-	-	-	-	-	-
neg_1763	Galabiosylceramide (d18:1/16:0)	906.62	7.34587	neg	M-H, M+FA-H	C46H87NO13	-	56.5	4.77571521377697	C06126	HMDB0004833	-
neg_1764	-	559.475	7.3382	neg	-	-	-	-	-	-	-	-
neg_1765	PE-NMe(18:0/18:2(9Z,12Z))	802.563	7.40005	neg	M+Cl, M+FA-H	C42H80NO8P	-	79.3	3.16248146456933	-	HMDB0113089	-
neg_1766	-	819.553	7.39228	neg	-	-	-	-	-	-	-	-
neg_1767	-	949.516	7.23818	neg	-	-	-	-	-	-	-	-
neg_1768	PE-NMe2(16:0/20:3(5Z,8Z,11Z))	768.557	7.43862	neg	M-H2O-H, M-H	C43H80NO8P	-	51.8	3.73129281783658	-	HMDB0113949	-
neg_1769	-	938.539	7.43862	neg	-	-	-	-	-	-	-	-
neg_1770	-	840.579	7.43862	neg	-	-	-	-	-	-	-	-
neg_1771	-	528.265	7.46177	neg	-	-	-	-	-	-	-	-
neg_1772	-	1032.54	7.46177	neg	-	-	-	-	-	-	-	-
neg_1773	-	1006.53	7.46177	neg	-	-	-	-	-	-	-	-
neg_1774	-	159.03	7.47718	neg	-	-	-	-	-	-	-	-
neg_1775	-	896.566	7.45407	neg	-	-	-	-	-	-	-	-
neg_1776	-	831.591	7.43862	neg	-	-	-	-	-	-	-	-
neg_1777	-	881.528	7.23818	neg	-	-	-	-	-	-	-	-
neg_1778	-	855.512	7.23818	neg	-	-	-	-	-	-	-	-
neg_1779	-	580.497	7.50027	neg	-	-	-	-	-	-	-	-
neg_1780	SM(d18:0/16:1(9Z))	747.569	7.5157	neg	M+Cl, M+FA-H	C39H79N2O6P	-	93.4	4.72272630843076	C00550	HMDB0013464	-
neg_1781	-	773.584	7.53107	neg	-	-	-	-	-	-	-	-
neg_1782	-	91.0209	7.53875	neg	-	-	-	-	-	-	-	-
neg_1783	-	861.549	7.5234	neg	-	-	-	-	-	-	-	-
neg_1784	-	744.567	7.50797	neg	-	-	-	-	-	-	-	-
neg_1785	PC(20:5(5Z,8Z,11Z,14Z,17Z)/P-16:0)	762.542	7.23818	neg	M-H, M+FA-H	C44H78NO7P	-	54.6	-2.72894137702913	-	HMDB0008521	-
neg_1786	-	719.538	7.23818	neg	-	-	-	-	-	-	-	-
neg_1787	-	603.429	7.21518	neg	-	-	-	-	-	-	-	-
neg_1788	-	239.093	6.09157	neg	-	-	-	-	-	-	-	-
neg_1789	-	238.9	6.09157	neg	-	-	-	-	-	-	-	-
neg_1790	-	922.583	7.60817	neg	-	-	-	-	-	-	-	-
neg_1791	-	990.571	7.6159	neg	-	-	-	-	-	-	-	-
neg_1792	N-[(3a,5b,7a)-3-hydroxy-24-oxo-7-(sulfooxy)cholan-24-yl]-Glycine	528.265	6.08385	neg	M-H, M+Na-2H	C26H43NO8S	-	77.5	2.73497386610746	C15559	HMDB0002496	67030-55-1
neg_1793	-	443.157	6.08385	neg	-	-	-	-	-	-	-	-
neg_1795	-	528.265	7.63133	neg	-	-	-	-	-	-	-	-
neg_1796	-	339.018	6.08385	neg	-	-	-	-	-	-	-	-
neg_1797	PE-NMe(18:0/18:1(9Z))	804.579	7.65445	neg	M+Cl, M+FA-H	C42H82NO8P	-	60.2	5.25754123042368	-	HMDB0112970	-
neg_1798	-	940.553	7.65445	neg	-	-	-	-	-	-	-	-
neg_1799	-	872.567	7.66218	neg	-	-	-	-	-	-	-	-
neg_1800	-	322.124	6.08385	neg	-	-	-	-	-	-	-	-
neg_1801	-	307.131	6.08385	neg	-	-	-	-	-	-	-	-
neg_1802	-	301.12	6.08385	neg	-	-	-	-	-	-	-	-
neg_1803	-	221.118	6.08385	neg	-	-	-	-	-	-	-	-
neg_1804	-	195.102	6.08385	neg	-	-	-	-	-	-	-	-
neg_1805	-	565.304	6.07615	neg	-	-	-	-	-	-	-	-
neg_1806	-	549.106	6.07615	neg	-	-	-	-	-	-	-	-
neg_1807	-	539.252	6.07615	neg	-	-	-	-	-	-	-	-
neg_1808	-	509.29	7.73942	neg	-	-	-	-	-	-	-	-
neg_1810	-	142.98	7.74708	neg	-	-	-	-	-	-	-	-
neg_1811	-	331.141	6.07615	neg	-	-	-	-	-	-	-	-
neg_1812	-	257.083	6.06843	neg	-	-	-	-	-	-	-	-
neg_1813	-	183.102	6.04518	neg	-	-	-	-	-	-	-	-
neg_1814	-	856.61	7.79333	neg	-	-	-	-	-	-	-	-
neg_1815	-	970.588	7.79333	neg	-	-	-	-	-	-	-	-
neg_1816	-	133.076	7.79333	neg	-	-	-	-	-	-	-	-
neg_1817	-	173.118	6.04518	neg	-	-	-	-	-	-	-	-
neg_1818	-	387.1	6.03747	neg	-	-	-	-	-	-	-	-
neg_1819	-	382.027	6.03747	neg	-	-	-	-	-	-	-	-
neg_1820	-	327.155	6.03747	neg	-	-	-	-	-	-	-	-
neg_1821	-	950.615	7.87037	neg	-	-	-	-	-	-	-	-
neg_1822	-	882.626	7.87808	neg	-	-	-	-	-	-	-	-
neg_1824	-	296.026	6.03747	neg	-	-	-	-	-	-	-	-
neg_1826	-	210.056	6.03747	neg	-	-	-	-	-	-	-	-
neg_1827	-	166.05	6.03747	neg	-	-	-	-	-	-	-	-
neg_1829	-	197.852	8.36982	neg	-	-	-	-	-	-	-	-
neg_1830	-	201.848	8.36982	neg	-	-	-	-	-	-	-	-
neg_1831	-	200.881	8.36982	neg	-	-	-	-	-	-	-	-
neg_1832	-	199.85	8.36982	neg	-	-	-	-	-	-	-	-
neg_1833	-	155.865	8.37755	neg	-	-	-	-	-	-	-	-
neg_1834	-	161.884	8.37755	neg	-	-	-	-	-	-	-	-
neg_1835	-	153.868	8.37755	neg	-	-	-	-	-	-	-	-
neg_1836	-	227.984	8.37755	neg	-	-	-	-	-	-	-	-
neg_1837	-	195.855	8.36982	neg	-	-	-	-	-	-	-	-
neg_1838	-	102.948	0.0147	neg	-	-	-	-	-	-	-	-
neg_1839	-	217.866	0.0066	neg	-	-	-	-	-	-	-	-
neg_1840	-	89.9246	0.0147	neg	-	-	-	-	-	-	-	-
neg_1841	-	100.952	0.0147	neg	-	-	-	-	-	-	-	-
neg_1842	-	141.912	0.0147	neg	-	-	-	-	-	-	-	-
neg_1843	-	146.905	0.0147	neg	-	-	-	-	-	-	-	-
neg_1844	-	147.94	0.0147	neg	-	-	-	-	-	-	-	-
neg_1845	-	151.904	0.0147	neg	-	-	-	-	-	-	-	-
neg_1846	-	152.894	0.0147	neg	-	-	-	-	-	-	-	-
neg_1848	-	161.871	0.0147	neg	-	-	-	-	-	-	-	-
neg_1849	-	163.882	0.0147	neg	-	-	-	-	-	-	-	-
neg_1850	-	174.878	0.0147	neg	-	-	-	-	-	-	-	-
neg_1851	-	190.764	0.0147	neg	-	-	-	-	-	-	-	-
neg_1852	-	190.928	0.0147	neg	-	-	-	-	-	-	-	-
neg_1853	-	453.788	0.0147	neg	-	-	-	-	-	-	-	-
neg_1854	-	90.9032	0.0187333	neg	-	-	-	-	-	-	-	-
neg_1855	-	126.88	0.0187333	neg	-	-	-	-	-	-	-	-
neg_1856	-	130.943	0.0187333	neg	-	-	-	-	-	-	-	-
neg_1857	-	186.934	0.0187333	neg	-	-	-	-	-	-	-	-
neg_1858	-	188.949	0.0187333	neg	-	-	-	-	-	-	-	-
neg_1859	-	231.932	0.0187333	neg	-	-	-	-	-	-	-	-
neg_1860	-	276.897	0.0187333	neg	-	-	-	-	-	-	-	-
neg_1861	-	344.866	0.0187333	neg	-	-	-	-	-	-	-	-
neg_1862	-	98.948	0.0268667	neg	-	-	-	-	-	-	-	-
neg_1863	-	116.92	0.0268667	neg	-	-	-	-	-	-	-	-
neg_1864	-	202.929	0.0268667	neg	-	-	-	-	-	-	-	-
neg_1865	-	114.948	0.0349167	neg	-	-	-	-	-	-	-	-
neg_1866	-	175.941	0.0349167	neg	-	-	-	-	-	-	-	-
neg_1867	-	185.947	0.0349167	neg	-	-	-	-	-	-	-	-
neg_1868	-	212.885	0.0349167	neg	-	-	-	-	-	-	-	-
neg_1869	-	187.861	0.0429667	neg	-	-	-	-	-	-	-	-
neg_1870	-	213.875	0.0429667	neg	-	-	-	-	-	-	-	-
neg_1871	-	195.897	0.0590667	neg	-	-	-	-	-	-	-	-
neg_1872	-	102.893	0.0670833	neg	-	-	-	-	-	-	-	-
neg_1873	-	116.947	0.0912833	neg	-	-	-	-	-	-	-	-
neg_1874	-	160.912	0.0912833	neg	-	-	-	-	-	-	-	-
neg_1875	-	119.034	0.100467	neg	-	-	-	-	-	-	-	-
neg_1876	-	125.035	0.108567	neg	-	-	-	-	-	-	-	-
neg_1877	-	347.796	0.11665	neg	-	-	-	-	-	-	-	-
neg_1879	-	388.786	0.12475	neg	-	-	-	-	-	-	-	-
neg_1880	-	112.955	0.132817	neg	-	-	-	-	-	-	-	-
neg_1881	-	341.797	0.132817	neg	-	-	-	-	-	-	-	-
neg_1882	-	134.864	0.140867	neg	-	-	-	-	-	-	-	-
neg_1883	-	159.946	0.140867	neg	-	-	-	-	-	-	-	-
neg_1884	-	117.055	0.1489	neg	-	-	-	-	-	-	-	-
neg_1885	-	158.938	0.15695	neg	-	-	-	-	-	-	-	-
neg_1886	-	246.864	0.15695	neg	-	-	-	-	-	-	-	-
neg_1887	-	236.836	0.165033	neg	-	-	-	-	-	-	-	-
neg_1888	-	144.923	0.173033	neg	-	-	-	-	-	-	-	-
neg_1889	-	326.847	0.173033	neg	-	-	-	-	-	-	-	-
neg_1890	-	89.9247	0.181033	neg	-	-	-	-	-	-	-	-
neg_1891	-	205.923	0.181033	neg	-	-	-	-	-	-	-	-
neg_1892	-	343.837	0.181033	neg	-	-	-	-	-	-	-	-
neg_1893	-	179.882	0.18905	neg	-	-	-	-	-	-	-	-
neg_1894	-	294.832	0.197033	neg	-	-	-	-	-	-	-	-
neg_1895	-	156.894	0.212983	neg	-	-	-	-	-	-	-	-
neg_1896	-	257.857	0.212983	neg	-	-	-	-	-	-	-	-
neg_1897	-	124.894	0.221	neg	-	-	-	-	-	-	-	-
neg_1898	-	151.913	0.221	neg	-	-	-	-	-	-	-	-
neg_1899	-	177.886	0.228983	neg	-	-	-	-	-	-	-	-
neg_1900	-	92.9279	0.236967	neg	-	-	-	-	-	-	-	-
neg_1901	-	305.862	0.236967	neg	-	-	-	-	-	-	-	-
neg_1902	-	123.877	0.25295	neg	-	-	-	-	-	-	-	-
neg_1903	-	153.912	0.25295	neg	-	-	-	-	-	-	-	-
neg_1904	-	161.871	0.25295	neg	-	-	-	-	-	-	-	-
neg_1905	-	211.914	0.25295	neg	-	-	-	-	-	-	-	-
neg_1906	-	263.867	0.25295	neg	-	-	-	-	-	-	-	-
neg_1907	-	155.909	0.2609	neg	-	-	-	-	-	-	-	-
neg_1908	-	116.904	0.269983	neg	-	-	-	-	-	-	-	-
neg_1910	-	167.882	0.269983	neg	-	-	-	-	-	-	-	-
neg_1911	-	116.801	0.277967	neg	-	-	-	-	-	-	-	-
neg_1912	-	274.86	0.285917	neg	-	-	-	-	-	-	-	-
neg_1913	-	93.9178	0.301783	neg	-	-	-	-	-	-	-	-
neg_1914	-	202.874	0.301783	neg	-	-	-	-	-	-	-	-
neg_1915	-	313.813	0.3097	neg	-	-	-	-	-	-	-	-
neg_1916	-	117.848	0.3176	neg	-	-	-	-	-	-	-	-
neg_1917	-	104.947	0.32555	neg	-	-	-	-	-	-	-	-
neg_1918	-	83.9509	0.3493	neg	-	-	-	-	-	-	-	-
neg_1919	-	151.923	0.3572	neg	-	-	-	-	-	-	-	-
neg_1920	-	502.782	0.3572	neg	-	-	-	-	-	-	-	-
neg_1921	-	116.904	0.372983	neg	-	-	-	-	-	-	-	-
neg_1922	-	173.926	0.396617	neg	-	-	-	-	-	-	-	-
neg_1923	-	186.856	0.404483	neg	-	-	-	-	-	-	-	-
neg_1924	-	359.816	0.4124	neg	-	-	-	-	-	-	-	-
neg_1925	-	117.558	0.42025	neg	-	-	-	-	-	-	-	-
neg_1926	-	145.88	0.42025	neg	-	-	-	-	-	-	-	-
neg_1927	-	161.913	0.42025	neg	-	-	-	-	-	-	-	-
neg_1928	-	173.871	0.42025	neg	-	-	-	-	-	-	-	-
neg_1929	-	179.923	0.42025	neg	-	-	-	-	-	-	-	-
neg_1930	-	187.888	0.42025	neg	-	-	-	-	-	-	-	-
neg_1931	-	191.846	0.42025	neg	-	-	-	-	-	-	-	-
neg_1932	-	193.815	0.42025	neg	-	-	-	-	-	-	-	-
neg_1933	-	199.851	0.42025	neg	-	-	-	-	-	-	-	-
neg_1934	-	204.879	0.42025	neg	-	-	-	-	-	-	-	-
neg_1935	-	232.859	0.42025	neg	-	-	-	-	-	-	-	-
neg_1936	-	243.791	0.42025	neg	-	-	-	-	-	-	-	-
neg_1937	-	259.878	0.42025	neg	-	-	-	-	-	-	-	-
neg_1938	-	269.907	0.42025	neg	-	-	-	-	-	-	-	-
neg_1939	-	287.777	0.42025	neg	-	-	-	-	-	-	-	-
neg_1940	-	352.855	0.42025	neg	-	-	-	-	-	-	-	-
neg_1941	-	395.771	0.42025	neg	-	-	-	-	-	-	-	-
neg_1942	-	135.933	0.4281	neg	-	-	-	-	-	-	-	-
neg_1943	-	153.902	0.4281	neg	-	-	-	-	-	-	-	-
neg_1944	-	163.941	0.4281	neg	-	-	-	-	-	-	-	-
neg_1945	-	226.824	0.4281	neg	-	-	-	-	-	-	-	-
neg_1946	-	342.826	0.4281	neg	-	-	-	-	-	-	-	-
neg_1947	-	116.801	0.43595	neg	-	-	-	-	-	-	-	-
neg_1948	-	166.924	0.43595	neg	-	-	-	-	-	-	-	-
neg_1949	-	332.853	0.43595	neg	-	-	-	-	-	-	-	-
neg_1950	-	120.954	0.44365	neg	-	-	-	-	-	-	-	-
neg_1951	-	134.894	0.44365	neg	-	-	-	-	-	-	-	-
neg_1952	-	147.973	0.44365	neg	-	-	-	-	-	-	-	-
neg_1953	-	166.932	0.44365	neg	-	-	-	-	-	-	-	-
neg_1954	-	231.916	0.44365	neg	-	-	-	-	-	-	-	-
neg_1955	-	367.89	0.44365	neg	-	-	-	-	-	-	-	-
neg_1956	-	422.856	0.44365	neg	-	-	-	-	-	-	-	-
neg_1957	-	522.848	0.451333	neg	-	-	-	-	-	-	-	-
neg_1958	-	570.788	0.451333	neg	-	-	-	-	-	-	-	-
neg_1959	-	649.806	0.451333	neg	-	-	-	-	-	-	-	-
neg_1960	-	148.949	0.459	neg	-	-	-	-	-	-	-	-
neg_1961	-	102.988	0.466667	neg	-	-	-	-	-	-	-	-
neg_1962	-	118.965	0.466667	neg	-	-	-	-	-	-	-	-
neg_1963	-	136.939	0.466667	neg	-	-	-	-	-	-	-	-
neg_1964	-	602.884	0.466667	neg	-	-	-	-	-	-	-	-
neg_1965	-	727.814	0.466667	neg	-	-	-	-	-	-	-	-
neg_1967	-	743.792	0.466667	neg	-	-	-	-	-	-	-	-
neg_1968	-	777.818	0.466667	neg	-	-	-	-	-	-	-	-
neg_1969	-	784.803	0.466667	neg	-	-	-	-	-	-	-	-
neg_1970	-	811.771	0.466667	neg	-	-	-	-	-	-	-	-
neg_1971	-	824.749	0.466667	neg	-	-	-	-	-	-	-	-
neg_1973	-	857.772	0.466667	neg	-	-	-	-	-	-	-	-
neg_1974	-	890.796	0.466667	neg	-	-	-	-	-	-	-	-
neg_1976	-	930.741	0.466667	neg	-	-	-	-	-	-	-	-
neg_1978	-	973.255	0.466667	neg	-	-	-	-	-	-	-	-
neg_1979	-	988.732	0.466667	neg	-	-	-	-	-	-	-	-
neg_1980	-	995.718	0.466667	neg	-	-	-	-	-	-	-	-
neg_1982	-	104.959	0.474317	neg	-	-	-	-	-	-	-	-
neg_1984	-	156.908	0.474317	neg	-	-	-	-	-	-	-	-
neg_1985	-	174.835	0.474317	neg	-	-	-	-	-	-	-	-
neg_1986	-	176.96	0.474317	neg	-	-	-	-	-	-	-	-
neg_1987	-	288.632	0.474317	neg	-	-	-	-	-	-	-	-
neg_1989	-	302.899	0.474317	neg	-	-	-	-	-	-	-	-
neg_1991	-	438.865	0.474317	neg	-	-	-	-	-	-	-	-
neg_1992	-	551.801	0.474317	neg	-	-	-	-	-	-	-	-
neg_1995	-	1003.71	0.474317	neg	-	-	-	-	-	-	-	-
neg_1996	-	148.968	0.482	neg	-	-	-	-	-	-	-	-
neg_1997	-	151.941	0.482	neg	-	-	-	-	-	-	-	-
neg_1998	-	164.963	0.482	neg	-	-	-	-	-	-	-	-
neg_1999	-	260.942	0.482	neg	-	-	-	-	-	-	-	-
neg_2000	-	305.245	0.482	neg	-	-	-	-	-	-	-	-
neg_2001	-	108.935	0.48965	neg	-	-	-	-	-	-	-	-
neg_2002	-	146.85	0.48965	neg	-	-	-	-	-	-	-	-
neg_2003	-	174.811	0.48965	neg	-	-	-	-	-	-	-	-
neg_2004	-	192.959	0.48965	neg	-	-	-	-	-	-	-	-
neg_2006	-	307.152	0.48965	neg	-	-	-	-	-	-	-	-
neg_2007	-	456.879	0.48965	neg	-	-	-	-	-	-	-	-
neg_2008	-	717.796	0.48965	neg	-	-	-	-	-	-	-	-
neg_2009	-	1006.71	0.48965	neg	-	-	-	-	-	-	-	-
neg_2010	-	114.948	0.49735	neg	-	-	-	-	-	-	-	-
neg_2012	-	158.873	0.49735	neg	-	-	-	-	-	-	-	-
neg_2013	-	158.978	0.49735	neg	-	-	-	-	-	-	-	-
neg_2014	-	159.101	0.49735	neg	-	-	-	-	-	-	-	-
neg_2015	-	238.015	0.49735	neg	-	-	-	-	-	-	-	-
neg_2017	-	624.805	0.49735	neg	-	-	-	-	-	-	-	-
neg_2018	-	638.836	0.49735	neg	-	-	-	-	-	-	-	-
neg_2019	-	676.868	0.49735	neg	-	-	-	-	-	-	-	-
neg_2020	-	821.809	0.49735	neg	-	-	-	-	-	-	-	-
neg_2021	-	950.768	0.49735	neg	-	-	-	-	-	-	-	-
neg_2022	-	129.975	0.50505	neg	-	-	-	-	-	-	-	-
neg_2023	-	246.937	0.50505	neg	-	-	-	-	-	-	-	-
neg_2024	-	297.901	0.50505	neg	-	-	-	-	-	-	-	-
neg_2025	-	326.904	0.50505	neg	-	-	-	-	-	-	-	-
neg_2027	-	381.039	0.50505	neg	-	-	-	-	-	-	-	-
neg_2028	-	396.891	0.50505	neg	-	-	-	-	-	-	-	-
neg_2029	-	433.876	0.50505	neg	-	-	-	-	-	-	-	-
neg_2031	-	464.879	0.50505	neg	-	-	-	-	-	-	-	-
neg_2032	-	479.02	0.50505	neg	-	-	-	-	-	-	-	-
neg_2034	-	643.852	0.50505	neg	-	-	-	-	-	-	-	-
neg_2035	-	660.827	0.50505	neg	-	-	-	-	-	-	-	-
neg_2036	-	825.978	0.50505	neg	-	-	-	-	-	-	-	-
neg_2037	-	913.795	0.50505	neg	-	-	-	-	-	-	-	-
neg_2038	-	932.776	0.50505	neg	-	-	-	-	-	-	-	-
neg_2041	-	213.085	0.512683	neg	-	-	-	-	-	-	-	-
neg_2042	-	265.951	0.512683	neg	-	-	-	-	-	-	-	-
neg_2043	-	314.933	0.512683	neg	-	-	-	-	-	-	-	-
neg_2044	-	750.804	0.512683	neg	-	-	-	-	-	-	-	-
neg_2045	-	755.86	0.512683	neg	-	-	-	-	-	-	-	-
neg_2046	-	781.862	0.512683	neg	-	-	-	-	-	-	-	-
neg_2047	-	790.356	0.512683	neg	-	-	-	-	-	-	-	-
neg_2048	-	812.848	0.512683	neg	-	-	-	-	-	-	-	-
neg_2049	-	820.832	0.512683	neg	-	-	-	-	-	-	-	-
neg_2050	-	829.33	0.512683	neg	-	-	-	-	-	-	-	-
neg_2052	-	849.849	0.512683	neg	-	-	-	-	-	-	-	-
neg_2053	-	862.822	0.512683	neg	-	-	-	-	-	-	-	-
neg_2055	-	887.786	0.512683	neg	-	-	-	-	-	-	-	-
neg_2056	-	892.963	0.512683	neg	-	-	-	-	-	-	-	-
neg_2058	-	912.788	0.512683	neg	-	-	-	-	-	-	-	-
neg_2059	-	917.837	0.512683	neg	-	-	-	-	-	-	-	-
neg_2060	-	947.285	0.512683	neg	-	-	-	-	-	-	-	-
neg_2061	-	951.834	0.512683	neg	-	-	-	-	-	-	-	-
neg_2062	-	956.813	0.512683	neg	-	-	-	-	-	-	-	-
neg_2063	-	980.775	0.512683	neg	-	-	-	-	-	-	-	-
neg_2064	-	991.809	0.512683	neg	-	-	-	-	-	-	-	-
neg_2066	-	1024.3	0.512683	neg	-	-	-	-	-	-	-	-
neg_2067	-	1032.79	0.512683	neg	-	-	-	-	-	-	-	-
neg_2069	-	171.027	0.520333	neg	-	-	-	-	-	-	-	-
neg_2070	-	763.847	0.520333	neg	-	-	-	-	-	-	-	-
neg_2071	-	797.84	0.520333	neg	-	-	-	-	-	-	-	-
neg_2072	-	810.959	0.520333	neg	-	-	-	-	-	-	-	-
neg_2074	-	839.822	0.520333	neg	-	-	-	-	-	-	-	-
neg_2075	-	865.828	0.520333	neg	-	-	-	-	-	-	-	-
neg_2076	-	878.947	0.520333	neg	-	-	-	-	-	-	-	-
neg_2077	-	899.822	0.520333	neg	-	-	-	-	-	-	-	-
neg_2078	-	907.808	0.520333	neg	-	-	-	-	-	-	-	-
neg_2079	-	924.287	0.520333	neg	-	-	-	-	-	-	-	-
neg_2080	-	933.816	0.520333	neg	-	-	-	-	-	-	-	-
neg_2082	-	959.822	0.520333	neg	-	-	-	-	-	-	-	-
neg_2083	-	967.809	0.520333	neg	-	-	-	-	-	-	-	-
neg_2085	-	991.772	0.520333	neg	-	-	-	-	-	-	-	-
neg_2088	-	1043.78	0.520333	neg	-	-	-	-	-	-	-	-
neg_2092	-	847.809	0.527983	neg	-	-	-	-	-	-	-	-
neg_2093	-	889.792	0.527983	neg	-	-	-	-	-	-	-	-
neg_2094	-	923.786	0.527983	neg	-	-	-	-	-	-	-	-
neg_2095	-	957.778	0.527983	neg	-	-	-	-	-	-	-	-
neg_2096	-	973.753	0.527983	neg	-	-	-	-	-	-	-	-
neg_2097	-	1025.77	0.527983	neg	-	-	-	-	-	-	-	-
neg_2098	-	704.974	0.535617	neg	-	-	-	-	-	-	-	-
neg_2099	-	724.875	0.535617	neg	-	-	-	-	-	-	-	-
neg_2100	-	878.827	0.535617	neg	-	-	-	-	-	-	-	-
neg_2101	-	1018.46	0.535617	neg	-	-	-	-	-	-	-	-
neg_2102	-	176.044	0.543217	neg	-	-	-	-	-	-	-	-
neg_2103	-	312.02	0.543217	neg	-	-	-	-	-	-	-	-
neg_2104	-	453.429	0.543217	neg	-	-	-	-	-	-	-	-
neg_2105	-	706.853	0.543217	neg	-	-	-	-	-	-	-	-
neg_2106	-	748.835	0.543217	neg	-	-	-	-	-	-	-	-
neg_2108	-	769.834	0.543217	neg	-	-	-	-	-	-	-	-
neg_2110	-	782.831	0.543217	neg	-	-	-	-	-	-	-	-
neg_2112	-	806.792	0.543217	neg	-	-	-	-	-	-	-	-
neg_2113	-	811.815	0.543217	neg	-	-	-	-	-	-	-	-
neg_2114	-	816.824	0.543217	neg	-	-	-	-	-	-	-	-
neg_2115	-	826.851	0.543217	neg	-	-	-	-	-	-	-	-
neg_2116	-	848.775	0.543217	neg	-	-	-	-	-	-	-	-
neg_2117	-	850.818	0.543217	neg	-	-	-	-	-	-	-	-
neg_2118	-	868.836	0.543217	neg	-	-	-	-	-	-	-	-
neg_2119	-	874.78	0.543217	neg	-	-	-	-	-	-	-	-
neg_2120	-	880.303	0.543217	neg	-	-	-	-	-	-	-	-
neg_2121	-	884.81	0.543217	neg	-	-	-	-	-	-	-	-
neg_2122	-	890.754	0.543217	neg	-	-	-	-	-	-	-	-
neg_2123	-	909.276	0.543217	neg	-	-	-	-	-	-	-	-
neg_2124	-	916.763	0.543217	neg	-	-	-	-	-	-	-	-
neg_2125	-	918.806	0.543217	neg	-	-	-	-	-	-	-	-
neg_2126	-	925.75	0.543217	neg	-	-	-	-	-	-	-	-
neg_2127	-	928.839	0.543217	neg	-	-	-	-	-	-	-	-
neg_2129	-	940.721	0.543217	neg	-	-	-	-	-	-	-	-
neg_2130	-	946.818	0.543217	neg	-	-	-	-	-	-	-	-
neg_2131	-	950.76	0.543217	neg	-	-	-	-	-	-	-	-
neg_2132	-	952.799	0.543217	neg	-	-	-	-	-	-	-	-
neg_2134	-	966.738	0.543217	neg	-	-	-	-	-	-	-	-
neg_2136	-	982.719	0.543217	neg	-	-	-	-	-	-	-	-
neg_2138	-	990.136	0.543217	neg	-	-	-	-	-	-	-	-
neg_2139	-	994.78	0.543217	neg	-	-	-	-	-	-	-	-
neg_2140	-	997.762	0.543217	neg	-	-	-	-	-	-	-	-
neg_2142	-	1004.81	0.543217	neg	-	-	-	-	-	-	-	-
neg_2143	-	1012.8	0.543217	neg	-	-	-	-	-	-	-	-
neg_2144	-	1015.78	0.543217	neg	-	-	-	-	-	-	-	-
neg_2146	-	1023.45	0.543217	neg	-	-	-	-	-	-	-	-
neg_2148	-	1030.28	0.543217	neg	-	-	-	-	-	-	-	-
neg_2149	-	1034.72	0.543217	neg	-	-	-	-	-	-	-	-
neg_2151	-	1042.15	0.543217	neg	-	-	-	-	-	-	-	-
neg_2152	-	112.391	0.550867	neg	-	-	-	-	-	-	-	-
neg_2153	-	113.301	0.550867	neg	-	-	-	-	-	-	-	-
neg_2154	-	164.947	0.550867	neg	-	-	-	-	-	-	-	-
neg_2155	-	248.756	0.550867	neg	-	-	-	-	-	-	-	-
neg_2156	-	249.167	0.550867	neg	-	-	-	-	-	-	-	-
neg_2157	-	316.655	0.550867	neg	-	-	-	-	-	-	-	-
neg_2158	-	316.948	0.550867	neg	-	-	-	-	-	-	-	-
neg_2159	-	317.244	0.550867	neg	-	-	-	-	-	-	-	-
neg_2160	-	332.922	0.550867	neg	-	-	-	-	-	-	-	-
neg_2161	-	380.007	0.550867	neg	-	-	-	-	-	-	-	-
neg_2162	-	384.466	0.550867	neg	-	-	-	-	-	-	-	-
neg_2163	-	385.073	0.550867	neg	-	-	-	-	-	-	-	-
neg_2164	-	452.421	0.550867	neg	-	-	-	-	-	-	-	-
neg_2165	-	453.516	0.550867	neg	-	-	-	-	-	-	-	-
neg_2166	-	458.88	0.550867	neg	-	-	-	-	-	-	-	-
neg_2167	-	520.293	0.550867	neg	-	-	-	-	-	-	-	-
neg_2168	-	552.859	0.550867	neg	-	-	-	-	-	-	-	-
neg_2169	-	588.156	0.550867	neg	-	-	-	-	-	-	-	-
neg_2170	-	589.158	0.550867	neg	-	-	-	-	-	-	-	-
neg_2171	-	664.873	0.550867	neg	-	-	-	-	-	-	-	-
neg_2172	-	718.908	0.550867	neg	-	-	-	-	-	-	-	-
neg_2173	-	732.861	0.550867	neg	-	-	-	-	-	-	-	-
neg_2175	-	752.902	0.550867	neg	-	-	-	-	-	-	-	-
neg_2177	-	786.896	0.550867	neg	-	-	-	-	-	-	-	-
neg_2178	-	820.889	0.550867	neg	-	-	-	-	-	-	-	-
neg_2179	-	858.803	0.550867	neg	-	-	-	-	-	-	-	-
neg_2180	-	871.36	0.550867	neg	-	-	-	-	-	-	-	-
neg_2182	-	895.784	0.550867	neg	-	-	-	-	-	-	-	-
neg_2183	-	904.768	0.550867	neg	-	-	-	-	-	-	-	-
neg_2184	-	930.847	0.550867	neg	-	-	-	-	-	-	-	-
neg_2187	-	968.918	0.550867	neg	-	-	-	-	-	-	-	-
neg_2188	-	973.84	0.550867	neg	-	-	-	-	-	-	-	-
neg_2191	-	988.739	0.550867	neg	-	-	-	-	-	-	-	-
neg_2192	-	998.835	0.550867	neg	-	-	-	-	-	-	-	-
neg_2193	-	1008.34	0.550867	neg	-	-	-	-	-	-	-	-
neg_2194	-	1019.49	0.550867	neg	-	-	-	-	-	-	-	-
neg_2197	-	113.583	0.558483	neg	-	-	-	-	-	-	-	-
neg_2198	L-Histidine	154.061	0.558483	neg	M-H	C6H9N3O2	55.0	-	-5.14914483270042	C00135	HMDB0000177	71-00-1
neg_2200	-	232.987	0.558483	neg	-	-	-	-	-	-	-	-
neg_2201	-	247.022	0.558483	neg	-	-	-	-	-	-	-	-
neg_2202	-	280.909	0.558483	neg	-	-	-	-	-	-	-	-
neg_2203	-	297.969	0.558483	neg	-	-	-	-	-	-	-	-
neg_2204	-	314.165	0.558483	neg	-	-	-	-	-	-	-	-
neg_2205	-	390.901	0.558483	neg	-	-	-	-	-	-	-	-
neg_2208	-	580.808	0.558483	neg	-	-	-	-	-	-	-	-
neg_2209	-	648.795	0.558483	neg	-	-	-	-	-	-	-	-
neg_2210	-	650.919	0.558483	neg	-	-	-	-	-	-	-	-
neg_2211	-	693.086	0.558483	neg	-	-	-	-	-	-	-	-
neg_2213	-	764.956	0.558483	neg	-	-	-	-	-	-	-	-
neg_2214	-	784.771	0.558483	neg	-	-	-	-	-	-	-	-
neg_2215	-	802.871	0.558483	neg	-	-	-	-	-	-	-	-
neg_2216	-	822.911	0.558483	neg	-	-	-	-	-	-	-	-
neg_2217	-	836.784	0.558483	neg	-	-	-	-	-	-	-	-
neg_2222	-	880.866	0.558483	neg	-	-	-	-	-	-	-	-
neg_2225	-	913.34	0.558483	neg	-	-	-	-	-	-	-	-
neg_2230	-	974.859	0.558483	neg	-	-	-	-	-	-	-	-
neg_2231	-	982.842	0.558483	neg	-	-	-	-	-	-	-	-
neg_2234	-	1023.81	0.558483	neg	-	-	-	-	-	-	-	-
neg_2236	-	104.953	0.56615	neg	-	-	-	-	-	-	-	-
neg_2237	-	170.943	0.56615	neg	-	-	-	-	-	-	-	-
neg_2238	-	172.941	0.56615	neg	-	-	-	-	-	-	-	-
neg_2239	-	305.079	0.56615	neg	-	-	-	-	-	-	-	-
neg_2240	-	306.92	0.56615	neg	-	-	-	-	-	-	-	-
[truncated: 8,624 more rows]
