# Supplementary material for: Serum metabolome alterations in patients with early nonalcoholic fatty liver disease
Source: Biosci Rep. 2022 Oct 18;42(10):BSR20220319. doi: 10.1042/BSR20220319 (PMC9583763; doi:10.1042/BSR20220319)
Supplement: Supplementary Tables S1-S12 [file BSR-2022-0319_supp1.zip › BSR-2022-0319_suppST4.xlsx]

## Sheet: Sheet1
Supplementary Table 4. In the negative mode, the metabolites obtained after the data preprocessing and annotation
ID	Metabolite	m/z	Retention time	Mode	Adducts	Formula	Fragmentation Score	Theoretical Fragmentation Score	Mass Error (ppm)	KEGG Compound ID	Library ID	CAS ID	rsd	sum
pos_5	10-Hydroxycarbazepine	237.102	4.72408	pos	M+H-H2O, M+H, M+Na, M+K, 2M+H, 2M+K, 2M+Na	C15H14N2O2	88.8	-	0.876625	C07493	HMDB0060676	-	0.0128561	8.58802
pos_19	Diphenylhydantoic acid	253.098	4.29772	pos	M+H-H2O, M+K, M+H, M+Na, 2M+Na, 2M+H	C15H14N2O3	52.4	-	1.54714	-	-	-	0.0251897	7.471
pos_36	L-Tryptophan	205.097	2.24237	pos	M+H, M+K, M+Na, 2M+H, 2M+K	C11H12N2O2	95.7	-	0.66529	C00078	HMDB0000929	73-22-3	0.0118615	8.60287
pos_49	ROXITHROMYCIN	837.534	5.88907	pos	M+2H, M+H, M+K, M+Na, M+H+Na	C41H76N2O15	76.8	-	1.78352	C13173	HMDB0014916	80214-83-1	0.043987	7.18917
pos_50	11-beta-Hydroxyandrosterone-3-glucuronide	500.286	5.88148	pos	M+NH4, M+2Na-H, M+Na, M+H-H2O, M+H-2H2O	C25H38O9	-	69.2	1.78245	C03033	LMST05010055;HMDB0010351;LMST05010030	-	0.0530012	6.07868
pos_53	MYCOPHENOLIC ACID	321.133	6.04093	pos	M+H, 2M+Na, M+NH4, M+K, M+H-2H2O	C17H20O6	87.9	-	0.0798321	C20380	HMDB0015159	24280-93-1	0.0252268	6.54022
pos_99	Cinnamic acid	166.086	1.65948	pos	M+NH4, M+ACN+H, M+H, M+H-H2O	C9H8O2	-	55.4	0.637125	C10438	HMDB0000567	621-82-9	0.00835704	8.88174
pos_138	PE(16:0/0:0)	454.293	6.48405	pos	M+H, M+Na, 2M+H, M+H-H2O	C21H44NO7P	94.2	-	1.32099	-	LMGP02050002	-	0.00798478	8.68302
pos_144	Bis(2-ethylhexyl) phthalate	413.267	6.75388	pos	M+Na, M+K, M+ACN+Na, M+H	C24H38O4	69.1	-	1.54705	-	-	-	0.0107136	9.18496
pos_150	Sulfamethoxazole glucuronide	430.092	3.01057	pos	M+H, M+K, M+Na, M+H-H2O	C16H19N3O9S	57.5	-	2.32819	-	-	-	0.0602623	5.70107
pos_151	Hippuric acid	180.066	2.95732	pos	M+H, M+2Na-H, 2M+K, M+H-H2O	C9H9NO3	89.7	-	1.20349	C01586	HMDB0000714	495-69-2	0.0153882	6.84885
pos_192	3-hydroxy-3-(3,4,5-trimethoxyphenyl)propanoic acid	239.092	4.54907	pos	M+H-H2O, M+2Na-H, M+Na, M+H-2H2O	C12H16O6	-	70.4	0.972477	-	HMDB0141328	-	0.0170488	7.50671
pos_207	3-Indolepropionic acid	190.086	5.7368	pos	M+H, M+2Na-H, 2M+K, M+H-H2O	C11H11NO2	96.3	-	0.730932	-	-	-	0.0202245	7.17719
pos_213	3,6,7-Trihydroxy-4'-methoxyflavone 7-rhamnoside	469.112	5.92713	pos	M+H-H2O, M+NH4, M+H, M+Na	C22H22O10	-	71.1	2.13858	-	HMDB0041455;LMPK12111586	-	0.0120993	7.96632
pos_233	Propyl 2,4-decadienoate	228.196	6.07857	pos	M+H-H2O, M+NH4, M+H, M+H-2H2O	C13H22O2	61.3	-	1.22661	-	LMFA07011001;HMDB0037307	-	0.0106803	8.76974
pos_236	GLYCYRRHIZIC ACID	845.396	6.09357	pos	M+H, M+K, M+NH4, M+Na	C42H62O16	59.3	-	1.99148	C02284	-	-	0.0441739	7.44445
pos_239	(S)-Spinacine	357.131	6.12368	pos	2M+H, 2M+Na, M+2Na-H, M+ACN+Na	C7H9N3O2	-	62.6	9.40782	-	HMDB0029873	59981-63-4	0.0544355	5.9312
pos_245	12-epi Leukotriene B3	321.242	6.17642	pos	M+H-2H2O, M+ACN+H, M+2Na-H, M+H-H2O	C20H34O4	51.2	-	1.6391	-	-	-	0.0404868	6.84676
pos_249	3-carboxy-4-methyl-5-pentyl-2-furanpropanoic acid	251.128	6.2066	pos	M+H-H2O, M+H, M+2Na-H, M+Na	C14H20O5	-	55.9	1.23373	-	HMDB0061643	-	0.0151214	6.97113
pos_305	4-Pyrimidine Methanamine (hydrochloride)	110.072	0.65965	pos	M+H, 2M+H, 2M+ACN+H	C5H7N3	75.5	-	3.37403	-	-	-	0.026124	6.10736
pos_346	Pantothenic Acid	220.118	1.86727	pos	M+H-H2O, M+H, M+H-2H2O	C9H17NO5	82.2	-	1.0846	C00864	HMDB0000210	79-83-4	0.0211461	6.9359
pos_350	N-(3-acetamidopropyl)pyrrolidin-2-one	185.129	1.99847	pos	M+H, M+Na, M+H-H2O	C9H16N2O2	-	60.7	1.12348	-	HMDB0061384	106692-36-8	0.00754384	7.68887
pos_368	Hexaethylene glycol	283.176	2.34668	pos	M+H, M+K, M+NH4	C12H26O7	-	57.5	1.4839	-	HMDB0061822	2615-15-8	0.0103797	7.8803
pos_389	(R)-(+)-2-Pyrrolidone-5-carboxylic acid	130.05	2.93452	pos	M+H, M+ACN+H, M+NH4	C5H7NO3	94.7	-	1.39952	C02237	-	-	0.0120701	7.28075
pos_414	Coriandrone B	293.139	5.50825	pos	M+H, M+Na, M+H-H2O	C16H20O5	54.6	-	1.22493	-	HMDB0037775	139906-04-0	0.0516843	5.59087
pos_457	Androsterone glucuronide	484.291	6.09357	pos	M+NH4, M+Na, M+H-2H2O	C25H38O8	-	52.9	0.957299	C11135;C11136	HMDB0002829	1852-43-3	0.0603266	6.21099
pos_462	Mascaroside	547.22	6.12368	pos	M+Na, M+CH3OH+H, M+ACN+H	C26H36O11	-	58.6	9.59715	C09132	HMDB0035603	55465-97-9	0.0325468	6.69701
pos_470	(3Z,6Z)-3,6-Nonadienal	180.139	6.16133	pos	M+H-H2O, M+ACN+H, M+CH3OH+H	C9H14O	-	50.3	2.54232	C16323	HMDB0031152	21944-83-2	0.00758742	6.87103
pos_485	4-Oxoisotretinoin	315.196	6.21412	pos	M+H-H2O, M+H, M+Na	C20H26O3	77.1	-	1.84643	-	-	-	0.0382463	6.40873
pos_488	12S-HHT	263.201	6.2367	pos	M+H-H2O, M+2Na-H, M+H-2H2O	C17H28O3	-	68.0	1.49262	C20388	HMDB0012535	54397-84-1	0.0267344	6.43142
pos_510	PC(14:0/0:0)	468.309	6.32752	pos	M+H, 2M+H, M+Na	C22H46NO7P	76.7	-	2.03131	-	LMGP01050012	-	0.0123785	8.72074
pos_534	PC(16:0/0:0)[U]	496.34	6.4543	pos	M+H, 2M+H, M+H-H2O	C24H50NO7P	79.8	-	0.734098	-	-	-	0.00865529	10.5033
pos_551	Ganoderiol C	541.387	6.53667	pos	M+H, M+Na, M+H-H2O	C32H54O5	-	66.6	-0.245752	-	HMDB0037781	114567-44-1	0.0179781	7.88778
pos_564	Enantio-PAF C-16	524.372	6.589	pos	M+H-H2O, 2M+H, M+H	C26H54NO7P	59.5	-	1.76375	-	-	-	0.0087325	10.2236
pos_566	ZK 159222	513.354	6.64872	pos	M+H, M+Na, M+H-H2O	C32H48O5	54.0	-	-6.43909	-	LMST03020621	-	0.0156078	7.97996
pos_591	PC(P-19:1(12Z)/0:0)	520.377	6.9049	pos	M+H, M+2Na-H, M+Na	C27H54NO6P	52.1	-	1.30082	-	LMGP01070010	-	0.0830501	6.65817
pos_634	2-Deoxybrassinolide	447.347	6.32003	pos	M+H-H2O, M+H, M+H-2H2O	C28H48O5	-	73.4	0.118498	-	HMDB0041135	144071-55-6	0.0600354	6.76091
pos_638	Lactosylceramide (d18:1/16:0)	884.608	7.38618	pos	M+H, M+Na, M+H-H2O	C46H87NO13	-	70.3	1.4086	C01290	HMDB0006750	-	0.0490308	7.69915
pos_654	Farnesyl acetone	280.264	6.30518	pos	M+H, M+NH4, M+H-H2O	C18H30O	78.9	-	0.963759	-	-	-	0.0340766	6.76413
pos_664	PE(P-18:0/20:4(8Z,11Z,14Z,17Z))	774.543	8.12972	pos	M+H, M+2Na-H, M+Na	C43H78NO7P	-	79.3	2.04314	-	HMDB0011386	-	0.0141332	9.15362
pos_700	Cynaratriol	327.118	6.28272	pos	M+H-H2O, M+Na, M+2Na-H	C15H22O5	-	58.5	1.0195	-	HMDB0034983	70894-20-1	0.0200908	6.84519
pos_701	LysoPC(20:5(5Z,8Z,11Z,14Z,17Z))	564.307	6.27522	pos	M+H-H2O, M+Na, M+H-2H2O	C28H48NO7P	-	96.9	1.8474	C04230	HMDB0010397	-	0.00981096	8.48664
pos_702	N-Oleoyl GABA	350.306	6.2593	pos	M+H, M+NH4, M+H-H2O	C22H41NO3	-	69.5	0.00804148	-	HMDB0062335;LMFA08020104	-	0.0264209	7.0336
pos_713	6-Hydroxyshogaol	331.131	6.19908	pos	M+K, M+2Na-H, M+Na	C17H24O4	-	57.4	1.31535	-	HMDB0041249	143114-93-6	0.0644881	5.7591
pos_717	8,11,14-Eicosatrienoic acid	271.242	6.19153	pos	M+H-2H2O, M+H-H2O, M+Na	C20H34O2	-	58.0	1.0941	C03242	HMDB0002925	1783-84-2	0.0136488	6.89663
pos_722	2,5-Dimethylbenzaldehyde	135.081	6.16133	pos	M+H, M+ACN+H, 2M+ACN+H	C9H10O	96.8	-	1.60584	-	-	-	0.0201522	6.49944
pos_731	Piperine	286.144	6.1312	pos	M+H, 2M+Na, M+ACN+Na	C17H19NO3	90.7	-	1.45339	C03882	HMDB0029377	94-62-2	0.00918431	7.80144
pos_733	Arnidenediol	407.368	6.10862	pos	M+H-2H2O, M+H, M+H-H2O	C30H50O2	-	76.5	1.98385	-	HMDB0035401	6750-30-7	0.109079	5.58897
pos_736	Epimetendiol	360.294	6.11617	pos	M+H-2H2O, M+H-H2O, M+ACN+H	C21H34O2	-	52.4	0.468711	-	HMDB0006012	132830-78-5	0.0517166	5.97961
pos_747	Enoxolone	453.337	6.09357	pos	M+H-H2O, M+H, M+H-2H2O	C30H46O4	67.9	-	2.03407	C02283	-	-	0.0170273	7.81076
pos_748	Zileuton O-glucuronide	377.08	6.09357	pos	M+H-2H2O, M+H, M+H-H2O	C17H20N2O8S	-	57.4	-0.102751	-	HMDB0060914	-	0.044815	6.71628
pos_749	Fenofibryl glucuronide	477.096	6.08605	pos	M+H-H2O, M+Na, M+H	C23H23ClO10	64.4	-	1.95757	-	-	-	0.0816312	5.02642
pos_769	(S)-[8]-Gingerol	340.249	5.96517	pos	M+NH4, 2M+Na, M+ACN+Na	C19H30O4	-	54.9	1.80377	C17495	HMDB0033615	23513-08-8	0.0175054	6.79254
pos_773	Dehydroepiandrosterone	271.206	5.88148	pos	M+H-H2O, M+H, M+H-2H2O	C19H28O2	-	55.2	1.05018	C01227	HMDB0000077;LMST02020021	53-43-0	0.0545733	6.00102
pos_775	UK-121,265	366.118	5.8663	pos	M+H, M+Na, M+K	C16H14F3N5O2	-	79.5	1.29	-	HMDB0060893	-	0.0186811	6.68091
pos_785	OXCARBAZEPINE	253.098	5.32547	pos	M+H, M+Na, M+K	C15H12N2O2	96.4	-	1.62608	C07492	HMDB0014914	28721-07-5	0.0272202	6.80307
pos_795	(±)-Enterolactone	299.128	5.00573	pos	M+H-H2O, M+H, M+H-2H2O	C18H18O4	82.1	-	1.55875	-	-	-	0.0240357	6.09319
pos_822	(2E,4E)-2,7-Dimethyl-2,4-octadienedioic acid	181.086	4.59475	pos	M+H-H2O, M+H, M+H-2H2O	C10H14O4	63.8	-	1.0334	-	HMDB0034099	110107-15-8	0.049175	5.72697
pos_938	2-Hydroxycinnamic acid	182.081	0.65965	pos	M+NH4, 2M+NH4, M+H	C9H8O3	78.3	-	0.897385	C01772	HMDB0002641	583-17-5	0.00869004	7.70867
pos_959	4-Nitrobenzoic acid	205.987	0.929233	pos	M+H-H2O, M+K, M+H	C7H5NO4	81.5	-	0.62611	C18625	-	-	0.0433133	6.03788
pos_967	Hydantoin-5-propionic acid	155.045	0.921717	pos	M+H-H2O, M+H, M+NH4	C6H8N2O4	-	52.7	0.152556	C05565	HMDB0001212	5624-26-0	0.0207017	6.16937
pos_1180	N-Methyl-4-pyridone-3-carboxamide	153.066	1.19333	pos	M+H-H2O, M+H	C7H8N2O2	74.6	-	1.40563	-	-	-	0.00688744	7.56726
pos_1209	Alexine	172.097	1.53015	pos	M+H-H2O, M+H	C8H15NO4	85.0	-	1.02044	C10124	-	-	0.0240597	6.30521
pos_1220	Indole-3-carboxaldehyde	146.06	1.61452	pos	M+H, M+NH4	C9H7NO	92.8	-	1.41684	C00294;C08493	-	-	0.0121833	6.81176
pos_1227	Benzaldehyde	107.05	1.65948	pos	M+H, M+ACN+H	C7H6O	67.7	-	4.25415	C00261	HMDB0006115	100-52-7	0.00919219	7.09956
pos_1237	Phenol	95.0497	1.65948	pos	M+H-H2O, M+H	C6H6O	55.8	-	6.41312	C15584;C01108;C00146	HMDB0000228	108-95-2	0.00657294	7.10408
pos_1288	Atropaldehyde	150.092	2.052	pos	M+H, M+NH4	C9H8O	56.1	-	1.37924	C16592	HMDB0060671	-	0.0422124	5.49899
pos_1293	3-Hydroxyindolin-2-one	150.055	2.0138	pos	M+H, M+ACN+H	C8H7NO2	84.2	-	1.18753	C11130	-	-	0.0460271	5.28216
pos_1294	Dolichodial	167.107	1.99083	pos	M+H-H2O, M+H	C10H14O2	59.1	-	0.596248	C09777	LMPR0102070037	-	0.0431035	5.56435
pos_1358	Nicotinuric acid	181.061	2.41525	pos	M+H-H2O, M+H	C8H8N2O3	71.7	-	0.874434	C05380	HMDB0003269	583-08-4	0.0238435	6.10403
pos_1371	3-Dechloroethylifosfamide	199.04	2.51543	pos	M+H, M+Na	C5H12ClN2O2P	-	59.4	1.60087	C16550	HMDB0013858	36761-83-8	0.0242879	6.5507
pos_1421	2-Indolecarboxylic acid	162.055	2.81252	pos	M+H, M+CH3OH+H	C9H7NO2	67.7	-	0.969843	-	HMDB0002285	1477-50-5	0.0973931	4.92898
pos_1427	2-Ethoxy-5-methylpyrazine	139.087	2.90403	pos	M+H-H2O, M+H	C7H10N2O	-	71.4	1.41957	-	HMDB0040142	67845-34-5	0.0553532	5.07013
pos_1456	Scytalone	177.055	3.04865	pos	M+H-H2O, M+H	C10H10O4	66.4	-	1.30871	C00779	-	-	0.0438761	5.40148
pos_1510	Indole-3-carboxylic acid	162.055	3.51307	pos	M+H-H2O, M+H	C9H7NO2	72.1	-	0.859619	C19837	HMDB0003320	771-50-6	0.0358705	5.57753
pos_1531	4-Hydroxy-3-methoxycinnamaldehyde	211.097	3.68053	pos	M+H, M+CH3OH+H	C10H10O3	51.3	-	0.569014	C02666	-	-	0.0865727	5.78039
pos_1537	3-hydroxy-1-methyl-4,5-diphenylpiperidine-2,6-dione	313.155	3.7567	pos	M+H, M+NH4	C18H17NO3	-	71.6	2.09005	-	HMDB0134799;HMDB0134789	-	0.0126271	8.09869
pos_1631	5,8,11-Dodecatriynoic acid	189.091	4.87632	pos	M+H-H2O, M+H	C12H12O2	66.7	-	1.20945	-	LMFA01030465	-	0.111353	4.42982
pos_1659	Semilepidinoside A	301.119	5.16555	pos	M+H-2H2O, M+K	C16H20N2O6	-	70.6	1.60708	-	HMDB0033107	-	0.0158662	6.81252
pos_1702	Daidzein	255.066	5.57673	pos	M+H, M+Na	C15H10O4	78.9	-	1.48638	C10208	LMPK12050038;HMDB0003312	486-66-8	0.0666759	5.45272
pos_1716	Δ17-U-46619	331.227	5.66813	pos	M+H-H2O, M+H	C21H32O4	63.3	-	-0.102561	-	-	-	0.0250546	6.53071
pos_1736	3,4-Dihydroxyphenylvaleric acid	211.097	5.78248	pos	M+H-H2O, M+H	C11H14O4	65.7	-	1.62098	-	HMDB0029233	-	0.108606	6.07142
pos_1774	Gestodene metabolite	295.206	5.9195	pos	M+H-2H2O, M+H	C21H30O3	50.2	-	0.761957	-	-	-	0.0524234	5.5313
pos_1790	1,2-Dihydronaphthalene-1,2-diol	180.102	5.93477	pos	M+NH4, M+ACN+H	C10H10O2	-	52.2	1.48542	C06205	HMDB0060335	-	0.0328554	5.74952
pos_1792	Cyclocalopin C1	319.116	5.94237	pos	M+H-H2O, M+Na	C15H20O6	-	55.7	1.18182	-	HMDB0039812	-	0.0400583	5.69348
pos_1849	6''-O-Acetylholocalin	354.118	6.02583	pos	M+H-H2O, M+H	C16H19NO8	-	63.2	-3.56908	-	HMDB0036331	-	0.0240179	6.44099
pos_1885	3-hydroxyhexadecanoyl carnitine	398.327	6.06357	pos	M+H-H2O, M+H	C23H45NO5	-	61.4	1.65482	-	HMDB0061642	-	0.0166579	7.13873
pos_1897	3-(2,4-Cyclopentadien-1-ylidene)-5alpha-androstan-17beta-ol	339.269	6.07857	pos	M+H, M+K	C24H34O	76.2	-	1.5691	C14915	-	-	0.0371572	6.38804
pos_1902	Isopeopyl Paraben	181.086	6.08605	pos	M+H-H2O, M+H	C10H12O3	55.9	-	0.540574	-	-	-	0.010056	7.58996
pos_1903	Triphenylphosphine oxide	279.094	6.08605	pos	M+H, M+Na	C18H15OP	75.9	-	1.25015	-	-	-	0.0177941	7.05335
pos_2024	Ascorbyl stearate	484.322	6.2677	pos	M+CH3OH+H, M+ACN+H	C24H42O7	-	54.6	-7.9255	-	HMDB0038242;LMFA07010789	10605-09-1	0.0205698	7.14459
pos_2081	LysoPC(16:1(9Z))	494.325	6.34985	pos	M+H, M+Na	C24H48NO7P	68.1	-	1.19604	C04230	-	-	0.0172181	9.00415
pos_2157	PC(20:2(11Z,14Z)/0:0)	548.372	6.48405	pos	M+H, M+Na	C28H54NO7P	68.3	-	1.46268	-	LMGP01050132	-	0.0116338	8.80642
pos_2195	PC(19:1(9Z)/0:0)	536.373	6.52918	pos	M+H, M+Na	C27H54NO7P	61.6	-	3.3072	-	LMGP01050130	-	0.017895	7.83809
pos_2257	LysoPA(0:0/18:0)	461.266	6.63377	pos	M+H-H2O, M+Na	C21H43O7P	-	80.0	1.64789	-	HMDB0007850	-	0.0191294	7.35145
pos_2278	Rubinic acid	515.311	6.68623	pos	M+CH3OH+H, M+2Na-H	C30H46O4	-	51.1	0.239968	-	HMDB0036655	94662-96-1	0.0163293	7.43085
pos_2303	9,10-epoxy-12-octadecenoic acid	297.242	6.75388	pos	M+H-2H2O, M+H	C18H32O3	84.1	-	0.590735	-	LMFA02000280	-	0.0109744	7.51206
pos_2305	4-Formylsalicylic acid	149.023	6.76182	pos	M+H-H2O, M+H	C8H6O4	51.1	-	0.690492	C14100	-	-	0.0129064	7.29007
pos_2320	PS(18:3(9Z,12Z,15Z)/20:0)	796.549	6.79933	pos	M+H-H2O, M+Na	C44H80NO10P	-	69.6	-0.218401	-	LMGP03010413;HMDB0112471	-	0.0219081	7.79007
pos_2371	PC(14:1(9Z)/16:1(9Z))	724.493	6.95768	pos	M+H, M+Na	C38H72NO8P	-	86.8	2.10758	-	HMDB0007903;LMGP01011385	-	0.0812803	6.14944
pos_2392	PC(14:0/22:6(4Z,7Z,10Z,13Z,16Z,19Z))	800.522	6.99535	pos	M+H-H2O, M+Na	C44H76NO8P	-	89.5	4.52538	-	HMDB0007892;LMGP01010512	-	0.0118672	7.63185
pos_2398	Humulol	240.232	7.01037	pos	M+H-H2O, M+NH4	C15H26O	-	74.9	0.264892	-	HMDB0038213	24405-58-1	0.0118151	6.72267
pos_2404	SM(d18:1/12:0)	669.496	7.02542	pos	M+H, M+Na	C35H71N2O6P	-	87.6	4.71342	C00550	HMDB0012096;LMSP03010002	-	0.0199576	7.67374
pos_2405	PE-NMe2(20:1(11Z)/22:6(4Z,7Z,10Z,13Z,16Z,19Z))	868.585	7.02542	pos	M+H, M+Na	C49H84NO8P	-	87.5	1.82851	-	HMDB0114236	-	0.0492576	6.68061
pos_2459	PC(14:0/14:0)	678.505	7.14608	pos	M+H, M+Na	C36H72NO8P	-	83.5	-2.29079	-	LMGP01010477;HMDB0007866	-	0.0201607	7.19803
pos_2468	PC(14:0/22:4(7Z,10Z,13Z,16Z))	820.511	7.1611	pos	M+H-H2O, M+K	C44H80NO8P	-	80.7	-5.50882	-	HMDB0007889;LMGP01011378	-	0.0210966	7.78943
pos_2505	LysoPC(24:0)	608.465	7.28872	pos	M+H, M+Na	C32H66NO7P	59.5	-	0.454641	C04230	HMDB0010405	-	0.0324037	7.21422
pos_2512	PE(22:6(4Z,7Z,10Z,13Z,16Z,19Z)/16:0)	764.524	7.31872	pos	M+H, M+Na	C43H74NO8P	-	66.3	2.55388	-	HMDB0009682;LMGP02011161	-	0.0181714	8.35021
pos_2513	PC(15:0/18:2(9Z,12Z))	766.537	7.29622	pos	M+H, M+Na	C41H78NO8P	-	55.4	1.07991	C00157	LMGP01010543;HMDB0007940	-	0.0103438	8.72568
pos_2536	PC(22:6(4Z,7Z,10Z,13Z,16Z,19Z)/P-18:0)	818.603	7.38618	pos	M+H, M+Na	C48H84NO7P	-	66.8	-3.7165	C00157	HMDB0008752	-	0.0141692	8.23583
pos_2544	PC(20:5(5Z,8Z,11Z,14Z,17Z)/P-18:0)	792.588	7.4611	pos	M+H, M+Na	C46H82NO7P	-	55.7	-3.00947	C00157	HMDB0008522	-	0.0128765	8.6413
pos_2558	PC(18:3(9Z,12Z,15Z)/22:2(13Z,16Z))	874.555	7.50607	pos	M+Na, M+K	C48H86NO8P	-	82.0	-6.23754	-	LMGP01011697;HMDB0008218	-	0.0152014	8.60619
pos_2614	PC(o-16:0/16:1(9Z))	740.556	8.0317	pos	M+H, M+Na	C40H80NO7P	-	79.8	-0.753251	-	HMDB0013404;LMGP01020182	-	0.0113706	8.51935
pos_2615	PC(18:0/18:3(9Z,12Z,15Z))	766.568	8.02417	pos	M+2Na, M+H-H2O	C44H82NO8P	-	68.0	5.80645	-	LMGP01011589;HMDB0008041	-	0.00680144	8.46778
pos_2632	PC(22:2(13Z,16Z)/P-18:1(11Z))	846.635	8.17508	pos	M+Na, M+K	C48H90NO7P	-	90.1	0.306931	-	HMDB0008621	-	0.0199352	7.64536
pos_2655	PC(14:1(9Z)/24:1(15Z))	836.613	8.2657	pos	M+Na, M+K	C46H88NO8P	-	76.9	-0.644758	-	HMDB0007927	-	0.0327246	8.09115
pos_2817	PE(18:0/20:4(8Z,11Z,14Z,17Z))	768.556	7.81335	pos	M+H, M+Na	C43H78NO8P	-	68.7	2.96067	-	HMDB0009004	-	0.0147303	8.92994
pos_2854	7,8-Dehydro-3,4-dihydro-beta-ionol	212.201	7.00285	pos	M+H-H2O, M+NH4	C13H22O	-	74.4	0.0530797	-	HMDB0036184	57069-86-0	0.0159318	6.51168
pos_2882	PC(20:0/18:3(9Z,12Z,15Z))	794.604	6.79182	pos	M+H-H2O, 2M+3H2O+2H	C46H86NO8P	-	72.2	-2.47275	C00157	HMDB0008272;LMGP01011795	-	0.0822015	5.72455
pos_2890	Geranylcitronellol	310.311	6.79182	pos	M+H, M+NH4	C20H36O	-	51.8	0.483666	-	HMDB0032147	36237-66-8	0.0237262	7.79907
pos_2928	Mactraxanthin	637.443	6.64123	pos	M+H, M+Na	C40H60O6	71.0	-	-5.59087	-	HMDB0036928	86105-69-3	0.0138218	8.00669
pos_2937	1,5-Dibutyl methyl hydroxycitrate	376.194	6.64123	pos	M+H, M+ACN+H	C15H26O8	-	59.8	-9.0881	-	HMDB0040461	-	0.0569641	6.98054
pos_2958	Ganoderiol I	535.398	6.55912	pos	M+H-H2O, M+CH3OH+H	C31H50O5	-	57.7	9.78687	-	HMDB0037778	114567-49-6	0.0132142	7.4907
pos_2983	1-heptadecanoyl-sn-glycero-3-phosphocholine	510.356	6.52918	pos	M+H, M+Na	C25H52NO7P	69.9	-	1.8791	-	LMGP01050024	-	0.00887259	9.15703
pos_2984	Lucidenic acid F	489.296	6.52918	pos	M+H-2H2O, M+CH3OH+H	C27H36O6	-	66.0	-8.62289	-	HMDB0036436	98665-18-0	0.0417225	7.31957
pos_3005	29-Methylisofucosterol	465.357	6.49152	pos	M+H, M+K	C30H50O	-	82.6	-8.70566	-	LMST01050007;HMDB0034066	35339-71-0	0.0329888	6.82817
pos_3052	LysoPE(16:1(9Z)/0:0)	452.277	6.3797	pos	M+H, M+Na	C21H42NO7P	82.6	-	-1.13448	-	HMDB0011504	-	0.107656	6.31802
pos_3199	Dihydroalbocycline	311.221	6.25178	pos	M+H-2H2O, M+H	C18H30O4	64.0	-	1.02144	C15753	-	-	0.0266794	6.37983
pos_3200	Eremopetasidione	219.138	6.25178	pos	M+H-H2O, M+2Na-H	C14H20O3	-	72.5	1.14401	-	HMDB0040778	163135-94-2	0.041106	6.01316
pos_3217	Avenoleic acid	338.267	6.22163	pos	M+Na, M+ACN+H	C18H32O3	-	82.8	3.55679	-	LMFA02000054;HMDB0029978	177931-23-6	0.0148806	7.2959
pos_3218	6E,8E,12E,14E-Hexadecatetraen-10-ynoic acid	245.154	6.22163	pos	M+H-H2O, M+H	C16H20O2	78.2	-	0.497487	-	LMFA01030703	-	0.0578534	5.80704
pos_3221	1alpha,25-dihydroxy-21-norvitamin D3	466.331	6.21412	pos	M+H, M+ACN+Na	C26H42O3	84.3	-	2.35423	-	LMST03020048	-	0.098978	5.74461
pos_3222	Anandamide	392.255	6.21412	pos	M+H, M+2Na-H	C22H37NO2	-	50.5	1.38331	C11695	LMFA08040001;LMFA08040056;HMDB0004080	94421-68-8	0.0181849	6.90593
pos_3230	2-Methoxyestrone	333.206	6.2066	pos	M+H, M+CH3OH+H	C19H24O3	-	72.1	1.42708	C05299	LMST02010033;HMDB0000010	362-08-3	0.0179451	6.63658
pos_3256	Benzenebutanoic acid	370.205	6.18397	pos	M+CH3OH+H, 2M+ACN+H	C10H12O2	-	53.5	0.782945	-	HMDB0000543	1821-12-1	0.0576909	5.8724
pos_3296	17-trifluoromethylphenyl trinor PGF2alpha ethyl amide	468.273	6.14625	pos	M+H, M+Na	C26H36F3NO3	53.7	-	2.62513	-	-	-	0.0389765	6.33145
pos_3306	Cucurbic acid	177.128	6.14625	pos	M+H-2H2O, M+Na	C12H20O3	-	84.2	0.849709	C08482	HMDB0029388	58240-50-9	0.0104081	6.83238
pos_3326	Phosphoric acid	98.9849	6.1312	pos	M+H, M+ACN+H	H3O4P	54.0	-	7.38125	C00009	HMDB0002142;HMDB0000973;HMDB0001429;HMDB0002105	14066-20-7;14066-19-4;14265-44-2;7664-38-2	0.019059	6.34429
pos_3330	Scyphostatin A	512.336	6.12368	pos	M+H, M+Na	C31H45NO5	69.5	-	-1.82072	-	LMSP01080060	-	0.0170894	7.72419
pos_3335	Bufalin	387.253	6.12368	pos	M+H-H2O, M+H	C24H34O4	61.2	-	1.45416	C16922	LMST01130001	-	0.0193915	6.73149
pos_3375	11,14,17-Eicosatrienoic acid	289.253	6.10108	pos	M+H-H2O, M+H	C20H34O2	-	50.7	1.10789	C16522	HMDB0060039;LMFA01030159	-	0.0227848	6.23176
pos_3382	N-(14-Methylhexadecanoyl)pyrrolidine	356.353	6.09357	pos	M+NH4, M+CH3OH+H	C21H41NO	-	50.4	1.23318	-	HMDB0034373	260058-83-1	0.029217	6.33065
pos_3416	(S)-(-)-Perillyl alcohol	135.117	6.07857	pos	M+H-H2O, 2M+ACN+H	C10H16O	78.4	-	1.10476	C02452	-	-	0.0126748	6.51362
pos_3417	Perillyl aldehyde	133.101	6.07857	pos	M+H-H2O, M+H	C10H14O	61.7	-	1.16227	C02576	HMDB0003647;LMPR0102090010	2111-75-3	0.00781059	7.09553
pos_3438	MELOXICAM	352.043	6.05602	pos	M+H, M+Na	C14H13N3O4S2	73.6	-	2.5476	C08169	HMDB0014952	71125-38-7	0.0659326	5.56131
pos_3450	Palmitoleoyl Ethanolamide	280.264	6.04847	pos	M+H-H2O, M+H	C18H35NO2	-	54.3	1.22692	-	HMDB0013648	94421-67-7	0.0217566	6.30358
pos_3464	H 151/73	384.041	6.04093	pos	M+H-H2O, M+H	C17H15Cl2NO5	51.8	-	0.576004	-	-	-	0.0211867	6.45198
pos_3513	Longicamphenylone	207.175	6.01825	pos	M+H-H2O, M+H	C14H22O	75.9	-	0.961177	-	-	-	0.0182654	6.45588
pos_3523	8-Acetylegelolide	331.116	6.01068	pos	M+H-H2O, M+Na	C16H20O6	-	61.4	0.236467	-	HMDB0037772	142449-62-5	0.10218	5.48994
pos_3534	Thyroxine	777.696	5.99553	pos	M+H, M+ACN+H	C15H11I4NO4	71.3	-	2.77433	C01829	HMDB0000248	51-48-9	0.019615	7.20123
pos_3631	2,6-Dioxo-6-phenylhexanoate	185.06	5.7368	pos	M+H-2H2O, M+H	C12H12O4	70.6	-	1.19383	C03750	-	-	0.0856647	5.62877
pos_3659	6b-Angeloyl-3b,8b,9b-trihydroxy-7(11)-eremophilen-12,8-olide	363.181	5.12753	pos	M+H-H2O, M+K	C20H28O7	-	68.5	1.32302	-	HMDB0041228	171422-89-2	0.015957	6.46267
pos_3749	4-Hydroxyvoriconazole	366.118	4.48053	pos	M+H, M+Na	C16H14F3N5O2	-	75.4	1.71099	-	HMDB0060894	-	0.0290403	6.52085
pos_3792	N-(4-hydroxyphenyl)ethoxycarbothioamide	198.059	4.1758	pos	M+H-H2O, M+H	C9H11NO2S	-	50.4	1.55775	-	HMDB0033179	53409-36-2	0.0238623	6.87001
pos_3843	Carboxyphosphamide	293.023	3.85567	pos	M+H, M+Na	C7H15Cl2N2O4P	64.4	-	1.9935	C07646	HMDB0060449	-	0.0687282	5.63039
pos_3855	3-Methyl-1-phenyl-1-butanone	163.112	3.7567	pos	M+H, 2M+H	C11H14O	67.7	-	0.605267	-	-	-	0.0620901	5.54357
pos_3864	2,4,7-Decatrienoic acid	167.107	3.71098	pos	M+H-H2O, M+H	C10H14O2	51.4	-	0.758817	-	HMDB0035235;LMFA01030962	78417-28-4	0.0375267	5.83619
pos_3897	3-Hydroxyphenylglycine	168.066	3.0258	pos	M+H-H2O, M+H	C8H9NO3	65.4	-	1.22109	-	-	-	0.0651428	5.2941
pos_3898	P-Mentha-1,3,8-triene	135.117	3.0258	pos	M+H, M+NH4	C10H14	76.2	-	1.64828	-	HMDB0037013	18368-95-1	0.0256252	6.10838
pos_3906	Benzoic acid	105.034	2.95732	pos	M+H-H2O, M+H	C7H6O2	74.3	-	3.18028	C00180;C09815;C00539;C00261	HMDB0001870	65-85-0	0.0141242	7.22789
pos_3935	Methyl cinnamate	163.075	2.39998	pos	M+H-H2O, M+H	C10H10O2	78.8	-	0.917257	C06358	HMDB0033833	103-26-4	0.10404	4.93804
pos_3983	Vanillic acid	169.05	1.7754	pos	M+H-H2O, M+H	C8H8O4	58.3	-	0.907995	C06672	HMDB0000484	121-34-6	0.0450065	5.39334
pos_4004	L-Lysine	147.113	0.503333	pos	M+H-H2O, M+H	C6H14N2O2	92.4	-	1.10374	C00047	HMDB0000182	56-87-1	0.00937329	7.70967
pos_4053	L-Ornithine	133.097	0.495867	pos	M+H-H2O, M+H	C5H12N2O2	71.6	-	2.67568	C00077	-	-	0.0110215	6.9499
pos_4086	Aminoacetone	74.0607	0.585667	pos	M+H, M+CH3OH+H	C3H7NO	82.8	-	9.13316	C01888	HMDB0002134	298-08-8	0.0176002	6.44747
pos_4092	Trimethylamine N-oxide	76.0763	0.585667	pos	M+H, 2M+H	C3H9NO	96.3	-	8.52521	C01104	HMDB0000925	1184-78-7	0.0179258	7.02095
pos_4243	N-(1-Deoxy-1-fructosyl)valine	262.129	0.921717	pos	M+H-H2O, M+H	C11H21NO7	-	62.0	0.696124	-	HMDB0037844	-	0.0156654	6.73736
pos_4258	P-cresol	91.0548	0.9668	pos	M+H-H2O, M+H	C7H8O	75.6	-	5.15905	C01468	HMDB0001858	106-44-5	0.00780997	7.31894
pos_4260	PHENACYLAMINE	136.076	0.9668	pos	M+H-H2O, M+H	C8H9NO	80.7	-	2.45781	-	-	-	0.00724826	8.17358
pos_4669	N(6)-Methyllysine	193.155	0.593067	pos	M+CH3OH+H	C7H16N2O2	-	51.6	1.08508	C02728	HMDB0002038	1188-07-4	0.0147424	7.24475
pos_4684	L-Proline	116.071	0.6153	pos	M+H	C5H9NO2	95.9	-	3.02542	C00148	HMDB0000162	147-85-3	0.00797607	8.17648
pos_4698	L-alpha-Aspartyl-L-hydroxyproline	247.093	0.637633	pos	M+H	C9H14N2O6	-	72.6	0.167695	-	HMDB0011160	-	0.00689896	8.69525
pos_4716	L-beta-aspartyl-L-threonine	235.093	0.652217	pos	M+H	C8H14N2O6	69.7	-	0.313113	-	HMDB0011169	-	0.0186073	8.66304
pos_4741	7-Methyl-3-oxo-6-octenoyl-CoA	314.733	0.712033	pos	M+2H+Na	C30H48N7O18P3S	-	65.3	-5.65439	C16466	LMFA07050276;HMDB0060421	-	0.053637	7.49513
pos_4759	Diflubenzuron	638.101	0.7419	pos	2M+NH4	C14H9ClF2N2O2	-	78.2	4.88406	C14427	HMDB0031778	35367-38-5	0.0290368	8.1425
pos_4799	3-Hydroxy-2-methylpyridine-4,5-dicarboxylate	198.04	0.899317	pos	M+H	C8H7NO5	78.4	-	0.163605	C04604	HMDB0006955	-	0.0503626	5.39412
pos_4806	Nepsilon-Acetyl-L-lysine	189.123	0.914267	pos	M+H	C8H16N2O3	56.8	-	-0.246072	-	-	-	0.0323446	5.87298
pos_4809	Adenosine 3'-monophosphate	348.071	0.914267	pos	M+H	C10H14N5O7P	90.0	-	1.6321	C01367	-	-	0.0418664	6.39186
pos_4927	Guanine	152.057	1.07993	pos	M+H	C5H5N5O	92.1	-	0.862294	C00242	HMDB0000132	73-40-5	0.064042	5.85139
pos_4961	Glycylproline	155.082	1.15528	pos	M+H-H2O	C7H12N2O3	-	51.4	0.551055	-	HMDB0000721	704-15-4	0.0769621	5.09098
pos_5014	Undecanedioic acid	234.17	1.30792	pos	M+NH4	C11H20O4	-	77.1	1.69285	-	HMDB0000888;LMFA01170007	1852-04-6	0.0560743	5.22032
pos_5024	7-Methylxanthine	167.056	1.34617	pos	M+H	C6H6N4O2	80.8	-	0.0456872	C16353	HMDB0001991	552-62-5	0.0166071	6.02665
pos_5027	Thymine	127.05	1.3615	pos	M+H	C5H6N2O2	74.1	-	1.96348	C00178	HMDB0000262	65-71-4	0.0172453	6.25686
pos_5036	1-(Hydroxymethyl)-5,5-dimethyl-2,4-imidazolidinedione	159.077	1.39983	pos	M+H	C6H10N2O3	65.9	-	1.04997	-	HMDB0031670	116-25-6	0.0175622	6.6293
pos_5048	Butyl butyryllactate	234.17	1.44585	pos	M+NH4	C11H20O4	-	58.7	1.75232	-	HMDB0037137;LMFA07010792	7492-70-8	0.0474542	5.26533
pos_5051	Portulacaxanthin III	269.077	1.46118	pos	M+H	C11H12N2O6	69.2	-	1.60185	C08566	-	-	0.0999898	5.1835
pos_5057	3-Methylxanthine	167.056	1.49182	pos	M+H	C6H6N4O2	80.6	-	0.715031	C16357	HMDB0001886	1076-22-8	0.0179283	5.83553
pos_5081	Ethyl 2-furanacrylate	184.097	1.54548	pos	M+NH4	C9H10O3	-	75.9	0.73607	-	HMDB0041611	53282-12-5	0.0208239	5.46759
pos_5097	Hydroxyprolyl-Proline	211.108	1.59152	pos	M+H-H2O	C10H16N2O4	-	51.4	1.4416	-	HMDB0028871	-	0.0397903	6.84062
pos_5098	L-Nicotianine	207.077	1.5992	pos	M+H-H2O	C10H12N2O4	-	53.0	1.00344	-	HMDB0029397	19701-79-2	0.0462124	5.44534
pos_5101	Biotin	245.096	1.60685	pos	M+H	C10H16N2O3S	51.6	-	1.11976	C00120	HMDB0000030	58-85-5	0.0244497	6.29875
pos_5117	2-Methylerythritol	119.069	1.65948	pos	M+H-H2O	C5H12O4	-	57.0	-7.43457	-	HMDB0011659	93921-83-6	0.0172526	5.99345
pos_5120	2-Hydroxyphenethylamine	120.081	1.65948	pos	M+H-H2O	C8H11NO	-	51.5	1.42169	C02735	HMDB0001065	7568-93-6	0.00577982	8.97054
pos_5128	Cyclo(deltaAla-L-Val)	169.097	1.66697	pos	M+H	C8H12N2O2	50.2	-	0.16276	C11846	-	-	0.0222961	6.1875
pos_5162	Hypoxanthine	137.046	1.74363	pos	M+H	C5H4N4O	89.0	-	1.48743	C00262	HMDB0000157	68-94-0	0.0411986	6.04286
pos_5191	N2,N2-Dimethylguanosine	312.131	1.82898	pos	M+H	C12H17N5O5	77.4	-	1.69699	-	HMDB0004824	2140-67-2	0.0256159	6.62973
pos_5197	Clitocine	252.073	1.87493	pos	M+H-2H2O	C9H13N5O6	-	59.6	0.107513	-	HMDB0033718	105798-74-1	0.0191329	6.44546
pos_5198	Succinoadenosine	384.116	1.87493	pos	M+H	C14H17N5O8	56.3	-	1.91944	-	-	-	0.0223571	6.42683
pos_5287	Metyrosine	196.097	2.04438	pos	M+H	C10H13NO3	68.3	-	1.62462	C07921	HMDB0014903	672-87-7	0.03244	5.45149
pos_5336	4-Fumarylacetoacetic acid	242.066	2.11308	pos	M+ACN+H	C8H8O6	-	54.8	1.69458	C01061;C01036	HMDB0001268;LMFA01170066	28613-33-4	0.0354225	5.65377
pos_5340	Thioacetamide	76.0222	2.13597	pos	M+H	C2H5NS	78.3	-	9.22617	C19302	-	-	0.0627265	4.63496
pos_5390	4-formyl Indole	146.06	2.24237	pos	M+H	C9H7NO	99.1	-	0.421013	-	-	-	0.00814709	7.98558
pos_5423	Indole	118.065	2.2943	pos	M+H	C8H7N	84.8	-	2.60354	C19907;C00463	HMDB0000738	120-72-9	0.0102145	8.49623
pos_5425	4-Chlorobenzaldehyde	141.01	2.2943	pos	M+H	C7H5ClO	51.1	-	0.651247	C06648	-	-	0.00775794	7.79594
pos_5439	Asp-Phe	281.114	2.30802	pos	M+H	C13H16N2O5	93.3	-	1.42181	-	-	-	0.0341675	6.84796
pos_5445	Gamma-Glu-Leu	261.145	2.3304	pos	M+H	C11H20N2O5	77.6	-	1.38972	-	-	-	0.0189596	6.70246
pos_5505	L-beta-aspartyl-L-phenylalanine	281.114	2.45333	pos	M+H	C13H16N2O5	63.1	-	1.64513	-	HMDB0011167	-	0.0218635	6.03145
pos_5518	2-Methylbutyroylcarnitine	246.17	2.4914	pos	M+H	C12H23NO4	59.1	-	1.61931	-	HMDB0000378;LMFA07070034	31023-25-3	0.0281582	7.36284
pos_5560	3,5,6-trihydroxy-1-methyl-4,5-diphenylpiperidin-2-one	331.166	2.584	pos	M+NH4	C18H19NO4	-	76.2	1.80746	-	HMDB0134791	-	0.0251577	7.28421
pos_5583	1,4'-Bipiperidine-1'-carboxylic acid	195.149	2.63725	pos	M+H-H2O	C11H20N2O2	-	55.0	1.30373	C16836	HMDB0060336	-	0.0199402	6.13519
pos_5585	N-Monodesmethyl-rizatriptan	318.192	2.63725	pos	M+CH3OH+H	C15H19N5O	-	65.3	-2.87385	-	HMDB0060847	-	0.0293865	6.58586
pos_5620	N-(1-Deoxy-1-fructosyl)tryptophan	345.145	2.72882	pos	M+H-2H2O	C18H24N2O7	-	64.5	2.04796	-	HMDB0037847	25020-15-9	0.0677887	5.77796
pos_5641	(1-Methylethenyl)pyrazine	258.17	2.7593	pos	2M+NH4	C7H8N2	-	52.1	-3.6188	-	HMDB0037134	38713-41-6	0.0201036	6.45172
pos_5647	Trans-1,2-Dihydrobenzene-1,2-diol	77.0393	2.77452	pos	M+H-2H2O	C6H8O2	-	55.1	6.13694	C04221	HMDB0001164	103302-38-1	0.0249414	5.09429
pos_5648	Benzamide	122.06	2.77452	pos	M+H	C7H7NO	92.1	-	0.0719781	C09815	HMDB0004461	55-21-0	0.0257476	5.59315
pos_5662	2-Amino-3-methoxy-benzoic acid	168.066	2.82018	pos	M+H	C8H9NO3	67.9	-	0.888147	-	-	-	0.0360054	5.53195
pos_5673	6-Maleimidocaproic acid	212.092	2.84305	pos	M+H	C10H13NO4	55.6	-	1.58971	-	-	-	0.0444687	5.44702
pos_5687	(E)-Raphanusanin	177.052	2.91167	pos	M+NH4	C6H9NS2	-	57.1	1.33467	-	HMDB0041083	128463-44-5	0.0127138	6.69447
pos_5701	Wyeronic acid	248.092	2.93452	pos	M+NH4	C13H10O4	-	55.8	1.02848	-	HMDB0039141	117783-52-5	0.0153862	6.67707
pos_5741	Oxindole	134.06	2.99532	pos	M+H	C8H7NO	93.7	-	1.78714	C12312	-	-	0.022783	6.4764
pos_5811	Valerenolic acid	289.119	3.15517	pos	M+K	C15H22O3	-	92.9	-5.54981	-	HMDB0036563	1619-16-5	0.0965925	5.19911
pos_5868	4-Hydroxy-alprenolol	548.366	3.29218	pos	2M+NH4	C15H23NO3	-	71.3	-7.35335	-	HMDB0061122	-	0.0300207	8.05992
pos_5907	Gluten exorphin C	632.387	3.39123	pos	M+H-2H2O	C29H57N5O12	-	90.7	1.44805	-	HMDB0059796	-	0.0724501	5.7672
pos_5958	PS(14:1(9Z)/14:1(9Z))	676.414	3.52068	pos	M+H	C34H62NO10P	-	78.2	-6.86947	-	HMDB0012342;LMGP03010919	-	0.105424	5.76269
pos_5963	DL-3,4-Dihydroxymandelic acid	185.045	3.53593	pos	M+H	C8H8O5	72.7	-	1.17968	-	-	-	0.0237044	6.09762
pos_6013	Fluprostenol Lactone Diol	373.122	3.64252	pos	M+H	C18H19F3O5	70.3	-	-9.63987	-	-	-	0.0437139	6.08175
pos_6021	N-Cinnamoylglycine	188.071	3.65775	pos	M+H-H2O	C11H11NO3	87.5	-	1.57397	-	-	-	0.0754496	5.37414
pos_6055	1-(2-Furyl)butan-3-one	103.055	3.7567	pos	M+H-2H2O	C8H10O2	-	68.8	2.76771	-	HMDB0032290	699-17-2	0.0187691	5.88128
pos_6079	E-10-Hydroxynortriptyline	576.36	3.79472	pos	2M+NH4	C19H21NO	-	60.5	3.58356	-	HMDB0013889	-	0.082472	6.11135
pos_6083	1,2,3,4-Tetrahydro-b-carboline-1,3-dicarboxylic acid	293.113	3.80993	pos	M+CH3OH+H	C13H12N2O4	-	76.9	0.585334	-	HMDB0032102	59132-30-8	0.0330438	6.17858
pos_6097	2,5-Diaminopyrimidine nucleoside triphosphate	477.993	3.8328	pos	M+H-2H2O	C9H18N5O14P3	-	77.6	0.142852	C05923	HMDB0006821	-	0.0947205	5.64269
pos_6105	PE(15:0/18:3(6Z,9Z,12Z))	738.451	3.84043	pos	M+K	C38H70NO8P	-	52.8	5.05486	-	LMGP02010459;HMDB0008896	-	0.109746	5.99407
pos_6216	ASARYLALDEHYDE	197.081	4.12243	pos	M+H	C10H12O4	61.7	-	1.16878	-	-	-	0.043301	5.55169
pos_6298	3-Methyl-9H-carbazole-9-carboxaldehyde	210.092	4.29772	pos	M+H	C14H11NO	77.2	-	1.62525	-	HMDB0032757	-	0.0249319	6.92954
pos_6331	N-lactoyl-phenylalanine	238.108	4.38913	pos	M+H	C12H15NO4	93.1	-	1.35072	-	HMDB0062175	-	0.0665584	5.38727
pos_6343	INDOLE-3-CARBINOL	148.076	4.43483	pos	M+H	C9H9NO	89.9	-	0.690255	-	HMDB0005785	700-06-1	0.0245998	5.46804
pos_6437	2-Methoxy-3-methyl-9H-carbazole	194.097	4.72408	pos	M+H-H2O	C14H13NO	-	68.4	1.23044	-	HMDB0033456	24224-28-0	0.0122658	7.75108
pos_6481	Dodecanoic acid	218.212	4.83063	pos	M+NH4	C12H24O2	-	50.9	1.6936	C02679;C02530	LMFA01010012;HMDB0000638	143-07-7	0.0215835	6.3356
pos_6482	Bilirubin	585.272	4.83063	pos	M+H	C33H36N4O6	63.3	-	2.78791	C00486	HMDB0000054	635-65-4	0.0222661	7.95975
pos_6486	Gingerglycolipid C	681.403	4.83823	pos	M+H	C33H60O14	-	70.9	-3.19287	-	HMDB0041095	35949-86-1	0.0684761	6.28632
pos_6562	1,2,5,6-Tetrahydro-4H-pyrrolo[3,2,1-ij]quinolin-4-one	174.092	5.11232	pos	M+H	C11H11NO	-	62.4	1.37511	C18487	HMDB0037113	57369-32-1	0.111241	4.84618
pos_6572	P-CHLOROPHENYLALANINE	200.048	5.12753	pos	M+H	C9H10ClNO2	87.9	-	1.69444	-	-	-	0.013056	6.4408
pos_6625	5-Hepten-3-ynoic acid, 2,2-dimethyl-7-[(1-naphthalenylmethyl)amino]-, (E)-	308.165	5.27215	pos	M+H	C20H21NO2	63.3	-	1.97171	-	-	-	0.109516	5.20728
pos_6640	Atrolactic acid	167.07	5.32547	pos	M+H	C9H10O3	65.6	-	1.09637	C05584	-	-	0.0782809	5.62527
pos_6660	(3beta,5alpha,6beta,9alpha,22E,24R)-23-Methylergosta-7,22-diene-3,5,6,9-tetrol	505.325	5.38643	pos	M+2Na-H	C29H48O4	-	54.6	-2.72669	-	HMDB0033634	243449-55-0	0.0437203	6.0689
pos_6663	5-NITRO-2-PHENYLPROPYLAMINOBENZOIC ACID [NPPB]	301.119	5.39408	pos	M+H	C16H16N2O4	63.4	-	1.86459	-	-	-	0.0116183	7.35351
pos_6675	Acetylbalchanolide	310.202	5.44735	pos	M+NH4	C17H24O4	-	72.6	1.47555	-	HMDB0036693	-	0.0146033	7.67031
pos_6695	2-Acetyl-4,5-dihydrothiazole	130.032	5.49302	pos	M+H	C5H7NOS	52.6	-	1.96967	-	HMDB0033561	29926-41-8	0.0203754	5.51283
pos_6719	(±)-Octanoylcarnitine	288.217	5.5615	pos	M+H	C15H29NO4	86.6	-	1.47812	-	-	-	0.0148607	7.83289
pos_6722	16-bromo-9E-hexadecenoic acid	333.145	5.57673	pos	M+H	C16H29BrO2	66.1	-	8.29336	-	LMFA01090012	-	0.0141387	6.76999
pos_6730	Ganoderic acid H	605.335	5.59958	pos	M+CH3OH+H	C32H44O9	-	73.7	5.3057	-	HMDB0035987	98665-19-1	0.0666142	6.02658
pos_6754	Dehydroxypaxilline	464.219	5.64525	pos	M+2Na-H	C27H33NO3	-	70.8	4.05026	-	HMDB0037531	112900-05-7	0.0770336	5.83314
pos_6755	Chaetoglobosin N	565.263	5.64525	pos	M+Na	C33H38N2O5	-	63.4	-7.00928	-	HMDB0031919	156980-59-5	0.0552255	6.11614
pos_6759	Tanacetol A	312.217	5.65287	pos	M+NH4	C17H26O4	-	79.5	1.18961	-	HMDB0035722	86778-06-5	0.0137552	6.94711
pos_6839	FAMPRIDINE	95.0609	5.78248	pos	M+H	C5H6N2	56.7	-	5.52691	-	-	-	0.0537119	5.46505
pos_6892	3'-N'-Acetylfusarochromanone	299.139	5.8739	pos	M+H-2H2O	C17H22N2O5	-	56.6	1.11274	-	HMDB0037499	120976-97-8	0.0141467	6.7653
pos_6949	6-dehydrotestosterone	287.201	5.91187	pos	M+H	C19H26O2	64.7	-	1.39018	-	LMST02020082	-	0.0969067	5.21241
pos_7018	2-Methyl-3-phenyl-2-propenal	147.08	5.94995	pos	M+H	C10H10O	60.1	-	0.160391	-	HMDB0031566	101-39-3	0.0349159	5.6101
pos_7019	Avocadienofuran	264.233	5.94995	pos	M+NH4	C17H26O	-	73.4	2.07933	-	HMDB0030926	34227-08-2	0.0509952	5.43298
pos_7021	TG(18:2(9Z,12Z)/18:2(9Z,12Z)/20:5(5Z,8Z,11Z,14Z,17Z))	315.9	5.94995	pos	M+2Na+H	C59H96O6	-	61.0	-8.42611	-	HMDB0010493	-	0.107723	5.78012
pos_7022	Decanoyl-L-carnitine	316.249	5.94995	pos	M+H	C17H33NO4	66.6	-	1.60198	-	-	-	0.0103803	8.04722
pos_7091	10alpha-4,5-Seco-11-eudesmene-4,5-dione	254.212	5.99553	pos	M+NH4	C15H24O2	-	67.9	0.974675	-	HMDB0032681	210106-14-2	0.0817945	5.72123
pos_7095	10,20-Dihydroxyeicosanoic acid	362.327	5.99553	pos	M+NH4	C20H40O4	-	78.4	1.65053	-	HMDB0031923	120727-26-6	0.0116968	7.65084
pos_7100	Physalin O	529.209	5.99553	pos	M+H	C28H32O10	77.3	-	4.76944	-	HMDB0039081	120849-18-5	0.0383006	6.36514
pos_7151	3,5,7-Trimethyl-2E,4E,6E,8E-undecatetraene	191.18	6.01825	pos	M+H	C14H22	56.0	-	0.920552	-	LMFA11000055	-	0.100686	5.17057
pos_7246	(±)-Myristoylcarnitine	372.311	6.05602	pos	M+H	C21H41NO4	64.0	-	1.4288	-	-	-	0.0173542	6.9664
pos_7281	Chavicol	117.07	6.07107	pos	M+H-H2O	C9H10O	-	68.4	3.23912	C16930	HMDB0034107	501-92-8	0.0146867	6.02164
pos_7284	16R-HETE	303.232	6.07107	pos	M+H-H2O	C20H32O3	57.5	-	1.49368	C14778	LMFA03060069	-	0.0282668	6.37658
pos_7311	2(R)-hydroxydocosanoic acid	374.363	6.07857	pos	M+NH4	C22H44O3	-	69.5	1.76301	-	HMDB0061660	-	0.0308614	6.88924
pos_7346	(2'E,4'Z,7'Z,8E)-Colnelenic acid	310.236	6.09357	pos	M+NH4	C18H28O3	-	69.5	-6.65277	C16320	HMDB0030996	52591-16-9	0.00979221	7.79692
pos_7396	3-(4-Methylphenyl)-2-propenal	147.081	6.11617	pos	M+H	C10H10O	80.3	-	0.40614	-	HMDB0029640	1504-75-2	0.0774949	5.14778
pos_7400	FA(18:3(OH1))	277.216	6.11617	pos	M+H-H2O	C18H30O3	64.6	-	0.914626	-	-	-	0.0248296	6.65352
pos_7510	15-deoxy-delta-12,14-PGJ2	317.211	6.16888	pos	M+H	C20H28O3	65.5	-	1.16565	C14717	LMFA03010021	-	0.0478576	5.98039
pos_7527	Macrophorin A	361.236	6.17642	pos	M+H	C22H32O4	65.1	-	-3.54268	-	HMDB0030454	85754-70-7	0.0238577	6.47146
pos_7580	3-Methyl-alpha-ionyl acetate	215.18	6.19908	pos	M+H-2H2O	C16H26O2	-	72.7	0.915044	-	HMDB0037631	68555-61-3	0.0275085	5.93612
pos_7632	FA(18:1(OH1))	340.284	6.22163	pos	M+ACN+H	C18H34O3	50.9	-	-2.7528	-	-	-	0.0423898	6.20015
pos_7688	LysoPC(14:1(9Z))	466.294	6.2367	pos	M+H	C22H44NO7P	54.2	-	3.50151	C04230	HMDB0010380	-	0.0569912	6.15349
pos_7818	Isoamyl p-anisate	223.133	6.28272	pos	M+H	C13H18O3	53.5	-	1.12397	-	HMDB0038894	27739-29-3	0.0228271	6.82003
pos_7846	(22S)-Acetoxy-3alpha,15alpha-dihydroxylanosta-7,9(11),24-trien-26-oic acid	529.352	6.29022	pos	M+H	C32H48O6	55.0	-	-1.49883	-	HMDB0035225	-	0.0706713	6.44289
pos_7919	2-tridecene-4,7-diynal	189.127	6.32003	pos	M+H	C13H16O	64.0	-	0.118633	-	LMFA06000077	-	0.0226761	6.98793
pos_7928	Theasapogenol E	505.351	6.32003	pos	M+H	C30H48O6	58.0	-	-3.09064	-	HMDB0034518	15399-41-4	0.0353769	7.18919
pos_7977	(±)16-HETE	303.232	6.3424	pos	M+H-H2O	C20H32O3	67.2	-	0.426428	-	-	-	0.0950452	5.95775
pos_7980	2-Oleoylglycerophosphocholine	545.344	6.3424	pos	M+Na	C26H53NO7P+	-	54.1	-2.94129	-	HMDB0061701	-	0.0117398	9.38798
pos_7993	Janthitrem C	570.355	6.34985	pos	M+H	C37H47NO4	68.1	-	-4.46891	C20601	HMDB0040684	73561-91-8	0.0441276	8.73452
pos_7994	LysoPC(22:5(7Z,10Z,13Z,16Z,19Z))	592.338	6.34985	pos	M+Na	C30H52NO7P	-	70.0	0.753075	C04230	HMDB0010403;LMGP01050143	-	0.0178448	8.40724
pos_8002	O-Arachidonoyl Glycidol	361.274	6.35732	pos	M+H	C23H36O3	76.8	-	0.152022	-	-	-	0.0185816	7.13122
pos_8018	Serratol	308.295	6.3797	pos	M+NH4	C20H34O	-	67.3	0.237604	-	HMDB0039827	67814-27-1	0.0859339	6.59527
pos_8022	LysoPE(20:4(5Z,8Z,11Z,14Z)/0:0)	524.275	6.3797	pos	M+Na	C25H44NO7P	-	87.4	0.783264	-	HMDB0011517	-	0.0181558	7.82113
pos_8092	17beta-Estradiol-3,4-quinone	636.326	6.40207	pos	2M+ACN+Na	C18H22O3	-	53.5	-5.91742	-	HMDB0060085	-	0.019729	7.64078
pos_8106	CAY10444	288.199	6.40952	pos	M+H	C15H29NO2S	84.1	-	0.0563712	-	-	-	0.0438319	6.2931
pos_8118	Tetraethylene glycol	195.123	6.41698	pos	M+H	C8H18O5	-	68.3	0.309678	-	HMDB0094708	-	0.022118	6.81862
pos_8208	LPC(18:1)	522.356	6.46912	pos	M+H	C26H52NO7P	88.1	-	0.470669	C04230	-	-	0.00547252	9.91048
pos_8368	Ganoderic acid Ma	555.365	6.53667	pos	M+H-H2O	C34H52O7	-	80.3	-5.21565	-	HMDB0035329	-	0.0308904	7.09233
pos_8419	Gamma-Chaconine	598.346	6.5666	pos	M+K	C33H53NO6	-	74.2	-7.07769	-	HMDB0033678	511-36-4	0.0339915	6.87002
pos_8434	Retinol	269.226	6.58155	pos	M+H-H2O	C20H30O	56.7	-	0.204119	C00473;C19962	LMPR01090001	-	0.0230838	6.7879
pos_8475	3alpha,7alpha,12alpha-Trihydroxy-24-nor-5beta-cholan-23-al	379.284	6.61885	pos	M+H	C23H38O4	78.7	-	-0.943933	-	LMST04060002	-	0.0383862	6.54117
pos_8635	13-Nor-6-eremophilene-8,11-dione	203.143	6.73887	pos	M+H-H2O	C14H20O2	-	60.3	0.626633	-	HMDB0037606	348119-85-7	0.086459	5.68553
pos_8687	5-Cholestene-3beta,7alpha,12alpha,26-tetrol	435.347	6.78435	pos	M+H	C27H46O4	90.7	-	1.12799	-	LMST04030080	-	0.0112781	7.29526
pos_8688	PC(22:1(11Z)/0:0)	578.419	6.78435	pos	M+H	C30H60NO7P	61.2	-	1.81797	-	LMGP01050134	-	0.0241358	7.16404
pos_8718	PE-NMe2(18:3(6Z,9Z,12Z)/20:5(5Z,8Z,11Z,14Z,17Z))	820.55	6.79933	pos	M+CH3OH+H	C45H74NO8P	-	95.9	1.54523	-	HMDB0114113	-	0.0245946	7.74033
pos_8867	DG(15:0/18:3(9Z,12Z,15Z)/0:0)	621.448	6.94262	pos	M+2Na-H	C36H64O5	-	68.9	2.38988	-	HMDB0007076	-	0.0122722	7.88066
pos_8972	PE-NMe(14:1(9Z)/20:5(5Z,8Z,11Z,14Z,17Z))	763.499	7.02542	pos	M+ACN+H	C40H68NO8P	-	54.4	-3.69807	-	HMDB0113009	-	0.0330086	6.99265
pos_9076	PC(14:1(9Z)/20:3(5Z,8Z,11Z))	776.523	7.09342	pos	M+Na	C42H76NO8P	-	93.1	3.86008	C00157	LMGP01012132;HMDB0007914	-	0.0118175	8.16088
pos_9111	PE-NMe2(14:0/20:4(5Z,8Z,11Z,14Z))	772.55	7.12353	pos	M+CH3OH+H	C41H74NO8P	-	67.3	1.31555	-	HMDB0113887	-	0.0546705	6.60204
pos_9142	PE(14:0/22:0)	730.575	7.13857	pos	M+H-H2O	C41H82NO8P	-	52.0	0.691318	-	HMDB0008841;LMGP02011240	-	0.0374941	7.23873
pos_9149	PE-NMe2(14:1(9Z)/22:5(7Z,10Z,13Z,16Z,19Z))	796.549	7.14608	pos	M+CH3OH+H	C43H74NO8P	-	78.5	-0.192208	-	HMDB0113914	-	0.0919379	7.14482
pos_9167	Deoxycholic acid glycine conjugate	414.301	7.15358	pos	M+H-2H2O	C26H43NO5	-	70.7	1.8358	C05464	LMST05030006;HMDB0000631	360-65-6	0.0190887	7.06357
pos_9241	PE(18:4(6Z,9Z,12Z,15Z)/20:4(5Z,8Z,11Z,14Z))	760.49	7.24372	pos	M+H	C43H70NO8P	56.3	-	-1.87713	-	HMDB0009201;LMGP02010761	-	0.0837157	6.32109
pos_9270	PC(15:0/16:1(9Z))	718.539	7.27372	pos	M+H	C39H76NO8P	-	84.8	0.802682	C00157	HMDB0007936;LMGP01010535	-	0.0581853	6.46146
pos_9290	PS(18:0/20:4(8Z,11Z,14Z,17Z))	834.527	7.28872	pos	M+Na	C44H78NO10P	-	74.4	1.34936	C02737	HMDB0010165	-	0.043182	7.24715
pos_9403	Dimethylethanolamine	90.0919	7.4686	pos	M+H	C4H11NO	89.7	-	5.84322	C04308	HMDB0032231	108-01-0	0.0214742	6.30544
pos_9455	PC(22:4(7Z,10Z,13Z,16Z)/P-18:1(11Z))	842.604	7.5136	pos	M+Na	C48H86NO7P	-	90.0	0.184565	-	HMDB0008654	-	0.0241387	7.92185
pos_9474	SM(d18:1/18:1(11Z))	729.592	7.55855	pos	M+H	C41H81N2O6P	-	53.2	1.50709	C00550	HMDB0012100	-	0.0174161	9.05453
pos_9490	PS(18:0/22:4(7Z,10Z,13Z,16Z))	862.556	7.59602	pos	M+Na	C46H82NO10P	-	73.4	-1.0232	-	HMDB0112382;LMGP03010883	-	0.0287937	7.5383
pos_9497	Galabiosylceramide (d18:1/9Z-18:1)	926.589	7.60352	pos	M+K	C48H89NO13	-	85.2	-8.39802	C06126	HMDB0004832	-	0.0357326	7.32669
pos_9505	PE(20:4(5Z,8Z,11Z,14Z)/22:5(7Z,10Z,13Z,16Z,19Z))	814.54	7.61853	pos	M+H	C47H76NO8P	56.6	-	2.87399	-	HMDB0009407	-	0.01956	7.71411
pos_9510	PC(22:0/P-18:0)	868.656	7.63353	pos	M+K	C48H96NO7P	-	71.1	0.372081	-	HMDB0008555	-	0.0177033	7.82963
pos_9542	PC(16:0/18:1(11Z))	760.586	7.71603	pos	M+H	C42H82NO8P	-	78.5	1.01028	-	LMGP01010576;HMDB0007971	-	0.00631876	10.0993
pos_9556	5alpha-Pregnan-20alpha-ol-3-one	700.528	7.79092	pos	2M+ACN+Na	C21H34O2	-	62.6	1.47187	C18041	HMDB0060408	-	0.0164479	8.01527
pos_9563	PC(18:1(9Z)/18:1(9Z))	824.558	7.79838	pos	M+K	C44H84NO8P	-	85.5	1.33834	C00157	HMDB0000593;LMGP01010890	68737-67-7	0.0169709	8.17295
pos_9566	PC(22:5(7Z,10Z,13Z,16Z,19Z)/P-18:0)	842.605	7.80587	pos	M+Na	C48H86NO7P	-	88.0	1.72809	-	HMDB0008719	-	0.0244589	7.56995
pos_9569	PC(22:2(13Z,16Z)/22:6(4Z,7Z,10Z,13Z,16Z,19Z))	868.62	7.81335	pos	M+H-H2O	C52H88NO8P	-	81.5	-1.8586	-	LMGP01012065;HMDB0008616	-	0.0838726	6.83904
pos_9575	PC(18:0/20:3(5Z,8Z,11Z))	812.618	7.84335	pos	M+H	C46H86NO8P	-	75.0	1.64292	-	LMGP01010796;HMDB0008046	-	0.0202131	9.58247
pos_9622	PC(20:5(5Z,8Z,11Z,14Z,17Z)/24:0)	874.667	7.97147	pos	M+H-H2O	C52H94NO8P	-	77.0	-1.27988	-	HMDB0008519	-	0.102466	6.41984
pos_9625	PG(a-13:0/a-25:0)	820.613	8.0016	pos	2M+3H2O+2H	C44H87O10P	-	66.8	-2.46464	-	HMDB0116641	-	0.014255	8.00822
pos_10574	PS(22:6(4Z,7Z,10Z,13Z,16Z,19Z)/22:1(13Z))	872.572	8.31068	pos	M+H-H2O	C50H84NO10P	-	62.4	-9.3458	-	HMDB0112874	-	0.109039	7.38608
pos_10839	Sorbitan stearate	899.624	7.97902	pos	2M+K	C24H46O6	-	76.2	2.81754	-	HMDB0029888;LMFA07011020	1338-41-6	0.0122668	7.83593
pos_10896	PE(P-18:0/22:6(4Z,7Z,10Z,13Z,16Z,19Z))	798.544	7.86592	pos	M+Na	C45H78NO7P	-	93.3	3.78064	-	HMDB0011394;LMGP02030005	-	0.0143336	8.2602
pos_10910	PE(15:0/16:1(9Z))	708.512	7.83585	pos	M+CH3OH+H	C36H70NO8P	-	79.6	-8.34612	-	HMDB0008891;LMGP02011235	-	0.0338081	7.63811
pos_10913	PG(a-13:0/i-12:0)	607.392	7.82835	pos	M+H-H2O	C31H61O10P	-	74.4	-8.05789	-	HMDB0116642	-	0.0189984	7.50085
pos_10914	DG(18:0/20:4(8Z,11Z,14Z,17Z)/0:0)	627.536	7.82085	pos	M+H-H2O	C41H72O5	-	85.7	1.80766	-	HMDB0007171	-	0.0992074	7.94722
pos_10923	PE(22:5(7Z,10Z,13Z,16Z,19Z)/P-18:0)	819.607	7.80587	pos	M+ACN+H	C45H80NO7P	-	66.9	8.02393	-	HMDB0009676	-	0.0146217	7.99266
pos_10988	PG(18:0/22:4(7Z,10Z,13Z,16Z))	840.59	7.65602	pos	2M+3H2O+2H	C46H83O10P	-	75.9	6.89017	-	HMDB0010611;LMGP04010883	-	0.0384762	7.00959
pos_10989	PE(20:4(8Z,11Z,14Z,17Z)/P-16:0)	768.495	7.65602	pos	M+2Na-H	C41H74NO7P	-	63.9	4.23272	-	HMDB0009444	-	0.0302747	7.33343
pos_10999	Sphinganine 1-phosphate	364.261	7.64103	pos	M+H-H2O	C18H40NO5P	-	82.5	0.323322	C01120	HMDB0001383	19794-97-9	0.0315618	6.52556
pos_11041	PC(15:0/20:2(11Z,14Z))	794.568	7.58853	pos	M+Na	C43H82NO8P	-	52.1	1.16902	-	HMDB0007946;LMGP01011422	-	0.0159905	8.63921
pos_11054	DG(16:0/18:2(9Z,12Z)/0:0)	575.504	7.55855	pos	M+H-H2O	C37H68O5	-	64.3	0.582162	C00165	HMDB0007103	-	0.0325826	7.42741
pos_11075	PS(16:0/24:1(15Z))	884.575	7.52112	pos	M+K	C46H88NO10P	-	73.0	-3.30633	-	HMDB0112356	-	0.0293228	7.38337
pos_11160	DG(16:0/20:4(8Z,11Z,14Z,17Z)/0:0)	599.504	7.45357	pos	M+H-H2O	C39H68O5	-	81.1	0.882213	-	HMDB0007113	-	0.0359516	6.94819
pos_11173	PC(16:0/18:2(9Z,12Z))	758.57	7.41612	pos	M+H	C42H80NO8P	-	77.9	0.997843	-	HMDB0007973;LMGP01010594	-	0.00715781	10.4176
pos_11189	PE(15:0/22:4(7Z,10Z,13Z,16Z))	767.545	7.38618	pos	2M+3H2O+2H	C42H76NO8P	-	73.7	3.10447	-	HMDB0008910;LMGP02010472	-	0.0248448	7.99565
pos_11190	PC(16:0/16:1(9Z))	732.552	7.38618	pos	M+H	C40H78NO8P	-	80.7	-2.04314	-	HMDB0007969;LMGP01010566	-	0.0126914	9.05969
pos_11192	PC(14:0/16:0)	706.54	7.38618	pos	M+H	C38H76NO8P	-	55.2	2.33026	-	HMDB0007869;LMGP01010481	-	0.0162019	7.8289
pos_11194	Cer(t18:0/16:0)	520.509	7.38618	pos	M+H-2H2O	C34H69NO4	-	67.2	0.836735	-	HMDB0010697;LMSP02030001	-	0.0420568	6.85833
pos_11202	SM(d18:0/14:0)	699.541	7.3787	pos	M+Na	C37H77N2O6P	-	92.1	-0.303801	C00550	HMDB0012085;LMSP03010030	-	0.0459254	6.84128
pos_11257	PC(15:0/20:1(11Z))	812.559	7.34865	pos	M+K	C43H84NO8P	-	88.4	2.52603	-	LMGP01011421;HMDB0007945	-	0.0121069	7.77428
pos_11271	PC(16:0/20:4(8Z,11Z,14Z,17Z))	782.569	7.32622	pos	M+H	C44H80NO8P	-	84.9	-0.158429	C00157	LMGP01012136;HMDB0007983	-	0.00933862	10.1946
pos_11278	DG(16:0/22:6(4Z,7Z,10Z,13Z,16Z,19Z)/0:0)	623.505	7.31872	pos	M+H-H2O	C41H68O5	-	52.3	1.83182	-	HMDB0007121	-	0.0256883	7.05686
pos_11294	SM(d18:1/18:0)	770.57	7.29622	pos	M+K	C41H84N2O6P+	-	64.2	0.0841746	C00550	LMSP03010001;HMDB0001348	85187-10-6	0.0143702	7.94323
pos_11377	PC(20:5(5Z,8Z,11Z,14Z,17Z)/P-18:1(11Z))	812.562	7.2362	pos	M+Na	C46H80NO7P	-	88.6	6.66604	-	HMDB0008523	-	0.0324625	7.28892
pos_11428	PC(18:1(11Z)/18:3(9Z,12Z,15Z))	782.57	7.19117	pos	M+H	C44H80NO8P	-	83.4	0.463405	-	HMDB0008074;LMGP01012151	-	0.0123577	9.53014
pos_11451	PS(DiMe(11,5)/MonoMe(11,3))	846.525	7.16863	pos	M+H-2H2O	C47H80NO12P	-	80.1	-3.12624	-	HMDB0061566	-	0.0119218	8.26105
pos_11460	1-Phenylheptane	394.347	7.16863	pos	2M+ACN+H	C13H20	-	58.7	1.04762	-	HMDB0061825	-	0.0113803	7.44312
pos_11503	PE-NMe2(14:0/22:5(4Z,7Z,10Z,13Z,16Z))	798.563	7.13857	pos	M+CH3OH+H	C43H76NO8P	-	64.6	-1.10604	-	HMDB0113894	-	0.0465737	6.8797
pos_11552	PC(o-22:0/18:3(9Z,12Z,15Z))	864.626	7.11602	pos	M+K	C48H92NO7P	-	69.2	1.57891	-	LMGP01020249;HMDB0013446	-	0.0462737	7.37832
pos_11593	Gamma-Eudesmol rhamnoside	754.54	7.09342	pos	2M+NH4	C21H36O5	-	61.6	-9.20955	-	HMDB0037961	349112-31-8	0.0628703	7.90232
pos_11622	PE-NMe2(11M5/9D3)	820.551	7.07077	pos	M+H-H2O	C46H80NO10P	-	82.0	2.51036	-	HMDB0114693	-	0.090235	6.83731
pos_11710	PC(15:0/20:5(5Z,8Z,11Z,14Z,17Z))	788.523	7.03295	pos	M+Na	C43H76NO8P	-	95.4	3.51438	-	LMGP01011425;HMDB0007951	-	0.0339832	6.94464
pos_11752	PC(16:1(9Z)/22:6(4Z,7Z,10Z,13Z,16Z,19Z))	826.536	7.01788	pos	M+Na	C46H78NO8P	-	93.5	0.681836	-	HMDB0008023;LMGP01010696	-	0.0103208	8.122
pos_11757	LysoPC(22:1(13Z))	560.406	7.01788	pos	M+H-H2O	C30H60NO7P	-	86.4	-2.59763	C04230	LMGP01050141;HMDB0010399	-	0.0329492	6.95265
pos_11782	(Z)-9-Cycloheptadecen-1-one	268.264	7.00285	pos	M+NH4	C17H30O	-	70.1	0.838457	-	HMDB0031336	542-46-1	0.0112941	6.79253
pos_11811	LysoPC(24:1(15Z))	628.432	6.98787	pos	M+Na	C32H64NO7P	-	82.5	1.80513	C04230	HMDB0010406;LMGP01050144	-	0.0331643	6.6819
pos_12001	(24E)-3alpha-Acetoxy-15alpha-hydroxy-23-oxo-7,9(11),24-lanostatrien-26-oic acid	549.315	6.88227	pos	M+Na	C32H46O6	-	97.9	-6.83147	-	HMDB0035386	117383-37-6	0.0862428	5.65797
pos_12064	27-Hydroxyisomangiferolic acid	455.349	6.837	pos	M+H-H2O	C30H48O4	-	52.5	-5.4209	-	HMDB0036064	123563-64-4	0.0150891	7.30007
pos_12110	Pentylbenzene	338.285	6.80687	pos	2M+ACN+H	C11H16	-	58.1	1.6007	-	HMDB0059834	-	0.00929692	7.28377
pos_12120	DG(13:0/22:5(7Z,10Z,13Z,16Z,19Z)/0:0)[iso2]	601.477	6.79933	pos	M+H	C38H64O5	67.3	-	-9.99854	-	LMGL02010376	-	0.00667297	8.40653
pos_12155	DG(15:0/18:4(6Z,9Z,12Z,15Z)/0:0)	597.45	6.79182	pos	M+Na	C36H62O5	-	71.3	2.06321	-	HMDB0007077	-	0.00712499	8.76372
pos_12159	LysoPC(22:2(13Z,16Z))	558.39	6.79182	pos	M+H-H2O	C30H58NO7P	-	90.4	-2.52223	C04230	HMDB0010400	-	0.0169764	7.49593
pos_12196	6-Hydroxy-8-pentacosanone	405.373	6.78435	pos	M+Na	C25H50O2	-	64.9	7.78743	-	HMDB0035629	-	0.00977499	7.28662
pos_12221	Demeclocycline	429.089	6.76933	pos	M+H-2H2O	C21H21ClN2O8	-	54.0	9.61965	-	HMDB0014756	127-33-3	0.109385	7.29639
pos_12269	6,8-Pentacosanedione	403.357	6.74638	pos	M+Na	C25H48O2	-	52.3	7.45862	-	HMDB0035557	-	0.0122053	7.09589
pos_12314	Squamosinin A	587.43	6.7163	pos	M+H-2H2O	C36H62O8	-	50.8	-1.47762	-	HMDB0041429	163597-71-5	0.020671	7.2301
pos_12334	Polyporusterone B	521.284	6.70878	pos	M+2Na-H	C28H44O6	-	70.3	-2.33048	-	HMDB0038496	141360-89-6	0.0444617	6.26978
pos_12363	PC(19:0/0:0)	538.388	6.69375	pos	M+H	C27H56NO7P	58.9	-	2.74575	-	LMGP01050041	-	0.00995358	7.80675
pos_12567	Sarsaparilloside	626.297	6.59645	pos	M+H+Na	C57H96O28	-	78.8	-9.37589	C08911	HMDB0030118	24333-07-1	0.0264174	7.43631
pos_12571	LysoPC(18:0)	546.354	6.59645	pos	M+Na	C26H54NO7P	-	95.3	1.13424	C04230	HMDB0010384	-	0.00725049	10.2054
pos_12602	5-Androstenediol	255.211	6.58155	pos	M+H-2H2O	C19H30O2	-	54.2	0.424828	C04295	HMDB0003818	521-17-5	0.0926353	5.52798
pos_12632	5,8-Epoxy-5,8-dihydro-3-hydroxy-8'-apo-b,y-carotenal	471.285	6.5666	pos	M+Na	C30H40O3	-	75.7	-3.31312	-	HMDB0039024	54899-35-3	0.0330385	6.90822
pos_12674	PE(17:0/0:0)	468.31	6.55163	pos	M+H	C22H46NO7P	75.2	-	4.02547	-	LMGP02050030	-	0.0311979	6.8758
pos_12918	Coroloside	680.372	6.49152	pos	2M+3H2O+2H	C35H54O12	-	53.3	-1.78688	-	HMDB0033703	57361-71-4	0.10613	6.17505
pos_12933	1-Palmitoyl Lysophosphatidic Acid	433.233	6.49152	pos	M+Na	C19H39O7P	73.5	-	1.70807	-	-	-	0.0203363	6.93331
pos_12934	1,2,4-Nonadecanetriol	339.29	6.49152	pos	M+Na	C19H40O3	-	58.0	8.15461	-	LMFA05000577;HMDB0032112	-	0.0140715	7.29792
pos_12997	Docosatrienoic acid	352.321	6.46912	pos	M+NH4	C22H38O2	-	80.7	-0.444304	-	HMDB0002823	28845-86-5	0.0483998	6.795
pos_13024	Choline	104.107	6.4543	pos	M+H	C5H13NO	70.4	-	3.73211	C00114	HMDB0000097	62-49-7	0.0112517	8.06212
pos_13185	PA(20:5(5Z,8Z,11Z,14Z,17Z)/0:0)	457.233	6.40207	pos	M+H	C23H37O7P	67.1	-	-5.23425	-	LMGP10050033	-	0.0287163	7.12598
pos_13373	(17alpha,23S)-17,23-Epoxy-29-hydroxy-27-norlanosta-1,8-diene-3,15,24-trione	507.249	6.3424	pos	M+K	C29H40O5	-	59.0	-3.7779	-	HMDB0035971	-	0.018141	7.95537
pos_13539	Gravelliferone	299.162	6.30518	pos	M+H	C19H22O3	-	79.0	-6.99819	-	HMDB0030729	21316-80-3	0.106302	5.61985
pos_13627	Confertifoline	235.17	6.29022	pos	M+H	C15H22O2	59.1	-	1.06843	-	-	-	0.0279854	6.52798
pos_13638	L-cis-3-Amino-2-pyrrolidinecarboxylic acid	131.082	6.29022	pos	M+H	C5H10N2O2	-	51.5	3.51039	-	HMDB0029396	25876-88-4	0.0171988	6.6111
pos_13658	Glycerol 1-(5-hydroxydodecanoate)	603.41	6.28272	pos	2M+Na	C15H30O5	-	57.1	4.26547	-	HMDB0040168	26446-32-2	0.0716086	6.70977
pos_13840	Yayoisaponin A	626.287	6.25178	pos	M+H+Na	C56H92O29	-	83.8	4.09568	-	HMDB0033403	-	0.0379111	6.98726
pos_13867	Allyl benzoate	163.076	6.25178	pos	M+H	C10H10O2	72.8	-	0.978356	-	HMDB0040592	583-04-0	0.0165666	6.5819
pos_13922	LysoPE(0:0/20:4(8Z,11Z,14Z,17Z))	534.32	6.2367	pos	M+CH3OH+H	C25H44NO7P	-	56.3	2.34473	-	LMGP02050052;HMDB0011488	-	0.03453	6.41463
pos_13934	Linoleoyl Ethanolamide	324.29	6.2367	pos	M+H	C20H37NO2	67.7	-	1.11856	C13828	HMDB0012252	68171-52-8	0.0476135	6.08867
pos_13935	9-Thiastearic Acid	303.232	6.2367	pos	M+H	C17H34O2S	58.2	-	-9.44516	-	-	-	0.0299767	6.0449
pos_13938	(±)7-epi Jasmonic Acid	211.133	6.2367	pos	M+H	C12H18O3	60.0	-	0.600144	-	-	-	0.0547292	5.40598
pos_13966	3-keto-Digoxigenin	389.23	6.22917	pos	M+H	C23H32O5	-	80.1	-4.84122	-	HMDB0060746	-	0.031793	6.52744
pos_13973	2,4,6-undecatrienal	165.128	6.22917	pos	M+H	C11H16O	56.0	-	1.31055	-	LMFA06000069	-	0.0184106	6.86361
pos_14008	9-OxoODE	295.227	6.22163	pos	M+H	C18H30O3	77.0	-	1.68161	C14766	LMFA02000274;LMFA02000251;HMDB0004669	-	0.0140164	6.88082
pos_14009	Cis-3-Hexenyl phenylacetate	257.096	6.22163	pos	M+K	C14H18O2	-	67.5	8.61308	-	HMDB0038281	42436-07-7	0.0314964	6.03417
pos_14030	LysoPE(0:0/15:0)	462.26	6.21412	pos	M+Na	C20H42NO7P	-	69.5	2.4599	-	LMGP02050035;HMDB0011472	-	0.090688	5.57712
pos_14042	2-Phenylethyl octanoate	213.164	6.21412	pos	M+H-2H2O	C16H24O2	-	61.4	1.25657	-	HMDB0037719	5457-70-5	0.113113	5.1545
pos_14073	2-(4-hydroxy-3-methylbut-2-en-1-yl)-4-(3-methylbut-2-en-1-yl)benzene-1,3,5-triol	311.186	6.2066	pos	M+CH3OH+H	C16H22O4	-	51.0	1.81801	-	HMDB0133045	-	0.014972	6.71049
pos_14074	Stearidonic acid	294.243	6.2066	pos	M+NH4	C18H28O2	-	73.3	1.60204	C16300	LMFA01030357;HMDB0006547	20290-75-9	0.0195753	6.54377
pos_14103	Melledonal A	415.176	6.19908	pos	M+H-H2O	C23H28O8	-	81.3	2.70029	-	HMDB0035865	103847-15-0	0.0583893	5.84919
pos_14106	20-Tetracosene-1,18-diol	386.4	6.19908	pos	M+NH4	C24H48O2	-	83.0	2.06522	-	HMDB0040887	151454-15-8	0.0857946	5.70029
pos_14107	24-Dehydroprevitamin D3	383.331	6.19908	pos	M+H	C27H42O	55.7	-	0.95181	-	LMST03020665	-	0.0363563	6.12838
pos_14116	Alpha-Calacorene	201.164	6.19908	pos	M+H	C15H20	64.8	-	1.38148	-	-	-	0.0298385	6.07294
pos_14117	Megastigmatrienone	191.143	6.19908	pos	M+H	C13H18O	64.3	-	1.17585	-	HMDB0059906	-	0.0178451	7.04738
pos_14120	4,4alpha,5,6-Tetrahydro-7-methyl-2(3H)-naphthalenone	145.101	6.19908	pos	M+H-H2O	C11H14O	-	75.4	-0.628892	-	HMDB0039803	34545-88-5	0.0233482	6.10796
pos_14186	4-Hydroxy-3-(3-methyl-2-butenyl)acetophenone	237.149	6.18397	pos	M+CH3OH+H	C13H16O2	-	67.2	1.60879	C10702	HMDB0030770	26932-05-8	0.0276224	6.11284
pos_14265	Pectachol	460.27	6.16133	pos	M+NH4	C26H34O6	-	62.6	2.27491	-	HMDB0039064	81729-14-8	0.03896	7.34923
pos_14283	Alpha-Methylstyrene	119.086	6.16133	pos	M+H	C9H10	53.7	-	2.74992	C14395	HMDB0059899	-	0.0113605	6.75621
pos_14336	5-Phenyl-1-pentanol	165.128	6.14625	pos	M+H	C11H16O	63.5	-	1.34192	-	HMDB0031624	10521-91-2	0.0167783	6.85323
pos_14348	Biliverdin	583.256	6.13872	pos	M+H	C33H34N4O6	54.5	-	2.34391	C00500	HMDB0001008	114-25-0	0.0176234	7.1871
pos_14361	(Z)-3-(1-Butenyl)-1H-2-benzopyran-1-one	233.118	6.13872	pos	M+CH3OH+H	C13H12O2	-	69.5	1.96565	-	HMDB0030646	63898-24-8	0.0600513	5.82313
pos_14392	Finasteride	373.284	6.1312	pos	M+H	C23H36N2O2	63.9	-	-1.9148	-	HMDB0001984	98319-26-7	0.112641	4.64367
pos_14399	3-Methyl-19-nor-17alpha-pregna-1,3,5(10)-trien-17-ol	299.237	6.1312	pos	M+H	C21H30O	84.5	-	1.48133	C15117	-	-	0.0557357	5.69603
pos_14410	(S)-11,12,13-Trinor-7-calamenone	175.112	6.1312	pos	M+H	C12H14O	57.5	-	1.15857	-	HMDB0040823	155748-76-8	0.00911364	6.67532
pos_14568	Medroxyprogesterone glucuronide	521.273	6.09357	pos	M+H	C28H40O9	76.6	-	-2.1496	-	-	-	0.025994	6.6528
pos_14577	Palmitoyl-L-carnitine	400.343	6.09357	pos	M+H	C23H45NO4	61.5	-	1.88349	C02990	-	-	0.0129503	7.78049
pos_14593	Oxyhumulinic acid	283.154	6.09357	pos	M+H	C15H22O5	-	68.3	0.964756	-	HMDB0038989	469-30-7	0.0184129	6.84526
pos_14613	APC	601.265	6.08605	pos	M+H-H2O	C33H38N4O8	-	53.4	-0.479837	C16542	HMDB0060661	-	0.0399276	6.64329
pos_14630	Spisulosine	286.311	6.08605	pos	M+H	C18H39NO	64.2	-	1.53105	-	LMSP01080032	-	0.0296294	6.37131
pos_14637	10-Hydroxy-2,8-decadiene-4,6-diynoic acid	177.055	6.08605	pos	M+H	C10H8O3	81.4	-	0.454233	-	HMDB0031054	-	0.023209	6.11313
pos_14640	2-Ethyltoluene	121.102	6.08605	pos	M+H	C9H12	58.1	-	2.89686	C14572	-	-	0.0124561	6.41279
pos_14649	2-Hydroxyestrone-1-S-glutathione	633.257	6.07857	pos	M+ACN+H	C28H37N3O9S	-	66.7	-2.94478	-	HMDB0012623	-	0.0153984	7.90156
pos_14663	N,N-dimethyl-Safingol	330.337	6.07857	pos	M+H	C20H43NO2	71.0	-	1.38986	-	LMSP01080056	-	0.0146828	7.11431
pos_14668	Cyclic 3-Hydroxymelatonin	266.152	6.07857	pos	M+NH4	C13H16N2O3	-	51.3	7.58806	-	HMDB0060069	-	0.0648525	6.09629
pos_14678	THYMOQUINONE	165.091	6.07857	pos	M+H	C10H12O2	68.3	-	0.91839	-	HMDB0034732	490-91-5	0.0210603	6.03064
pos_14773	3beta-Hydroxychola-5,7-dien-24-oic Acid	373.274	6.05602	pos	M+H	C24H36O3	80.0	-	1.72784	-	LMST04010433	-	0.0375077	6.51601
pos_14808	N-Desmethyldiazepam (Nordazepam)	271.064	6.04847	pos	M+H	C15H11ClN2O	69.5	-	1.52911	-	-	-	0.0584649	5.45443
pos_14840	19(R)-hydroxy-PGE2	391.21	6.04093	pos	M+Na	C20H32O6	60.0	-	1.32501	-	-	-	0.0628297	6.09077
pos_14851	Sphinganine	302.306	6.04093	pos	M+H	C18H39NO2	79.9	-	1.584	C00836	HMDB0000269;LMSP01020001	764-22-7	0.0141058	7.31328
pos_14873	Pelargonidin 3-sophoroside	616.178	6.03338	pos	M+Na	C28H33O14+	-	91.0	3.52318	C16305	HMDB0033679;LMPK12010018	54542-60-8	0.0260303	7.11328
pos_14982	Alpha-curcumene	203.18	6.01825	pos	M+H	C15H22	66.2	-	1.4358	C09649	HMDB0059878;LMPR0103060015	-	0.049523	5.46623
pos_14986	Furfural	97.029	6.01825	pos	M+H	C5H4O2	57.8	-	6.11282	C14279	-	-	0.0350752	5.64263
pos_15021	5-Oxooctadecanoic acid	316.285	6.01068	pos	M+NH4	C18H34O3	-	59.6	2.35428	-	HMDB0034074	16694-31-8	0.056888	7.25397
pos_15034	1-Phenylethyl formate	151.076	6.01068	pos	M+H	C9H10O2	63.9	-	1.18961	-	HMDB0037715	7775-38-4	0.0254771	5.74646
pos_15054	MG(0:0/15:0/0:0)	334.296	6.00308	pos	M+NH4	C18H36O4	-	66.9	1.15635	-	HMDB0011532	-	0.0595014	6.30755
pos_15063	2-Benzylidene-1-heptanol	205.159	6.00308	pos	M+H	C14H20O	53.8	-	0.975238	-	HMDB0036170	101-85-9	0.0406615	5.70952
pos_15064	3,4-Dimethoxy-benzaldehyde	167.07	6.00308	pos	M+H	C9H10O3	56.0	-	1.08546	C02201	-	-	0.0416838	5.41944
pos_15133	5beta-1,3,7(11)-Eudesmatrien-8-one	255.113	5.98795	pos	M+K	C15H20O	-	60.9	-6.01619	-	HMDB0035965	120216-95-7	0.0353545	5.7357
pos_15148	Dihydrozeatin-O-glucoside	401.211	5.98037	pos	M+NH4	C16H25N5O6	-	62.7	-8.46712	C16448	HMDB0012214	-	0.101539	5.35492
pos_15173	3,4,5-Trimethoxycinnamic acid	239.092	5.97277	pos	M+H	C12H14O5	61.8	-	1.20359	-	HMDB0002511	90-50-6	0.0707475	5.85532
pos_15191	Methylgingerol	309.207	5.96517	pos	M+H	C18H28O4	77.0	-	1.80692	-	HMDB0029852	-	0.0791795	5.54666
pos_15237	Sterebin A	328.249	5.94995	pos	M+NH4	C18H30O4	-	71.0	1.68641	-	HMDB0035337	107647-14-3	0.0136715	7.21155
pos_15246	Cuelure	207.102	5.94995	pos	M+H	C12H14O3	76.2	-	0.964707	-	HMDB0033594	3572-06-3	0.0633969	5.25568
pos_15258	3-(L-Menthoxy)-2-methylpropane-1,2-diol	262.238	5.94237	pos	M+NH4	C14H28O3	-	60.2	1.89432	-	HMDB0032417	195863-84-4	0.0229713	6.28148
pos_15287	11'-Carboxy-gamma-tocotrienol	365.244	5.93477	pos	M+H-2H2O	C25H36O4	-	53.6	-9.22935	-	HMDB0012518	-	0.0759734	5.35939
pos_15293	N-Methylnicotinamide	119.061	5.93477	pos	M+H-H2O	C7H8N2O	-	67.4	2.24974	-	HMDB0003152	114-33-0	0.0221922	5.87817
pos_15335	Pergillin	302.139	5.9195	pos	M+ACN+H	C15H16O4	-	54.3	1.16085	-	HMDB0039592	74798-20-2	0.0470956	5.64326
pos_15355	16-Hydroxy hexadecanoic acid	290.269	5.91187	pos	M+NH4	C16H32O3	-	73.3	1.3529	C18218	HMDB0006294	-	0.0192111	6.34203
pos_15362	SCOPOLINE	156.102	5.91187	pos	M+H	C8H13NO2	79.4	-	1.24721	C10866	-	-	0.0820982	5.13085
pos_15381	Isoleucyl-Tryptophan	282.161	5.89667	pos	M+H-2H2O	C17H23N3O3	-	79.9	2.63269	-	HMDB0028918	-	0.0734949	5.41842
pos_15383	Limonene-1,2-epoxide	153.128	5.89667	pos	M+H	C10H16O	89.9	-	0.847406	C07271	LMPR0102090015	-	0.0292762	5.54287
pos_15390	Demethyloleuropein	491.15	5.88907	pos	M+H-2H2O	C24H30O13	-	50.6	-9.88168	-	HMDB0036121	52077-55-1	0.0542175	5.77769
pos_15396	TG(18:3(6Z,9Z,12Z)/18:4(6Z,9Z,12Z,15Z)/20:5(5Z,8Z,11Z,14Z,17Z))	313.887	5.88907	pos	M+2Na+H	C59H90O6	-	83.5	1.64913	-	HMDB0053191	-	0.109881	5.84209
pos_15408	Myricanene B 5-[arabinosyl-(1->6)-glucoside]	599.251	5.88148	pos	M+H-2H2O	C32H42O13	-	65.2	3.76386	-	HMDB0039348	-	0.0424074	6.49424
pos_15417	DL-Benzylsuccinic acid	209.081	5.88148	pos	M+H	C11H12O4	69.1	-	1.79577	-	-	-	0.0522116	5.84616
pos_15436	Decanoylcarnitine	338.233	5.8739	pos	M+Na	C17H33NO4	-	50.6	8.25049	-	LMFA07070059;HMDB0000651	1492-27-9	0.0149867	6.78906
pos_15448	I-Urobilin	654.331	5.8663	pos	M+ACN+Na	C33H42N4O6	-	62.0	8.02651	C05794	HMDB0004160	1856-98-0	0.0768554	5.82155
pos_15466	17-Hydroxy-3-oxo-19-nor-5alpha,17alpha-pregnane-21-carboxylic acid, gamma-lactone	331.226	5.85868	pos	M+H	C21H30O3	53.7	-	-1.99119	C14881	-	-	0.0274601	6.05819
pos_15483	4-Ethyl-5-methylthiazole	128.053	5.85105	pos	M+H	C6H9NS	-	50.3	2.79037	-	HMDB0040062	52414-91-2	0.0808785	4.55939
pos_15485	Marasmal	615.247	5.84345	pos	2M+Na	C15H20O6	-	71.5	9.11026	-	HMDB0036867	124869-10-9	0.0422759	6.18905
pos_15495	2(3H)-Benzothiazolethione	167.994	5.83582	pos	M+H	C7H5NS2	-	51.0	1.21213	C14437	HMDB0030524	149-30-4	0.0536462	5.26096
pos_15500	4,4'-dimethyl[1,1'-biphenyl]-2,2',5,5'-tetrol	247.096	5.82822	pos	M+H	C14H14O4	80.8	-	-1.31204	-	-	-	0.0803335	5.19729
pos_15509	(6E,8E,10R,12Z)-10-Hydroxy-3-oxooctadecatrienoic acid	347.161	5.81298	pos	M+K	C18H28O4	-	64.4	-3.99844	-	HMDB0062357	2190492-37-4	0.0162892	6.78706
pos_15510	Ginsenoyne J	264.233	5.81298	pos	M+NH4	C17H26O	-	78.1	1.62023	-	HMDB0040373	141947-41-3	0.0320795	6.1105
pos_15513	Allyl valerate	302.233	5.80535	pos	2M+NH4	C8H14O2	-	52.6	1.46204	-	HMDB0032164;LMFA07010781	6321-45-5	0.0164297	6.92771
pos_15528	Vulgarone A	219.175	5.79012	pos	M+H	C15H22O	62.9	-	1.30267	-	HMDB0036733	62065-10-5	0.0260681	7.09882
pos_15605	Cephalosporin C	380.09	5.72145	pos	M+H-2H2O	C16H21N3O8S	-	52.4	-2.0383	C00916	HMDB0060450	-	0.0928937	5.37121
pos_15625	3-Indoleacetic Acid	176.071	5.69097	pos	M+H	C10H9NO2	62.9	-	1.21149	C00954	-	-	0.0383805	5.3925
pos_15659	PS-5	299.103	5.65287	pos	M+H	C13H18N2O4S	58.9	-	-9.26974	C17370	-	-	0.0861678	5.38196
pos_15662	UMBELLIFERONE	163.039	5.65287	pos	M+H	C9H6O3	67.3	-	1.06228	C09315	HMDB0029865	93-35-6	0.0500775	6.43733
pos_15671	Tetrahydrogestrinone	295.206	5.63763	pos	M+H-H2O	C21H28O2	-	59.3	1.36994	-	HMDB0004626	618903-56-3	0.0375102	5.73199
pos_15702	Ganoderic acid F	603.319	5.59197	pos	M+CH3OH+H	C32H42O9	-	71.1	4.66632	-	HMDB0035988	98665-15-7	0.0955585	5.6755
pos_15711	3-hydroxyoctanoyl carnitine	326.197	5.57673	pos	M+Na	C15H29NO5	-	77.3	9.39275	-	HMDB0061634	-	0.0380599	5.8303
pos_15728	Hexyl glucoside	229.144	5.5539	pos	M+H-2H2O	C12H24O6	-	70.7	1.22469	-	HMDB0031688	59080-45-4	0.0449912	5.68583
pos_15747	TOLFENAMIC ACID	262.065	5.50825	pos	M+H	C14H12ClNO2	76.6	-	7.7297	-	HMDB0042043	13710-19-5	0.0680205	5.45
pos_15808	5-Methoxycanthin-6-one	283.108	5.39408	pos	M+CH3OH+H	C15H10N2O2	-	74.1	1.81566	-	HMDB0030227	15071-56-4	0.0186906	6.513
pos_15824	Cumene	121.102	5.35595	pos	M+H	C9H12	51.0	-	3.57992	C14396	-	-	0.026267	5.54024
pos_15877	1-Naphthylmethanol	141.07	5.26453	pos	M+H-H2O	C11H10O	78.1	-	0.809947	-	-	-	0.0748306	5.25392
pos_15878	Carboxyterbinafine	322.181	5.25692	pos	M+H	C21H23NO2	59.1	-	1.97455	-	-	-	0.0557819	5.65692
pos_15888	3-hydroxynonanoyl carnitine	300.217	5.22648	pos	M+H-H2O	C16H31NO5	-	65.7	1.7615	-	HMDB0061635	-	0.0256455	6.52106
pos_15911	S-(Hydroxymethyl)glutathione	355.127	5.16555	pos	M+NH4	C11H19N3O7S	-	90.4	-3.30219	C14180	HMDB0004662	32260-87-0	0.053902	5.82266
pos_15958	P-[N-Propyl-N-(3-hydroxypropyl)sulfamoyl]benzoic acid	302.103	5.08185	pos	M+H	C13H19NO5S	50.5	-	-9.70557	-	-	-	0.0265615	5.86271
pos_15995	LysoPE(0:0/24:1(15Z))	546.387	5.00573	pos	M+H-H2O	C29H58NO7P	-	55.1	-9.3154	-	HMDB0011498;LMGP02050062	-	0.0748147	5.814
pos_16027	5-(Difluoromethoxy)-2-[[(3,4-dimethoxy-2-pyridinyl)methyl]thio]-1H-benzimidazole	368.088	4.95248	pos	M+H	C16H15F2N3O3S	77.8	-	2.2669	-	-	-	0.0327144	6.12686
pos_16029	Phenylacetylglycine	176.071	4.95248	pos	M+H-H2O	C10H11NO3	67.0	-	1.30781	C05598	HMDB0000821	500-98-1	0.0222494	6.50146
pos_16031	Isoquinoline	130.065	4.95248	pos	M+H	C9H7N	61.4	-	1.82821	C06323	HMDB0034244	119-65-3	0.0156484	6.71943
pos_16033	Cappariloside A	335.124	4.94487	pos	M+H	C16H18N2O6	-	58.5	1.60278	-	HMDB0034937	229483-41-4	0.0607062	5.61308
pos_16090	Phenacetine	180.102	4.83823	pos	M+H	C10H13NO2	81.3	-	0.679799	-	-	-	0.0521741	5.48537
pos_16139	Bisacurone epoxide	307.129	4.74682	pos	M+K	C15H24O4	-	75.8	-4.74918	-	HMDB0038503	127214-83-9	0.0253122	6.15311
pos_16209	Lumichrome	243.088	4.6708	pos	M+H	C12H10N4O2	64.0	-	1.93761	C01727	-	-	0.0381597	6.16383
pos_16256	2,6Z-Nonadien-4-olide	153.091	4.59475	pos	M+H	C9H12O2	51.7	-	0.938035	-	LMFA07040019	-	0.0333884	5.39462
pos_16288	Ethyl phenylglycidate	193.086	4.54907	pos	M+H	C11H12O3	67.4	-	1.49589	-	HMDB0031623	54276-44-7	0.0178822	6.02749
pos_16289	3-(4-Methylphenyl)oxiranecarboxylic acid	179.07	4.54907	pos	M+H	C10H10O3	81.4	-	1.0718	-	HMDB0030903	81476-88-2	0.0237283	6.18718
pos_16360	2-Naphthylacetic acid	187.076	4.4425	pos	M+H	C12H10O2	74.0	-	1.31784	-	-	-	0.0385875	5.7734
pos_16369	(3-Arylcarbonyl)-alanine	194.081	4.43483	pos	M+H	C10H11NO3	73.3	-	1.61999	C03450	-	-	0.0398486	5.32249
pos_16389	Hypaphorine	247.144	4.40438	pos	M+H	C14H18N2O2	79.1	-	1.31757	C09213	-	-	0.0229017	6.08047
pos_16446	Hv-NCC-1	742.307	4.29772	pos	M+ACN+Na	C35H42N4O10	-	51.3	1.05994	-	HMDB0039005	135972-64-4	0.0868349	5.90026
pos_16478	N-Acetyl-DL-tryptophan	247.108	4.27483	pos	M+H	C13H14N2O3	83.2	-	1.36561	-	-	-	0.0864057	5.11744
pos_16717	2-Phenylbutyric acid	147.079	3.93187	pos	M+H-H2O	C10H12O2	-	50.5	-8.469	-	HMDB0000329	90-27-7	0.034511	5.38452
pos_16806	5,10-Methenyltetrahydrofolic acid	420.142	3.82518	pos	M+H-2H2O	C20H21N7O6	-	52.5	0.970681	C00445	HMDB0001354	7444-29-3	0.0458847	6.98065
pos_16882	3-hydroxyhexanoyl carnitine	272.186	3.71862	pos	M+H-H2O	C14H27NO5	-	67.9	1.35951	-	HMDB0061633	-	0.0214525	6.34783
pos_16922	LysoPE(0:0/20:0)	532.334	3.65775	pos	M+Na	C25H52NO7P	-	69.6	-5.9716	-	LMGP02050045;HMDB0011481	-	0.0585784	6.20404
pos_16928	2-Pyrrolidone-5-carboxylic acid, methyl ester	144.066	3.65013	pos	M+H	C6H9NO3	63.8	-	4.06446	-	-	-	0.0385093	5.73421
pos_17000	(10S,11S)-Pterosin C	217.121	3.55117	pos	M+H-H2O	C14H18O3	-	55.2	-4.39624	-	HMDB0030763	35938-43-3	0.0484761	5.44318
pos_17015	L,L-Cyclo(leucylprolyl)	211.144	3.52832	pos	M+H	C11H18N2O2	68.1	-	1.77268	-	HMDB0034276	2873-36-1	0.033501	6.52734
pos_17032	Ala-Leu	446.297	3.49025	pos	2M+ACN+H	C9H18N2O3	83.9	-	-0.742351	-	-	-	0.0660491	5.65387
pos_17077	Seryltyrosine	251.103	3.4065	pos	M+H-H2O	C12H16N2O5	-	57.1	1.31489	-	HMDB0029051	-	0.0661648	5.17062
pos_17097	DL-2-Aminooctanoic acid	160.133	3.36077	pos	M+H	C8H17NO2	63.7	-	1.08234	-	HMDB0000991	644-90-6	0.010654	6.32713
pos_17164	(±)-Hexanoylcarnitine	260.186	3.2465	pos	M+H	C13H25NO4	52.5	-	1.52319	-	-	-	0.106013	5.19505
pos_17203	(R)-S-lactoylglutathionate(1-)	362.101	3.16273	pos	M+H-H2O	C13H21N3O8S	-	75.7	-2.5769	-	HMDB0062624	-	0.0240463	6.79921
pos_17232	Threoninyl-Cysteine	187.054	3.14	pos	M+H-2H2O	C7H14N2O4S	-	61.2	1.32254	-	HMDB0029058	-	0.073699	5.51913
pos_17243	Linamarin	212.092	3.11717	pos	M+H-2H2O	C10H17NO6	-	71.1	1.50152	C01594	HMDB0033699	554-35-8	0.039452	5.55699
pos_17257	Dynorphin A (6-8)	488.271	3.08667	pos	M+2Na-H	C18H37N9O4	-	56.7	7.81447	-	HMDB0012932	-	0.0692753	5.95129
pos_17290	Sulfolithocholic acid	474.292	3.03342	pos	M+NH4	C24H40O6S	-	74.1	8.43646	-	LMST05020015;HMDB0000907	34669-57-3	0.0359193	7.18429
pos_17325	3-Hydroxycarbamazepine	253.098	2.99532	pos	M+H	C15H12N2O2	85.8	-	2.10237	C16602	HMDB0060653	-	0.0435458	5.66508
pos_17339	Dynorphin B (10-13)	446.297	2.9725	pos	M+H	C20H39N5O6	-	63.8	-1.65548	-	HMDB0012936	-	0.0378792	6.07148
pos_17346	Octaethylene glycol	371.228	2.9725	pos	M+H	C16H34O9	-	64.3	1.62871	-	HMDB0094680	-	0.02534	6.17491
pos_17383	2-Amino-4-oxo-4-alpha-hydroxy-6-(erythro-1',2',3'-trihydroxypropyl)-5,6,7,8-tetrahydroxypterin	366.062	2.93452	pos	M+2Na-H	C9H15N5O8	-	84.5	-5.31541	C05252	HMDB0012143	-	0.0333452	6.22056
pos_17405	Threoninyl-Proline	181.097	2.92688	pos	M+H-2H2O	C9H16N2O4	-	55.3	0.734603	-	HMDB0029069	-	0.0331837	5.42627
pos_17406	(3S)-3,6-Diaminohexanoate	356.229	2.91928	pos	2M+ACN+Na	C6H14N2O2	-	63.7	6.24124	C01142	HMDB0012114	4299-56-3	0.0399122	6.53511
pos_17424	Piperdial	289.119	2.88882	pos	M+K	C15H22O3	-	73.5	-5.29886	C09711	HMDB0035798	100288-36-6	0.0305496	5.80557
pos_17477	Heptaethylene glycol	327.202	2.78208	pos	M+H	C14H30O8	-	66.8	1.61607	-	HMDB0061835	5617-32-3	0.0275988	6.16838
pos_17519	3-Oxo-1,4,11(13)-eudesmatrien-12-oic acid	531.21	2.7212	pos	2M+K	C15H18O3	-	68.1	-9.02074	-	HMDB0037558	135594-80-8	0.0651889	5.59048
pos_17537	Caffeine	195.088	2.69832	pos	M+H	C8H10N4O2	90.4	-	1.17627	C07481	HMDB0001847	58-08-2	0.019436	7.46963
pos_17544	1,2,10-Trihydroxydihydro-trans-linalyl oxide 7-O-beta-D-glucopyranoside	400.219	2.68307	pos	M+NH4	C16H30O10	-	71.6	2.13647	-	HMDB0033237	219814-37-6	0.0509596	6.45145
pos_17641	Threoninyl-Methionine	233.096	2.53832	pos	M+H-H2O	C9H18N2O4S	-	61.0	1.49181	-	HMDB0029067	-	0.0170495	6.27837
pos_17665	Isopropyl beta-D-glucoside	187.097	2.4914	pos	M+H-2H2O	C9H18O6	-	75.0	0.987052	-	HMDB0032705	5391-17-3	0.110174	5.12439
pos_17679	Lamotrigine N2-glucuronide	432.048	2.47613	pos	M+H	C15H15Cl2N5O6	88.6	-	2.87121	-	-	-	0.0685292	6.10312
pos_17716	2-Acetyl-1,5,6,7-tetrahydro-6-hydroxy-7-(hydroxymethyl)-4H-azepine-4-one	164.07	2.41525	pos	M+H-2H2O	C9H13NO4	-	62.1	-1.49881	-	HMDB0035177	-	0.0442259	5.2219
pos_17729	3,4,5-trihydroxy-6-(3-phenylpropoxy)oxane-2-carboxylic acid	335.111	2.39237	pos	M+Na	C15H20O7	-	56.0	3.09229	-	HMDB0135312	-	0.0969491	5.88723
pos_17777	Homostachydrine	158.118	2.33797	pos	M+H	C8H15NO2	61.9	-	0.361267	C08283;C10172	-	-	0.035585	5.36525
pos_17797	9-Carboxymethoxymethylguanine	204.05	2.2943	pos	M+H-2H2O	C8H9N5O4	-	57.5	-7.03445	-	HMDB0060805	-	0.0180368	7.01755
pos_17857	Grevilline A	289.05	2.24237	pos	M+H-2H2O	C18H12O6	-	81.5	1.41894	-	HMDB0029535	41744-32-5	0.021673	6.65597
pos_17865	Nicotyrine	159.092	2.24237	pos	M+H	C10H10N2	66.5	-	0.658672	C10161	-	-	0.00713182	7.6443
pos_17869	2-Naphthylamine	144.081	2.24237	pos	M+H	C10H9N	54.8	-	0.874217	C02227	-	-	0.00702914	7.72945
pos_17896	3,7,8,15-Scirpenetetrol	316.176	2.21237	pos	M+NH4	C15H22O6	-	59.5	1.83462	-	HMDB0037560	128534-67-8	0.0378918	6.4562
pos_17930	Alpha-Hydroxymetoprolol	284.186	2.17417	pos	M+H	C15H25NO4	55.8	-	1.68059	-	HMDB0060994	-	0.0203336	6.19807
pos_17934	Theophylline	181.072	2.17417	pos	M+H	C7H8N4O2	83.2	-	0.880594	C07130	HMDB0001889	58-55-9	0.0167563	7.31221
pos_17951	Aminohippuric acid	195.077	2.1436	pos	M+H	C9H10N2O3	79.8	-	1.21765	D06890	-	-	0.0547831	5.10018
pos_17958	4-Vinylguaiacol	151.076	2.13597	pos	M+H	C9H10O2	53.4	-	1.16386	C17883	-	-	0.0362634	5.86701
pos_17991	Cysteinyl-Serine	173.038	2.09782	pos	M+H-2H2O	C6H12N2O4S	-	52.7	1.4728	-	HMDB0028784	-	0.0873525	4.91089
pos_17997	Deoxynivalenol	314.16	2.09018	pos	M+NH4	C15H20O6	-	54.8	1.67684	C09747	HMDB0036156	51481-10-8	0.0456125	5.84619
pos_18020	Aminoantipyrine	204.113	2.0673	pos	M+H	C11H13N3O	94.3	-	1.32752	-	-	-	0.0271203	5.52784
pos_18072	Alpha-Methyltryptamine (AMT)	175.123	1.99847	pos	M+H	C11H14N2	71.7	-	0.766647	-	-	-	0.0801413	4.87542
pos_18130	Nicotine	185.103	1.9297	pos	M+Na	C10H14N2	-	69.9	-8.76318	C00745	HMDB0001934	54-11-5	0.0625695	4.97839
pos_18190	Butyryl-L-carnitine	232.155	1.79072	pos	M+H	C11H21NO4	66.5	-	1.68507	C02862	-	-	0.0212766	7.58249
pos_18218	4-Acetamido-2-aminobutanoic acid	125.071	1.7513	pos	M+H-2H2O	C6H12N2O3	-	51.1	1.78538	C06442	HMDB0031411	1190-46-1	0.0224535	6.10015
pos_18220	Trimetazidine	267.171	1.74363	pos	M+H	C14H22N2O3	95.4	-	1.47341	-	-	-	0.0303057	5.7036
pos_18276	Styrene	105.07	1.65948	pos	M+H	C8H8	64.3	-	4.91735	C19506;C07083	HMDB0034240	100-42-5	0.0112327	6.17766
pos_18304	Gamma-L-Glutamyl-L-methionine sulfoxide	295.097	1.60685	pos	M+H	C10H18N2O6S	-	75.6	2.9629	-	HMDB0038613	39015-69-5	0.0462788	6.19293
pos_18313	Pyroglutamylglycine	169.061	1.59152	pos	M+H-H2O	C7H10N2O4	-	71.4	0.984865	-	HMDB0061890	-	0.0382882	5.18053
pos_18319	Ala-Val-OH	297.109	1.57618	pos	M+H	C13H16N2O6	70.4	-	1.43679	-	-	-	0.0386578	5.59193
pos_18340	3-Phenylpropanal	135.081	1.54548	pos	M+H	C9H10O	66.5	-	1.47593	-	HMDB0033716	104-53-0	0.0275099	5.37345
pos_18352	Alpha-Methoxy-1H-indole-3-propanoic acid	242.078	1.53015	pos	M+Na	C12H13NO3	-	65.8	-5.73024	-	HMDB0038339	-	0.0694759	5.07701
pos_18359	1-Methylinosine	283.104	1.5225	pos	M+H	C11H14N4O5	69.3	-	1.63559	-	HMDB0002721	2140-73-0	0.0205945	6.32396
pos_18362	Tryptophyl-Valine	326.146	1.51483	pos	M+Na	C16H21N3O3	-	79.7	-3.75338	-	HMDB0029096	-	0.0338957	5.68576
pos_18366	Quinone	109.029	1.51483	pos	M+H	C6H4O2	56.2	-	3.47968	C00472;C15602	HMDB0003364	106-51-4	0.036765	5.12135
pos_18399	6-O-Methylguanine	166.073	1.43052	pos	M+H	C6H7N5O	70.3	-	1.13577	-	-	-	0.0130329	6.31203
pos_18422	1-Methyluric acid	183.052	1.3615	pos	M+H	C6H6N4O3	53.6	-	1.33658	C16359	HMDB0003099	708-79-2	0.0156402	5.92983
pos_18461	L-2-Amino-3-(1-pyrazolyl)propanoic acid	156.077	1.25442	pos	M+H	C6H9N3O2	-	60.3	1.24198	-	HMDB0034267	2734-48-7	0.0517747	5.99729
pos_18462	4-Pyridoxic acid	184.061	1.24678	pos	M+H	C8H9NO4	93.6	-	1.22728	C00847	HMDB0000017	82-82-6	0.0188088	6.21573
pos_18493	N6-Acetyl-LL-2,6-diaminoheptanedioate	233.113	1.17808	pos	M+H	C9H16N2O5	57.3	-	0.6924	C04390	-	-	0.0301776	5.66368
pos_18510	(±)-Propionylcarnitine	218.139	1.14765	pos	M+H	C10H19NO4	61.9	-	1.35541	-	-	-	0.0097355	7.68609
pos_18534	Dopamine 4-sulfate	216.033	1.11738	pos	M+H-H2O	C8H11NO5S	-	56.9	1.08341	C13691	HMDB0004148	38339-02-5	0.023169	6.05743
pos_18586	L-Dopa	198.076	1.0572	pos	M+H	C9H11NO4	66.0	-	0.532485	C00355	HMDB0000181	59-92-7	0.0648651	5.24233
pos_18607	L-Isoleucine	132.102	1.02705	pos	M+H	C6H13NO2	65.8	-	1.02355	C00407	HMDB0000172	73-32-5	0.0262012	8.35195
pos_18612	Piperidine	86.097	1.02705	pos	M+H	C5H11N	64.5	-	6.29576	C01746	HMDB0034301	110-89-4	0.0261229	8.4374
pos_18623	Cysteinyl-Threonine	205.064	1.0045	pos	M+H-H2O	C7H14N2O4S	-	74.2	0.751459	-	HMDB0028785	-	0.0147409	6.59174
pos_18633	2,6-Piperidinedicarboxylic acid	174.076	0.99695	pos	M+H	C7H11NO4	50.4	-	0.581487	-	-	-	0.0507745	5.64574
pos_18643	Beta-Alaninamide	89.0715	0.974317	pos	M+H	C3H8N2O	80.7	-	6.90166	C19779	-	-	0.025387	5.54432
pos_18657	4-Hydroxybenzaldehyde	123.044	0.9668	pos	M+H	C7H6O2	91.9	-	1.64798	C00633	HMDB0011718	123-08-0	0.00718432	7.74449
pos_18746	7-Methylguanine	166.073	0.921717	pos	M+H	C6H7N5O	85.8	-	1.56168	C04153;C02242	HMDB0000897	578-76-7	0.0237875	6.28872
pos_18758	THTC	133.032	0.921717	pos	M+H	C5H8O2S	74.6	-	1.17596	C11074	-	-	0.00850827	7.53963
pos_18776	2-[(6-carboxy-3,4,5-trihydroxyoxan-2-yl)oxy]-3-hydroxybutanedioic acid	371.021	0.914267	pos	M+2Na-H	C10H14O12	-	64.3	2.64344	-	HMDB0127956	-	0.00913164	8.19588
pos_18780	5-L-Glutamyl-L-alanine	219.098	0.914267	pos	M+H	C8H14N2O5	87.3	-	0.766674	C03740	-	-	0.0158991	6.32993
pos_18785	Thiodiacetic acid	192.033	0.914267	pos	M+ACN+H	C4H6O4S	-	53.1	0.396679	C14872	HMDB0042032	123-93-3	0.013516	7.02919
pos_18797	3,4-Dehydrothiomorpholine-3-carboxylate	146.027	0.906783	pos	M+H	C5H7NO2S	60.4	-	0.48748	C04445	-	-	0.0135207	6.91216
pos_18855	Diglykokoll	134.045	0.7419	pos	M+H	C4H7NO4	71.4	-	0.730276	-	-	-	0.00946627	6.90446
pos_18920	2-Phenylacetamide	136.076	0.65965	pos	M+H	C8H9NO	78.9	-	1.08298	C02505	HMDB0010715	103-81-1	0.00859488	7.20134
pos_18925	Alpha-(Methylenecyclopropyl)glycine	128.071	0.65965	pos	M+H	C6H9NO2	74.2	-	1.54421	C08292	-	-	0.018503	6.69369
pos_18928	Uracil	113.035	0.65965	pos	M+H	C4H4N2O2	71.5	-	3.07754	C00106	HMDB0000300	66-22-8	0.0568599	6.43222
pos_18943	Acetylcarnitine	204.123	0.652217	pos	M+H	C9H17NO4	56.7	-	0.750466	C02571	LMFA07070060	-	0.0135744	8.47767
pos_18953	1-Methyladenosine	282.12	0.6448	pos	M+H	C11H15N5O4	72.8	-	0.576069	C02494	HMDB0003331	15763-06-1	0.0767084	6.32659
pos_18972	Erythronolactone	160.06	0.637633	pos	M+ACN+H	C4H6O4	61.3	-	0.340793	-	-	-	0.0106488	9.06579
pos_19020	2-amino-4-cyano-butanoic acid	129.066	0.6004	pos	M+H	C5H8N2O2	60.3	-	1.54624	C05717	LMFA01100038	-	0.0154564	7.12481
pos_19028	Phosphocholine	184.073	0.593067	pos	M+H	C5H14NO4P	90.7	-	0.675436	C00588	-	-	0.0973283	6.18505
pos_19030	6-Hydroxynicotinic acid	157.061	0.593067	pos	M+NH4	C6H5NO3	64.0	-	1.24997	C01020	HMDB0002658	5006-66-6	0.0527763	5.52199
pos_19041	Methylguanidine	74.0719	0.593067	pos	M+H	C2H7N3	61.3	-	9.04615	C02294	HMDB0001522	471-29-4	0.0748677	4.83106
pos_19100	15(R)-hydroperoxy-EPE	239.106	0.578183	pos	M+H	C8H18N2O4S	-	70.3	0.704369	-	HMDB0062295	7365-45-9	0.0187604	7.09687
pos_19599	N-(1-Deoxy-1-fructosyl)proline	295.15	0.495867	pos	M+NH4	C11H19NO7	-	58.2	1.77626	-	HMDB0038493	29118-61-4	0.0257349	6.44709
pos_19603	D-Pipecolic acid	130.086	0.495867	pos	M+H	C6H11NO2	92.3	-	1.10918	-	HMDB0005960	1723-00-8	0.00812824	7.75701
pos_19769	Doristerol	369.352	0.2062	pos	M+H-H2O	C27H46O	-	51.7	2.16642	-	HMDB0029815	566-99-4	0.0327039	7.68024
