# Supplementary material for: Serum metabolome alterations in patients with early nonalcoholic fatty liver disease
Source: Biosci Rep. 2022 Oct 18;42(10):BSR20220319. doi: 10.1042/BSR20220319 (PMC9583763; doi:10.1042/BSR20220319)
Supplement: Supplementary Tables S1-S12 [file BSR-2022-0319_supp1.zip › BSR-2022-0319_suppST5.xlsx]

## Sheet: Sheet1
Supplementary Table 5. In the positive mode, the metabolites obtained after the data preprocessing and annotation
ID	Metabolite	m/z	Retention time	Mode	Adducts	Formula	Fragmentation Score	Theoretical Fragmentation Score	Mass Error (ppm)	KEGG Compound ID	Library ID	CAS ID	rsd	sum
neg_8	Mycophenolic acid O-acyl-glucuronide	495.152	5.10963	neg	M-H, 2M-H, M+Na-2H, M+K-2H	C23H28O12	-	60.6	2.91147	C20383	HMDB0060491	-	0.00932599	7.6263
neg_11	Cholic acid	407.281	6.21438	neg	M-H, M+FA-H, M+Cl, 2M-H	C24H40O5	68.0	-	2.54848	C00695	HMDB0000619;LMST04010001	81-25-4	0.0177793	7.49576
neg_85	VALSARTAN	434.221	6.11468	neg	M-H, 2M-H, M+Na-2H	C24H29N5O3	88.8	-	2.95909	-	HMDB0014323	137862-53-4	0.0234964	6.42023
neg_89	Withanolide	469.259	6.21438	neg	M-H, M+Na-2H, M+K-2H	C28H38O6	-	85.9	-1.37198	C08842	HMDB0003218;LMST01160018;LMST01160020	30655-48-2	0.0528413	6.10321
neg_96	LysoPC(16:0)	540.332	6.43565	neg	M+Cl, 2M+FA-H, M+FA-H	C24H50NO7P	-	89.1	6.77027	C04230	HMDB0010382	-	0.007338	9.40181
neg_100	2,6,10,10-Tetramethyl-1-oxaspiro[4.5]decan-6-ol	257.176	6.1761	neg	M-H, M+FA-H, M-H2O-H	C13H24O2	-	75.6	-0.469977	-	HMDB0037907	53398-90-6	0.0144303	7.03527
neg_121	1-Stearoylglycerophosphoinositol	599.322	8.34663	neg	M-H, M+Na-2H, M+Cl	C27H53O12P	-	55.7	3.51683	-	HMDB0061696	-	0.10835	8.56048
neg_155	Gluconic acid	217.03	0.59665	neg	M-H2O-H, M+Na-2H, M-H	C6H12O7	66.0	-	-2.59519	C00257	HMDB0000625	526-95-4	0.0105329	8.25455
neg_170	Glutamylthreonine	247.094	0.6342	neg	M-H, M+Na-2H, M-H2O-H	C9H16N2O6	-	53.7	0.963883	-	HMDB0028829	6875-80-5	0.00626424	8.7676
neg_172	N6-Acetyl-5S-hydroxy-L-lysine	203.103	0.6342	neg	M-H, M+Na-2H, M-H2O-H	C8H16N2O4	-	63.1	-1.43852	-	HMDB0033891	-	0.00675637	8.11786
neg_350	2-Aminoacrylic acid	132.029	0.589017	neg	M+K-2H, M+FA-H	C3H5NO2	-	61.1	7.30408	C02218	HMDB0003609	28453-71-6	0.0156516	6.87547
neg_386	Serylproline	201.088	0.6342	neg	M-H, M+Na-2H	C8H14N2O4	-	77.0	-1.88592	-	HMDB0029047	-	0.016005	7.16769
neg_389	Meso-2,6-Diaminoheptanedioate	189.088	0.6342	neg	M-H, M+Na-2H	C7H14N2O4	56.4	-	-2.98138	C00680;C00666	-	-	0.0174152	6.8555
neg_396	Citric acid	191.019	0.6569	neg	M-H2O-H, M-H	C6H8O7	68.6	-	-3.30229	C00158	HMDB0000094	77-92-9	0.0153088	8.29435
neg_448	Uric acid	167.02	0.6569	neg	M-H, M+Na-2H	C5H4N4O3	77.5	-	-4.65631	C00366	HMDB0000289	69-93-2	0.0162832	8.33667
neg_556	(E)-Casimiroedine	416.18	1.29655	neg	M-H, M+Na-2H	C21H27N3O6	-	81.7	-6.60096	C10577	HMDB0030274	5853-02-1	0.025047	6.56762
neg_568	Ophthalmic acid	288.121	1.38243	neg	M-H2O-H, M-H	C11H19N3O6	-	60.1	2.76134	-	HMDB0005765	495-27-2	0.0491934	5.50418
neg_674	Salicyluric beta-D-glucuronide	370.079	2.2439	neg	M-H, M+Na-2H	C15H17NO10	-	73.0	2.78295	-	HMDB0240252	-	0.0138644	6.7256
neg_704	Hydroxyphenyllactic acid	181.05	2.38455	neg	M-H2O-H, M-H	C9H10O4	73.4	-	-3.43573	C03672	HMDB0000755	306-23-0	0.0083755	7.11484
neg_708	3-hydroxy-3-(3-hydroxyphenyl)propanoic acid-O-sulphate	261.008	2.4081	neg	M-H, M+Na-2H	C9H10O7S	-	50.1	2.65548	-	HMDB0059967	-	0.0391303	6.28716
neg_726	N5-Acetyl-N2-gamma-L-glutamyl-L-ornithine	302.137	2.28288	neg	M-H2O-H, M-H	C12H21N3O6	-	54.2	2.45959	-	HMDB0039423	102148-92-5	0.0378466	5.7133
neg_765	Acetaminophen glucuronide	308.079	2.83283	neg	M-H2O-H, M-H	C14H17NO8	61.7	-	2.83704	-	HMDB0010316	16110-10-4	0.0228431	6.16779
neg_877	Chenodeoxycholic acid sulfate	471.243	7.97042	neg	M-H, M+Na-2H	C24H40O7S	-	57.2	2.58383	-	HMDB0002522;LMST05020026	59132-31-9	0.0257638	6.76691
neg_888	Phenylalanylphenylalanine	311.141	3.72437	neg	M-H, 2M-H	C18H20N2O3	-	70.5	2.62589	-	HMDB0013302	2577-40-4	0.0120874	7.41013
neg_904	PS(18:1(9Z)/0:0)	544.27	8.36207	neg	M-H, M+Na-2H	C24H46NO9P	89.8	-	3.05933	-	LMGP03050001	-	0.0471907	6.27237
neg_998	Salicyluric acid	194.046	3.77178	neg	M-H, M+Na-2H	C9H9NO4	98.1	-	-0.649559	C07588	HMDB0000840	487-54-7	0.0149673	6.24549
neg_1037	Indolelactic acid	204.067	4.28012	neg	M-H2O-H, M-H	C11H11NO3	94.2	-	-1.73206	C02043	HMDB0000671	1821-52-9	0.00811171	7.34601
neg_1180	O-propanoyl-carnitine	198.113	5.69123	neg	M-H2O-H, 2M+FA-H	C10H19NO4	-	51.0	-0.641177	C03017	HMDB0062514;LMFA07070005	20064-19-1	0.0228223	5.41035
neg_1191	Baicalin	445.079	5.73843	neg	M-H, M+Na-2H	C21H18O11	80.2	-	3.51004	C10025	LMPK12111081;HMDB0041832	21967-41-9	0.044867	5.44166
neg_1215	Diplosporin	223.098	5.82538	neg	M-H, M+Na-2H	C12H16O4	-	53.5	0.464387	-	HMDB0030680	69199-05-9	0.0241364	5.75216
neg_1289	PSOROMIC ACID	357.063	5.99083	neg	M-H, M+Na-2H	C18H14O8	63.3	-	3.44449	-	-	-	0.0163039	7.418
neg_1292	10,11-dihydro-20-trihydroxy-leukotriene B4	385.224	5.99865	neg	M-H, M+Na-2H	C20H34O7	-	51.3	2.79883	-	LMFA03020044;HMDB0012503	-	0.0592409	5.41395
neg_1303	Cortolone	411.24	6.00643	neg	M-H, M+FA-H	C21H34O5	-	71.0	2.22267	C05481	HMDB0003128	516-42-7	0.0299208	6.05537
neg_1326	3-Hydroxydodecanedioic acid	227.129	6.04518	neg	M-H2O-H, M+Na-2H	C12H22O5	-	53.2	1.2562	-	HMDB0000413	34574-69-1	0.0142826	6.77546
neg_1334	ORTHOTHYMOTINIC ACID	387.186	6.05295	neg	M-H, 2M-H	C11H14O3	81.0	-	-1.60065	-	-	-	0.0251295	6.24075
neg_1346	Capsianoside V	513.273	6.06843	neg	M-H, M+Na-2H	C26H42O10	-	58.0	4.01907	-	HMDB0030737	121924-06-9	0.0215178	6.55684
neg_1355	Dodecanedioic acid	229.145	6.08385	neg	M-H, M+Na-2H	C12H22O4	-	55.5	1.1641	C02678;C16308	HMDB0000623;LMFA01170009	693-23-2	0.0110165	6.97665
neg_1359	Deoxycholic acid 3-glucuronide	567.319	6.08385	neg	M-H, M+Na-2H	C30H48O10	-	80.2	2.75414	C03033	HMDB0002596;LMST05010046	72504-58-6	0.0206271	7.27129
neg_1368	Periandrin I	821.4	6.09157	neg	M-H, M+Na-2H	C42H62O16	-	82.0	4.0619	-	HMDB0034522	73565-59-0	0.026311	7.9558
neg_1371	2,6-Dimethyl-7-octene-1,6-diol 8-O-glucoside	315.182	6.09928	neg	M-H2O-H, M-H	C16H30O7	-	65.8	2.50082	-	HMDB0033218	219814-33-2	0.0474124	6.05349
neg_1396	10-hydroxy-2E-decenoic acid	185.118	6.13773	neg	M-H2O-H, M-H	C10H18O3	69.3	-	-3.22917	-	LMFA01050157	-	0.00914271	7.12206
neg_1401	5-Nonyltetrahydro-2-oxo-3-furancarboxylic acid	255.161	6.14542	neg	M-H, M+Na-2H	C14H24O4	-	52.5	2.35049	-	HMDB0030993	-	0.00885288	6.98961
neg_1420	Deoxycholic Acid	437.292	6.1761	neg	M+FA-H, 2M-H	C24H40O4	70.8	-	2.94736	C04483	HMDB0000626;LMST04010040	83-44-3	0.0349845	6.35533
neg_1431	Mupirocin	481.282	6.19143	neg	M-H2O-H, M+Na-2H	C26H44O9	-	60.1	3.36658	C11758	HMDB0014554	12650-69-0	0.0186952	7.42307
neg_1463	(±)alpha-CMBHC	319.192	6.24505	neg	M-H, M+Na-2H	C19H28O4	50.9	-	0.784536	-	-	-	0.0594809	6.05683
neg_1468	Trans-EKODE-(E)-Ib	309.208	6.26033	neg	M-H, M+Na-2H	C18H30O4	67.4	-	2.73247	-	-	-	0.0116191	7.34061
neg_1475	Varanic acid	435.313	6.27555	neg	M-H, M+Na-2H	C26H44O5	-	67.4	2.29292	-	HMDB0002195;LMST04030067	1061-64-9	0.0278599	6.67962
neg_1495	FA(18:1(OH2))	295.228	6.31367	neg	M-H2O-H, M+Na-2H	C18H34O4	66.9	-	1.94316	-	-	-	0.0194972	6.71686
neg_1505	LysoPC(20:4(5Z,8Z,11Z,14Z))	588.332	6.32888	neg	M+Cl, M+FA-H	C28H50NO7P	-	94.5	3.57389	C04230	HMDB0010395	-	0.01272	9.04192
neg_1509	12(R)-HETE	319.228	6.33653	neg	M-H2O-H, M-H	C20H32O3	68.7	-	1.16543	C14822	-	-	0.0185249	7.07478
neg_1516	LysoPC(22:6(4Z,7Z,10Z,13Z,16Z,19Z))	612.333	6.30603	neg	M+Cl, M+FA-H	C30H50NO7P	-	88.7	4.54178	C04230	HMDB0010404	-	0.0156897	8.79567
neg_1519	LysoPC(18:2(9Z,12Z))	564.332	6.36705	neg	M+Cl, M+FA-H	C26H50NO7P	-	85.1	8.85431	-	HMDB0010386	-	0.00886957	9.32881
neg_1537	12-Ketodeoxycholic acid	389.271	6.40518	neg	M-H, M+Na-2H	C24H38O4	-	78.1	2.80095	-	HMDB0000328	5130-29-0	0.0128738	6.96448
neg_1571	22-Acetylpriverogenin B	515.376	6.512	neg	M-H, M+Na-2H	C32H52O5	-	70.7	2.6207	-	HMDB0034645	26339-94-6	0.0188484	7.15004
neg_1575	Dolichosterone	461.328	6.512	neg	M-H, M+Na-2H	C28H46O5	-	53.3	2.38018	-	HMDB0034336	85797-15-5	0.0203361	7.07548
neg_1597	PE(P-16:0e/0:0)	436.284	6.5425	neg	M-H, 2M-H	C21H44NO6P	-	66.5	2.56945	-	HMDB0011152	-	0.0124722	8.29333
neg_1607	2-Deoxycastasterone	447.349	6.62642	neg	M-H, M+Na-2H	C28H48O4	-	50.7	2.19117	C15793	HMDB0034423	87734-68-7	0.0106478	8.31623
neg_1621	20,24-Epoxy-25,26-dihydroxydammaran-3-one	473.365	6.67223	neg	M-H, M+Na-2H	C30H50O4	-	59.7	2.82961	-	HMDB0039692	146830-04-8	0.0132769	8.11593
neg_1717	DG(15:0/18:3(6Z,9Z,12Z)/0:0)	575.47	7.00837	neg	M-H, M+Na-2H	C36H64O5	-	56.6	3.58243	-	HMDB0007075	-	0.00902007	8.24923
neg_1719	DG(14:1(9Z)/15:0/0:0)	505.428	7.00837	neg	M-H2O-H, M-H	C32H60O5	-	70.1	3.20408	-	HMDB0007039	-	0.0364623	6.82116
neg_1723	PC(18:2(9Z,12Z)/20:4(5Z,8Z,11Z,14Z))	850.564	7.0849	neg	M+Cl, M+FA-H	C46H80NO8P	-	91.7	3.77622	C00157	LMGP01010943;HMDB0008147	-	0.00986171	8.34178
neg_1734	PE-NMe(18:0/22:6(4Z,7Z,10Z,13Z,16Z,19Z))	850.564	7.18453	neg	M+Cl, M+FA-H	C46H80NO8P	-	87.0	3.3783	-	HMDB0113107	-	0.00902062	8.97167
neg_1738	PE-NMe(16:0/22:5(4Z,7Z,10Z,13Z,16Z))	824.548	7.12317	neg	M+Cl, M+FA-H	C44H78NO8P	-	89.7	4.49231	-	HMDB0113056	-	0.0110871	8.43667
neg_1749	PE(18:0/22:5(4Z,7Z,10Z,13Z,16Z))	792.558	7.26888	neg	M-H, M+K-2H	C45H80NO8P	-	62.0	3.57071	-	HMDB0009010	-	0.0258026	7.2344
neg_1753	PE-NMe(16:0/22:4(7Z,10Z,13Z,16Z))	826.564	7.2997	neg	M+Cl, M+FA-H	C44H80NO8P	-	91.0	4.24354	-	HMDB0113055	-	0.00999824	9.24117
neg_1763	Galabiosylceramide (d18:1/16:0)	906.62	7.34587	neg	M-H, M+FA-H	C46H87NO13	-	56.5	4.77572	C06126	HMDB0004833	-	0.0465315	7.37952
neg_1765	PE-NMe(18:0/18:2(9Z,12Z))	802.563	7.40005	neg	M+Cl, M+FA-H	C42H80NO8P	-	79.3	3.16248	-	HMDB0113089	-	0.00539782	9.39904
neg_1768	PE-NMe2(16:0/20:3(5Z,8Z,11Z))	768.557	7.43862	neg	M-H2O-H, M-H	C43H80NO8P	-	51.8	3.73129	-	HMDB0113949	-	0.0126696	7.75479
neg_1780	SM(d18:0/16:1(9Z))	747.569	7.5157	neg	M+Cl, M+FA-H	C39H79N2O6P	-	93.4	4.72273	C00550	HMDB0013464	-	0.00824196	9.27462
neg_1785	PC(20:5(5Z,8Z,11Z,14Z,17Z)/P-16:0)	762.542	7.23818	neg	M-H, M+FA-H	C44H78NO7P	-	54.6	-2.72894	-	HMDB0008521	-	0.0450309	6.96999
neg_1792	N-[(3a,5b,7a)-3-hydroxy-24-oxo-7-(sulfooxy)cholan-24-yl]-Glycine	528.265	6.08385	neg	M-H, M+Na-2H	C26H43NO8S	-	77.5	2.73497	C15559	HMDB0002496	67030-55-1	0.0219786	7.64109
neg_1797	PE-NMe(18:0/18:1(9Z))	804.579	7.65445	neg	M+Cl, M+FA-H	C42H82NO8P	-	60.2	5.25754	-	HMDB0112970	-	0.00525974	9.1754
neg_2198	L-Histidine	154.061	0.558483	neg	M-H	C6H9N3O2	55.0	-	-5.14914	C00135	HMDB0000177	71-00-1	0.0117908	6.97594
neg_2289	Myo-Inositol	179.056	0.5738	neg	M-H	C6H12O6	56.6	-	-2.71462	C00137	HMDB0000211	87-89-8	0.0295076	7.03175
neg_2359	Citrulline	174.088	0.589017	neg	M-H	C6H13N3O3	69.3	-	-2.98638	C00327	HMDB0000904	372-75-8	0.0131741	6.69471
neg_2392	Ethyl beta-D-glucopyranoside	245.043	0.604233	neg	M+K-2H	C8H16O6	-	83.4	0.11777	-	HMDB0029968	3198-49-0	0.0930422	5.44852
neg_2412	Gamma-Glutamylaspartic acid	261.073	0.6118	neg	M-H	C9H14N2O7	-	59.3	1.61038	-	HMDB0030419	16804-55-0	0.0128131	7.34919
neg_2422	N2-Acetyl-L-ornithine	173.093	0.619367	neg	M-H	C7H14N2O3	79.2	-	-3.76299	C00437	-	-	0.113099	5.51571
neg_2474	3-Furoic acid	111.008	0.664483	neg	M-H	C5H4O3	63.6	-	-9.70375	-	HMDB0000444	488-93-7	0.00888184	7.34896
neg_2478	L-alpha-glutamyl-L-hydroxyproline	305.1	0.664483	neg	M+FA-H	C10H16N2O6	-	72.3	2.93217	-	HMDB0011161	-	0.0407836	6.71353
neg_2505	Lucernol	329.031	0.702483	neg	M+FA-H	C15H8O6	-	65.8	3.89186	-	HMDB0034042;LMPK12090032	15402-22-9	0.0266197	7.22846
neg_2523	Malathion monocarboxylic acid	347.003	0.717533	neg	M+FA-H	C8H15O6PS2	-	79.3	1.72553	-	HMDB0060626	-	0.0155171	8.39372
neg_2745	L-Tyrosine	180.066	0.961967	neg	M-H	C9H11NO3	88.6	-	-2.44492	C00082	HMDB0000158	60-18-4	0.0286215	7.29628
neg_2790	Methionyl-Serine	273.031	1.02483	neg	M+K-2H	C8H16N2O4S	-	58.9	-1.76305	-	HMDB0028982	-	0.0590396	5.29369
neg_2825	Diphenol glucuronide	285.062	1.07888	neg	M-H	C12H14O8	-	55.7	2.99611	-	HMDB0059998	-	0.0337474	5.95383
neg_2917	L-Leucyl-L- Alanine	201.124	1.2109	neg	M-H	C9H18N2O3	61.0	-	-1.16986	-	-	-	0.0690729	4.95479
neg_3043	Vanillylmandelic acid	197.045	1.62497	neg	M-H	C9H10O5	58.5	-	-0.566325	C05584	HMDB0000291	55-10-7	0.0324974	5.40049
neg_3056	L-Phenylalanine	164.071	1.65633	neg	M-H	C9H11NO2	87.9	-	-3.65955	C00079	HMDB0000159	63-91-2	0.0356029	7.25898
neg_3101	Serylisoleucine	217.119	1.72683	neg	M-H	C9H18N2O4	-	65.8	0.214807	-	HMDB0029042	-	0.0781188	4.91676
neg_3147	Isoleucyl-Valine	229.156	1.92272	neg	M-H	C11H22N2O3	-	66.8	0.341538	-	HMDB0028920	-	0.0727894	4.82648
neg_3154	2-Furoylglycine	168.03	1.94618	neg	M-H	C7H7NO4	53.1	-	-2.75761	-	HMDB0000439	5657-19-2	0.0319087	5.20454
neg_3195	Glutamyltryptophan	332.126	2.07935	neg	M-H	C16H19N3O5	-	53.9	2.53651	-	HMDB0028830	38101-59-6	0.0936663	4.9741
neg_3235	Tetrahydro-2,5-furan-diacetic acid	187.061	2.18905	neg	M-H	C8H12O5	-	50.6	-1.46649	-	HMDB0059767	-	0.092636	4.72442
neg_3347	[4-(4-hydroxy-3-methoxyphenyl)-2-oxobutoxy]sulfonic acid	335.045	2.35322	neg	M+FA-H	C11H14O7S	-	64.3	3.30413	-	HMDB0135712	-	0.101274	4.91339
neg_3371	Cis,trans-5'-Hydroxythalidomide	311.009	2.38455	neg	M+K-2H	C13H10N2O5	-	65.7	6.17482	-	HMDB0013870	-	0.0540358	5.18212
neg_3407	3-amino-2-naphthoic acid	186.056	2.46307	neg	M-H	C11H9NO2	95.2	-	-1.49574	-	-	-	0.0140319	6.2919
neg_3410	Hydroquinone	109.029	2.4709	neg	M-H	C6H6O2	89.9	-	-9.0552	C15603;C00530	HMDB0002434	123-31-9	0.0159328	5.9949
neg_3415	Vinylacetylglycine	142.05	2.47877	neg	M-H	C6H9NO3	-	76.9	-5.11144	-	HMDB0000894	73122-61-9	0.0469772	4.9572
neg_3456	N-Octyl phenyl ketone	253.135	2.58885	neg	M+Cl	C15H22O	-	60.0	-6.38661	-	HMDB0094674	-	0.0344745	5.54779
neg_3486	Isopropyl apiosylglucoside	353.146	2.67533	neg	M-H	C14H26O10	-	78.3	2.75238	-	HMDB0041513	147742-24-3	0.0371105	5.66944
neg_3506	Trans-Resveratrol 3,4'-disulfate	368.973	2.72252	neg	M-H2O-H	C14H12O9S2	-	56.2	-3.58538	-	HMDB0041780	-	0.0343414	5.65021
neg_3544	[(3-phenyloxiran-2-yl)methoxy]sulfonic acid	275.024	2.84858	neg	M+FA-H	C9H10O5S	-	66.7	3.8739	-	HMDB0135311	-	0.0179868	6.28911
neg_3618	Indoxylsulfuric acid	212.002	3.02163	neg	M-H	C8H7NO4S	94.0	-	-0.747562	-	-	-	0.00821305	8.33275
neg_3635	4-Hydroxy-5-(dihydroxyphenyl)-valeric acid-O-sulphate	287.024	3.061	neg	M-H2O-H	C11H14O8S	-	65.6	2.98331	-	HMDB0059978	-	0.0288544	5.66587
neg_3637	Pregnenolone sulfate	441.199	3.06885	neg	M+FA-H	C21H32O5S	-	72.0	9.73706	C18044	LMST05020014;HMDB0000774	1247-64-9	0.0813195	5.19368
neg_3686	8-Chlorotheophylline	213.018	3.21833	neg	M-H	C7H7ClN4O2	85.8	-	-0.179623	-	-	-	0.0168215	5.85822
neg_3691	Indoleacetyl glutamine	302.115	3.23405	neg	M-H	C15H17N3O4	-	71.8	2.86493	-	HMDB0013240	6899-04-3	0.0201689	6.05972
neg_3714	[4-(5,7-dihydroxy-4-oxo-4H-chromen-3-yl)phenyl]oxidanesulfonic acid	349.003	3.32092	neg	M-H	C15H10O8S	-	64.8	2.78377	-	HMDB0129972	-	0.0393728	5.82888
neg_3731	2-Methyl-3-ketovaleric acid	259.119	3.37628	neg	2M-H	C6H10O3	-	56.3	2.62157	-	HMDB0000408	14925-93-0	0.0276014	5.43765
neg_3769	Alpha-Furyl methyl diketone	183.03	3.51875	neg	M+FA-H	C7H6O3	-	61.8	-2.58928	-	HMDB0032920	1438-92-2	0.00740744	7.17396
neg_3776	Acetyl-DL-Leucine	172.097	3.54252	neg	M-H	C8H15NO3	72.1	-	-2.79923	C02710	-	-	0.0244839	5.26586
neg_3844	Blumealactone C	359.126	3.77972	neg	M+Cl	C17H24O6	-	70.7	-2.57365	-	HMDB0035357	111545-48-3	0.0451633	5.46136
neg_3886	Phenylalanyl-Tryptophan	350.152	3.90655	neg	M-H	C20H21N3O3	-	65.7	2.65169	-	HMDB0029006	-	0.0171212	6.23781
neg_3924	[3-(6,7-dimethoxy-2H-1,3-benzodioxol-5-yl)oxiran-2-yl]methanol	253.072	4.08127	neg	M-H	C12H14O6	-	64.5	1.8888	-	HMDB0128675	-	0.0166665	6.02623
neg_3956	Kuwanon Z	629.121	4.20855	neg	M+Cl	C34H26O10	-	69.2	-1.9386	-	HMDB0033297	104931-21-7	0.0243773	6.14014
neg_3971	Maltitol	381.077	4.25627	neg	M+K-2H	C12H24O11	-	52.2	-9.44701	-	HMDB0002928	585-88-6	0.0684792	5.14865
neg_3973	4'-Hydroxy-5-carboxy-lumiracoxib	334.025	4.27217	neg	M-H2O-H	C16H13ClFNO5	-	64.7	-9.42304	-	HMDB0060770	-	0.0358784	5.39995
neg_3981	5-(2-Methylpropyl)tetrahydro-2-oxo-3-furancarboxylic acid	185.082	4.31978	neg	M-H	C9H14O4	-	51.3	-1.72091	-	HMDB0030988	-	0.0185525	5.66202
neg_4001	(2-benzyl-2,4,6-trihydroxy-2,3-dihydro-1-benzofuran-3-yl)oxidanesulfonic acid	335.024	4.41533	neg	M-H2O-H	C15H14O8S	-	65.0	3.02059	-	HMDB0133592	-	0.034128	5.60295
neg_4026	Cyperotundone	253.135	4.50298	neg	M+K-2H	C16H24	-	69.5	-6.10882	C17501	HMDB0036578	3466-15-7	0.0651947	4.85983
neg_4034	2-Hydroxyphenylacetic acid	151.039	4.54283	neg	M-H	C8H8O3	62.5	-	-4.64715	C05852	-	-	0.0271714	5.78836
neg_4055	[2,6-dihydroxy-3-(3-methylbut-2-en-1-yl)phenyl]oxidanesulfonic acid	273.045	4.5907	neg	M-H	C11H14O6S	-	57.3	3.23661	-	HMDB0133259	-	0.0327058	5.37212
neg_4058	Cinnamoylglycine	204.067	4.61467	neg	M-H	C11H11NO3	61.8	-	-0.306261	-	HMDB0011621	16534-24-0	0.0121814	5.74474
neg_4202	Bakkenolide D	429.131	5.13363	neg	M+Na-2H	C21H28O6S	-	69.4	-9.57913	-	HMDB0034998	18456-03-6	0.0413734	5.6059
neg_4224	Mesobilirubinogen	591.322	5.21363	neg	M-H	C33H44N4O6	-	72.4	5.93786	C05790	HMDB0001898	14684-37-8	0.0413558	5.80042
neg_4228	Phenprocoumon	301.084	5.2216	neg	M+Na-2H	C18H16O3	-	57.7	-3.17306	-	HMDB0015081	435-97-2	0.0569787	5.03538
neg_4233	D-Urobilinogen	589.305	5.22962	neg	M-H	C33H42N4O6	-	79.0	3.95253	C05791	HMDB0004158	17208-65-0	0.0289052	6.35799
neg_4243	5-Oxo-2(5H)-isoxazolepropanenitrile	321.086	5.26163	neg	2M+FA-H	C6H6N2O2	-	53.9	8.56832	-	HMDB0031338	51580-99-5	0.0408241	5.23186
neg_4270	Repaglinide aromatic amine	405.178	5.30163	neg	M+Na-2H	C22H28N2O4	-	62.5	-4.00595	-	HMDB0061005	-	0.0237316	5.98293
neg_4290	6-hydroxy-2-[(4-hydroxyphenyl)methyl]-2,3-dihydro-1-benzofuran-3-one	255.067	5.38167	neg	M-H	C15H12O4	-	79.0	1.78278	-	HMDB0137512	-	0.0641764	4.82826
neg_4362	4-(2-Furanylmethylene)-3,4-dihydro-2H-pyrrole	168.042	5.58038	neg	M+Na-2H	C9H9NO	-	54.0	-4.32161	-	HMDB0040009	118248-28-5	0.087653	4.47714
neg_4367	N-METHYLANTHRANILIC ACID	150.055	5.5883	neg	M-H	C8H9NO2	66.2	-	-4.72807	C03005	-	-	0.0106722	5.75159
neg_4368	6-Pentyl-2H-pyran-2-one	165.091	5.5883	neg	M-H	C10H14O2	-	66.3	-4.93791	-	HMDB0031085	27593-23-3	0.0780644	4.80789
neg_4370	[3-(4-methoxyphenyl)propoxy]sulfonic acid	245.049	5.5883	neg	M-H	C10H14O5S	-	72.4	1.61346	-	HMDB0135750	-	0.015434	7.31546
neg_4397	2-Carboxy-4-dodecanolide	287.151	5.67545	neg	M+FA-H	C13H22O4	-	60.4	3.28135	-	HMDB0030987	-	0.0639385	4.97935
neg_4422	{[(2E)-3-phenylprop-2-en-1-yl]oxy}sulfonic acid	213.023	5.72272	neg	M-H	C9H10O4S	-	77.9	0.0995545	-	HMDB0135284	-	0.00656964	7.58317
neg_4454	Tetrahydroaldosterone-3-glucuronide	539.252	5.77012	neg	M-H	C27H40O11	-	83.0	3.99766	C03033	LMST05010067;HMDB0010357	20605-81-6	0.0110574	7.21883
neg_4506	Ecabet	425.166	5.84897	neg	M+FA-H	C20H28O5S	-	54.4	4.43719	-	HMDB0015613	86408-72-2	0.0337943	5.76807
neg_4514	[3-(2,5-dihydroxyphenyl)-3-oxo-1-phenylpropoxy]sulfonic acid	337.04	5.85687	neg	M-H	C15H14O7S	-	66.2	3.12993	-	HMDB0135370	-	0.044024	5.46266
neg_4532	Sebacic acid	201.113	5.87282	neg	M-H	C10H18O4	83.0	-	-0.420641	C08277	HMDB0000792;LMFA01170006	111-20-6	0.0195665	6.477
neg_4553	2,2'-(3-methylcyclohexane-1,1-diyl)diacetic acid	213.113	5.8967	neg	M-H	C11H18O4	59.7	-	0.21825	-	-	-	0.0102862	6.48498
neg_4568	5-Hydroxyflavone	445.116	5.90458	neg	M+FA-H	C21H20O8	-	81.3	3.81027	-	HMDB0040556	71802-04-5	0.0128376	6.82438
neg_4626	ROSAVIN	427.163	5.95173	neg	M-H	C20H28O10	71.0	-	3.68578	-	-	-	0.0750261	5.22101
neg_4635	5,7-dihydroxy-2-(4-hydroxyphenyl)-8-(3,4,5-trihydroxyoxan-2-yl)-4H-chromen-4-one	401.089	5.95955	neg	M-H	C20H18O9	-	79.6	2.94652	-	HMDB0127225	-	0.0105518	7.99218
neg_4691	Menthol-glucoronide	315.182	5.99865	neg	M-H	C16H28O6	-	65.9	3.02188	-	HMDB0060004	-	0.0820218	5.15957
neg_4701	Artabsinolide D	263.13	6.00643	neg	M-H2O-H	C15H22O5	-	64.9	3.1675	-	HMDB0034941	81907-04-2	0.075377	5.1483
neg_4703	2-Pentanamido-3-phenylpropanoic acid	294.136	6.00643	neg	M+FA-H	C14H19NO3	-	51.4	3.94098	-	HMDB0094646	-	0.0773864	5.03415
neg_4724	Tridecanoic acid	213.186	6.02198	neg	M-H	C13H26O2	-	54.4	0.0523179	C17076;C13795	LMFA01010013;HMDB0000910	638-53-9	0.0463651	5.02486
neg_4743	Tetrahydrocortisone	409.224	6.02975	neg	M+FA-H	C21H32O5	-	91.1	3.60432	C05470	HMDB0000903	53-05-4	0.0781327	5.47974
neg_4773	Nimesulide	307.04	6.05295	neg	M-H	C13H12N2O5S	77.9	-	1.73459	-	-	-	0.0463597	5.43661
neg_4774	Zeranol	359.124	6.05295	neg	M+K-2H	C18H26O5	-	54.1	-9.13108	C14752	HMDB0032702	26538-44-3	0.0433144	5.63755
neg_4850	(7'S,8'S)-4,7'-Epoxy-3,8'-bilign-7-ene-3',5-dimethoxy-4',9,9'-triol 4'-glucoside	501.176	6.09157	neg	M-H2O-H	C26H32O11	-	58.7	-1.2596	-	HMDB0040636	107870-87-1	0.0486256	5.8391
neg_4871	MG(0:0/14:1(9Z)/0:0)	345.229	6.10698	neg	M+FA-H	C17H32O4	-	77.8	2.65052	-	HMDB0011531	-	0.0431529	5.69766
neg_4881	Isoaustin	481.189	6.11468	neg	M-H2O-H	C27H32O9	-	89.0	4.79613	-	HMDB0030043	85066-64-4	0.0595644	6.11795
neg_4906	Glabrone	373.046	6.13773	neg	M+K-2H	C20H16O5	-	57.3	-6.82588	-	LMPK12050074;HMDB0029533	60008-02-8	0.0818184	6.15975
neg_4962	Traumatic Acid	227.129	6.1761	neg	M-H	C12H20O4	69.6	-	1.1637	C16308	HMDB0000933;LMFA01170002	6402-36-4	0.0300139	5.97274
neg_4978	3-Methoxybenzenepropanoic acid	179.071	6.18375	neg	M-H	C10H12O3	59.5	-	-2.08504	-	HMDB0011751	10516-71-9	0.0171498	6.35667
neg_5003	Fenofibric acid	317.059	6.19907	neg	M-H	C17H15ClO4	93.9	-	2.25324	C07586	-	-	0.0324588	6.10153
neg_5017	Dehydrovomifoliol	267.124	6.20672	neg	M+FA-H	C13H18O3	-	68.1	3.00265	C04223;C02533	HMDB0036819;LMPR0103050009	15764-81-5	0.0109411	7.90315
neg_5064	(S)-10,16-Dihydroxyhexadecanoic acid	287.223	6.2374	neg	M-H	C16H32O4	-	50.4	2.26165	C08285	HMDB0037798	69232-67-3	0.082488	5.82816
neg_5065	9,10-DiHOME	313.239	6.2374	neg	M-H	C18H34O4	58.4	-	2.80833	C14828	LMFA02000229	-	0.0160406	6.79238
neg_5073	Kamahine C	249.114	6.24505	neg	M-H2O-H	C14H20O5	-	58.9	1.83368	-	HMDB0038935	144841-11-2	0.0394724	6.13885
neg_5125	5,6-dehydro Arachidonic Acid	301.218	6.27555	neg	M-H	C20H30O2	54.4	-	2.06856	-	-	-	0.0408321	5.82914
neg_5145	Brassinolide	479.339	6.29083	neg	M-H	C28H48O6	-	74.3	2.57594	C08814;C11049	HMDB0034081;LMST01140001	72962-43-7	0.0160721	7.22054
neg_5162	Chondroitin	424.109	6.30603	neg	M+FA-H	C14H21NO11	-	71.9	-1.71131	C00401	HMDB0000629	9007-27-6	0.0588023	6.00608
neg_5181	25-Acetylvulgaroside	459.274	6.32128	neg	M-H2O-H	C27H42O7	-	78.0	-2.72341	-	HMDB0041365	172616-88-5	0.0355874	6.5412
neg_5183	LysoPC(14:0/0:0)	512.301	6.32128	neg	M+FA-H	C22H46NO7P	-	91.0	2.92182	-	HMDB0010379	20559-16-4	0.0128125	7.54683
neg_5192	LysoPE(22:6(4Z,7Z,10Z,13Z,16Z,19Z)/0:0)	524.28	6.32888	neg	M-H	C27H44NO7P	-	83.2	2.9125	-	HMDB0011526	-	0.0152157	8.01023
neg_5213	LysoPC(16:1(9Z)/0:0)	538.317	6.34417	neg	M+FA-H	C24H48NO7P	-	91.8	3.16607	C04230	HMDB0010383	76790-27-7	0.0131874	7.77724
neg_5215	LysoPC(22:5(4Z,7Z,10Z,13Z,16Z))	614.348	6.34417	neg	M+FA-H	C30H52NO7P	-	92.6	2.80492	C04230	LMGP01050142;HMDB0010402	-	0.015667	7.91281
neg_5243	3-Methyl-5-pentyl-2-furanpentadecanoic acid	437.328	6.3747	neg	M+FA-H	C25H44O3	-	78.9	2.51398	-	HMDB0112082	116627-44-2	0.0176816	6.89551
neg_5253	3-hydroxytridecanoic acid	229.181	6.38233	neg	M-H	C13H26O3	-	52.4	-0.179058	-	HMDB0061655	-	0.112843	5.13894
neg_5263	2-Hydroxymyristic Acid	243.197	6.38995	neg	M-H	C14H28O3	53.4	-	0.906408	-	LMFA01050484;HMDB0002261	2507-55-3	0.022659	6.37702
neg_5266	LPE(18:2)	476.28	6.38995	neg	M-H	C23H44NO7P	78.1	-	2.65146	-	-	-	0.0106854	8.44753
neg_5267	6-Deoxohomodolichosterone	507.37	6.38995	neg	M+FA-H	C29H50O4	-	53.2	2.10438	-	HMDB0034430	110345-06-7	0.0362783	6.78433
neg_5283	LysoPE(0:0/20:1(11Z))	552.332	6.39755	neg	M+FA-H	C25H50NO7P	-	87.5	3.434	-	HMDB0011482;LMGP02050046	-	0.020615	6.88205
neg_5313	(3alpha,5alpha,22R,23R)-Cholestane-3,22,23-triol	465.36	6.42037	neg	M+FA-H	C27H48O3	-	76.5	3.02307	-	HMDB0039463	378795-16-5	0.0121858	7.47907
neg_5314	LysoPE(20:3(11Z,14Z,17Z)/0:0)	502.296	6.42037	neg	M-H	C25H46NO7P	-	79.0	3.28811	-	LMGP02050065;HMDB0011514	-	0.0137142	7.18111
neg_5317	LysoPC(22:4(7Z,10Z,13Z,16Z))	616.364	6.42037	neg	M+FA-H	C30H54NO7P	-	92.8	3.53759	C04230	HMDB0010401	-	0.0152393	7.63011
neg_5328	Oleic acid	327.255	6.43565	neg	M+FA-H	C18H34O2	89.8	-	1.68522	C00712	HMDB0000207;LMFA01030002	112-80-1	0.0933147	5.54092
neg_5336	Coprocholic acid	449.328	6.44332	neg	M-H	C27H46O5	-	70.7	2.69256	-	HMDB0000601	547-98-8	0.0235254	6.82192
neg_5340	DHAP(18:0)	481.26	6.44332	neg	M+FA-H	C21H41O7P	-	74.8	5.72532	C03805	HMDB0011133	-	0.0207824	6.82852
neg_5348	12,15-Epoxy-13,14-dimethyleicosa-12,14,16-trienoic acid	369.244	6.45093	neg	M+Na-2H	C22H36O3	-	60.2	8.94679	-	HMDB0112073	-	0.0531982	6.2088
neg_5357	Schleicherastatin 3	491.376	6.4662	neg	M+FA-H	C29H50O3	-	86.2	4.11575	-	HMDB0035512	256445-53-1	0.0160264	7.23495
neg_5360	14,15-DiHETrE	337.239	6.47387	neg	M-H	C20H34O4	-	58.3	2.16355	C14775	HMDB0002265	77667-09-5	0.0389792	5.87637
neg_5373	LysoPE(16:0/0:0)	452.28	6.48148	neg	M-H	C21H44NO7P	-	58.1	2.83282	-	HMDB0011503	-	0.0102489	8.25637
neg_5375	Tauroursodeoxycholic acid	520.267	6.48148	neg	M+Na-2H	C26H45NO6S	-	68.7	-8.41474	C16868	LMST05040015;HMDB0000874	14605-22-2	0.0195208	7.22034
neg_5381	PE(18:1(9Z)/0:0)	478.295	6.4891	neg	M-H	C23H46NO7P	98.1	-	2.87969	-	LMGP02050004	-	0.00893334	8.0952
neg_5382	1-Stearoylglycerophosphoserine	546.283	6.4891	neg	M+Na-2H	C24H48NO9P	-	72.2	3.32178	-	HMDB0061698	-	0.020063	7.1674
neg_5391	5,9-Epidioxy-3-hydroxyergost-7-en-6-one	443.318	6.49672	neg	M-H	C28H44O4	-	67.1	2.3616	-	HMDB0032667	211486-17-8	0.0101537	7.56022
neg_5399	LysoPC(P-16:0)	524.337	6.50435	neg	M+FA-H	C24H50NO6P	-	85.7	3.27249	-	HMDB0010407	-	0.0130231	7.94473
neg_5430	5-(14-Nonadecenyl)-1,3-benzenediol	419.318	6.53487	neg	M+FA-H	C25H42O2	-	90.1	3.21481	-	HMDB0031677	187523-39-3	0.0111809	7.5128
neg_5436	Hydroxybuprenorphine	504.272	6.5425	neg	M+Na-2H	C29H41NO5	-	65.8	-1.38961	-	HMDB0060547	-	0.0210057	7.41183
neg_5442	Triton X 100	407.318	6.5501	neg	M+FA-H	C24H42O2	-	57.2	2.8577	-	HMDB0038380	9002-93-1	0.0180645	6.86076
neg_5454	24-Hydroxyglycyrrhetic acid	467.316	6.56538	neg	M-H2O-H	C30H46O5	-	59.0	-1.43682	-	HMDB0035261	20528-69-2	0.0194611	7.67113
neg_5461	Momordenol	471.349	6.57302	neg	M+FA-H	C29H46O2	-	63.4	3.41461	-	HMDB0031080	189156-41-0	0.016834	7.07663
neg_5478	LysoPC(20:1(11Z))	594.379	6.58825	neg	M+FA-H	C28H56NO7P	-	90.9	2.375	C04230	HMDB0010391	-	0.016562	7.27303
neg_5501	Heptadecanoyl carnitine	450.3	6.61882	neg	M+K-2H	C24H47NO4	-	50.4	2.84967	-	HMDB0006210;LMFA07070067	106182-29-0	0.0152118	7.14611
neg_5505	Gluten exorphin A5	580.237	6.61882	neg	M-H2O-H	C29H37N5O9	-	70.9	-7.30334	-	HMDB0059793	-	0.0260144	7.13851
neg_5510	3b,15b,17a-Trihydroxy-pregnenone	347.221	6.62642	neg	M-H	C21H32O4	-	69.4	-4.82509	-	LMST02030140;HMDB0000353	80380-40-1	0.0323243	6.60843
neg_5516	Theasapogenol A	487.342	6.62642	neg	M-H2O-H	C30H50O6	-	79.7	-1.7131	-	HMDB0034519	13844-22-9	0.0322362	6.82923
neg_5548	LysoPC(P-18:0)	552.369	6.6646	neg	M+FA-H	C26H54NO6P	-	91.2	4.33137	C04230	HMDB0013122	-	0.0156753	7.26541
neg_5580	Nervonic acid	411.349	6.7181	neg	M+FA-H	C24H46O2	-	63.9	3.11247	C08323	LMFA01030092;HMDB0002368	506-37-6	0.0210784	6.84015
neg_5581	DG(10:0/13:0/0:0)	423.348	6.7181	neg	M-H2O-H	C26H50O5	-	51.3	0.949735	-	HMDB0092967	-	0.0167928	7.31763
neg_5620	A771726	269.055	6.77153	neg	M-H	C12H9F3N2O2	-	58.1	1.63361	-	HMDB0060945	-	0.0117835	9.11383
neg_5631	DG(12:0/15:0/0:0)	519.407	6.77153	neg	M+Na-2H	C30H58O5	-	74.3	8.44991	-	HMDB0093055	-	0.00851371	7.86678
neg_5633	DG(15:0/16:1(9Z)/0:0)	573.454	6.77153	neg	M+Na-2H	C34H64O5	-	58.6	7.88423	-	HMDB0007070	-	0.00697645	8.33562
neg_5657	(22Alpha)-hydroxy-campest-4-en-3-one	459.348	6.7791	neg	M+FA-H	C28H46O2	-	53.5	0.269173	-	HMDB0012113	-	0.0522836	6.41508
neg_5703	5-Tetradecenoic acid	451.381	6.85545	neg	2M-H	C14H26O2	-	68.9	3.73362	-	HMDB0000499	544-66-1	0.0150576	7.2241
neg_5708	Ximenic acid	439.38	6.86308	neg	M+FA-H	C26H50O2	-	90.0	2.7023	C17278	HMDB0035215;LMFA01030095	66274-43-9	0.0852574	5.95592
neg_5734	Arachidyl carnitine	492.348	6.90903	neg	M+K-2H	C27H53NO4	-	53.3	3.16954	-	LMFA07070052;HMDB0006460	-	0.0208331	7.12501
neg_5768	Cholesterol glucuronide	561.382	6.9779	neg	M-H	C33H54O7	-	50.4	3.28889	C03033	HMDB0010330;LMST05010043	17435-78-8	0.0181855	7.3313
neg_5788	Manglupenone	473.284	7.00078	neg	M+K-2H	C30H44O2	-	84.0	2.35353	-	HMDB0030395	152369-65-8	0.0559872	7.44794
neg_5793	PC(18:3(6Z,9Z,12Z)/22:5(4Z,7Z,10Z,13Z,16Z))	874.564	7.00078	neg	M+FA-H	C48H80NO8P	-	91.6	4.54583	-	HMDB0008187	-	0.0149554	7.4304
neg_5877	PE-NMe2(16:1(9Z)/18:2(9Z,12Z))	740.526	7.14615	neg	M-H	C41H76NO8P	-	55.5	3.68235	-	HMDB0113966	-	0.0272487	7.0788
neg_5878	PE-NMe(16:0/18:2(9Z,12Z))	774.532	7.14615	neg	M+FA-H	C40H76NO8P	-	96.0	4.46946	-	HMDB0113042	-	0.0176985	7.74877
neg_5884	PC(15:0/20:4(5Z,8Z,11Z,14Z))	812.548	7.16918	neg	M+FA-H	C43H78NO8P	-	75.2	4.53163	-	LMGP01011424;HMDB0007949	-	0.0234292	6.78451
neg_5915	PE(20:0/22:6(4Z,7Z,10Z,13Z,16Z,19Z))	864.577	7.2612	neg	M+FA-H	C47H82NO8P	-	59.3	1.35854	-	HMDB0009243;LMGP02011176	-	0.0590607	6.74797
neg_5930	PE(16:0/22:6(4Z,7Z,10Z,13Z,16Z,19Z))	762.511	7.27658	neg	M-H	C43H74NO8P	-	68.1	4.48439	-	LMGP02010095;HMDB0008946	-	0.0157314	7.53679
neg_5939	PE-NMe2(16:0/20:4(5Z,8Z,11Z,14Z))	766.542	7.2997	neg	M-H	C43H78NO8P	-	88.8	3.86632	-	HMDB0113951	-	0.0126751	8.03649
neg_5958	PE(20:5(5Z,8Z,11Z,14Z,17Z)/P-16:0)	720.503	7.34587	neg	M-H	C41H72NO7P	-	51.2	7.54788	-	HMDB0009477	-	0.0405707	6.50546
neg_5971	PE-NMe2(16:0/18:2(9Z,12Z))	742.542	7.39228	neg	M-H	C41H78NO8P	-	87.8	3.89491	-	HMDB0113943	-	0.00640815	8.21768
neg_5978	PC(22:5(4Z,7Z,10Z,13Z,16Z)/P-16:0)	836.583	7.42318	neg	M+FA-H	C46H82NO7P	-	95.5	2.88128	-	HMDB0008685	-	0.0115568	7.67869
neg_5981	PE(O-16:1(1Z)/22:6(4Z,7Z,10Z,13Z,16Z,19Z))	746.516	7.43092	neg	M-H	C43H74NO7P	-	76.5	4.63117	C00350	HMDB0005780	-	0.0160417	7.71618
neg_6008	PC(22:4(7Z,10Z,13Z,16Z)/P-16:0)	838.599	7.4849	neg	M+FA-H	C46H84NO7P	-	87.2	3.45109	-	HMDB0008652	-	0.0121911	8.23902
neg_6016	Glucosylceramide (d18:1/16:0)	698.56	7.50797	neg	M-H	C40H77NO8	-	81.5	3.1463	C01190	HMDB0004971	-	0.022141	7.03528
neg_6032	PC(18:2(9Z,12Z)/P-16:0)	786.569	7.55412	neg	M+FA-H	C42H80NO7P	-	56.0	4.37103	-	HMDB0008159	-	0.00930912	8.1609
neg_6036	PC(18:0/22:5(4Z,7Z,10Z,13Z,16Z))	880.609	7.56183	neg	M+FA-H	C48H86NO8P	-	94.6	2.34279	-	HMDB0008055;LMGP01010816	-	0.0141679	7.79971
neg_6038	PE(18:0/20:3(5Z,8Z,11Z))	790.542	7.56957	neg	M+Na-2H	C43H80NO8P	-	76.7	7.18497	-	HMDB0009001	-	0.0157381	7.45692
neg_6046	PE-NMe(22:4(7Z,10Z,13Z,16Z)/18:0)	854.595	7.59273	neg	M+FA-H	C46H84NO8P	-	89.5	3.65206	-	HMDB0113597	-	0.00809965	9.15928
neg_6057	2-Methylglutaric acid	145.051	7.6236	neg	M-H	C6H10O4	82.1	-	3.63242	-	HMDB0000422	617-62-9	0.00552325	8.26534
neg_6075	PE-NMe2(16:0/18:1(9Z))	744.558	7.66218	neg	M-H	C41H80NO8P	-	90.5	4.10273	-	LMGP02010322;HMDB0010568	-	0.00639347	7.94276
neg_6077	N-hexadecanoylsphinganine-1-phosphocholine	749.581	7.66992	neg	M+FA-H	C39H81N2O6P	-	84.2	-0.521264	-	HMDB0062665	-	0.0166182	7.74901
neg_6089	PE(18:0/20:2(11Z,14Z))	792.555	7.70858	neg	M+Na-2H	C43H82NO8P	-	53.7	3.89539	-	LMGP02010124;HMDB0009000	-	0.0522614	6.23493
neg_6098	PE(P-18:1(11Z)/18:2(9Z,12Z))	724.532	7.73173	neg	M-H	C41H76NO7P	-	54.8	4.23415	-	HMDB0011409	-	0.0115224	7.80281
neg_6099	PE-NMe2(18:0/18:2(9Z,12Z))	770.573	7.73173	neg	M-H	C43H82NO8P	-	86.8	3.79563	-	HMDB0113990	-	0.00839468	8.203
neg_6112	PE(18:0/18:1(11Z))	766.542	7.73942	neg	M+Na-2H	C41H80NO8P	-	90.9	6.67388	-	HMDB0008992	-	0.0186509	8.27321
neg_6133	PE(22:6(4Z,7Z,10Z,13Z,16Z,19Z)/P-18:0)	774.548	7.77017	neg	M-H	C45H78NO7P	-	79.9	4.1316	-	HMDB0009709	-	0.0126696	8.02067
neg_6142	2-Acetylpyrrole	130.028	7.80107	neg	M+Na-2H	C6H7NO	-	56.1	1.76873	-	HMDB0035882	1072-83-9	0.0114164	6.93371
neg_6164	PE(16:0/18:1(11Z))	716.527	7.84728	neg	M-H	C39H76NO8P	-	64.1	4.15273	-	LMGP02010010;HMDB0008926	-	0.0204804	7.24059
neg_6178	N-Palmitoylsphingosine	582.512	7.88577	neg	M+FA-H	C34H67NO3	-	87.8	3.87941	C00195	HMDB0000790	24696-26-2	0.0126831	7.42073
neg_6195	PC(P-18:1(11Z)/16:0)	788.584	7.93962	neg	M+FA-H	C42H82NO7P	-	96.2	4.45523	-	LMGP01030134;HMDB0011272	-	0.0101774	7.76861
neg_6205	SM(d18:0/18:1(11Z))	775.6	7.97042	neg	M+FA-H	C41H83N2O6P	-	94.2	4.51805	C00550	HMDB0012088	-	0.011259	8.762
neg_6216	PC(18:2(9Z,12Z)/P-18:0)	814.6	8.00887	neg	M+FA-H	C44H84NO7P	-	76.4	4.45213	-	HMDB0008160	-	0.0114519	7.74841
neg_6219	PS(20:1(11Z)/20:4(5Z,8Z,11Z,14Z))	818.536	8.03193	neg	M-H2O-H	C46H80NO10P	-	68.2	1.68071	-	HMDB0112556;LMGP03010550	-	0.010087	8.06719
neg_6278	PC(o-18:0/18:2(9Z,12Z))	816.616	8.17002	neg	M+FA-H	C44H86NO7P	-	90.7	4.37317	-	LMGP01020203;HMDB0013418	-	0.0207283	7.47941
neg_6293	PE-NMe2(18:0/18:1(9Z))	772.589	8.2238	neg	M-H	C43H84NO8P	-	72.7	3.98937	-	HMDB0113871	-	0.0142361	7.36259
neg_6299	PE-NMe(14:0/24:1(15Z))	832.611	8.23147	neg	M+FA-H	C44H86NO8P	-	95.7	4.43559	-	HMDB0112998	-	0.0078022	8.65627
neg_6303	PE-NMe(20:0/20:2(11Z,14Z))	858.627	8.23915	neg	M+FA-H	C46H88NO8P	-	93.5	4.48163	-	HMDB0113293	-	0.0137015	7.72258
neg_6317	PE(P-18:0/18:2(9Z,12Z))	726.548	8.26993	neg	M-H	C41H78NO7P	-	84.1	4.53401	-	LMGP02030046;HMDB0011376	-	0.0181759	7.99794
neg_6472	N-[(3a,5b,7b)-7-hydroxy-24-oxo-3-(sulfooxy)cholan-24-yl]-Glycine	510.255	8.37755	neg	M-H2O-H	C26H43NO8S	-	57.9	2.938	-	HMDB0002409	133429-88-6	0.053251	5.98602
neg_6567	N-Acetyltaurine	148.007	8.44743	neg	M-H2O-H	C4H9NO4S	-	77.8	-4.75299	-	HMDB0240253	19213-70-8	0.00582469	8.24263
neg_6996	1-arachidonoyl-2-hydroxy-sn-glycero-3-phosphate	457.237	8.37755	neg	M-H	C23H39O7P	84.4	-	3.0904	-	-	-	0.0686507	6.53859
neg_7018	LPC(18:2)	564.333	8.36982	neg	M+FA-H	C26H50NO7P	85.5	-	3.56358	-	-	-	0.0317831	6.50061
neg_7275	Glycinoeclepin A	467.21	8.16232	neg	M+Na-2H	C25H34O7	-	71.5	9.90363	C08765	HMDB0037037	83216-10-8	0.100433	5.95798
neg_7326	PC(o-18:1(11Z)/16:0)	790.6	8.09327	neg	M+FA-H	C42H84NO7P	-	96.6	3.732	-	HMDB0013424;LMGP01020261	-	0.00880333	8.06826
neg_7337	Dodecylbenzenesulfonic acid	325.185	8.05495	neg	M-H	C18H30O3S	59.5	-	2.53641	-	-	-	0.025825	8.36829
neg_7346	PE(20:4(5Z,8Z,11Z,14Z)/P-18:0)	750.548	8.03193	neg	M-H	C43H78NO7P	-	85.3	4.33525	-	HMDB0009412	-	0.0143926	8.62647
neg_7364	PC(P-16:0/16:0)	762.569	7.97042	neg	M+FA-H	C40H80NO7P	-	89.9	4.36309	-	HMDB0011206;LMGP01030025	-	0.015913	7.52365
neg_7377	PC(o-18:0/20:4(8Z,11Z,14Z,17Z))	840.616	7.93195	neg	M+FA-H	C46H86NO7P	-	94.1	3.98181	-	HMDB0013420;LMGP01020247	-	0.00860056	8.20059
neg_7385	PE(18:1(11Z)/20:0)	818.595	7.9088	neg	M+FA-H	C43H84NO8P	-	92.5	4.92093	-	HMDB0009031	-	0.0126657	7.63341
neg_7387	PS(18:0/18:1(9Z))	810.53	7.9011	neg	M+Na-2H	C42H80NO10P	-	89.7	4.69724	C02737	HMDB0010163;LMGP03010025	-	0.0174959	7.53517
neg_7388	Ceramide (d18:1/9Z-18:1)	608.528	7.9011	neg	M+FA-H	C36H69NO3	-	50.6	3.9453	C00195	HMDB0004948	-	0.0578915	6.18656
neg_7411	PS(16:0/18:0)	784.514	7.8396	neg	M+Na-2H	C40H78NO10P	-	74.6	4.21307	-	HMDB0012356;LMGP03010906	-	0.0500492	6.46461
neg_7415	OR-1855	184.088	7.82422	neg	M-H2O-H	C11H13N3O	-	53.9	-1.93201	-	HMDB0060860	-	0.00542335	7.6352
neg_7432	PE-NMe2(18:0/20:3(5Z,8Z,11Z))	796.589	7.79333	neg	M-H	C45H84NO8P	-	87.3	3.87102	-	HMDB0113997	-	0.0156736	7.39584
neg_7435	PS(15:0/22:0)	842.535	7.78562	neg	M+K-2H	C43H84NO10P	-	61.6	4.19824	-	LMGP03010156;HMDB0112334	-	0.0240449	7.03615
neg_7449	Berteroin	196.025	7.75477	neg	M+Na-2H	C7H13NS2	-	77.6	7.94553	-	HMDB0031577	4430-42-6	0.0152012	6.33554
neg_7451	PS(18:0/20:3(8Z,11Z,14Z))	834.529	7.74708	neg	M+Na-2H	C44H80NO10P	-	90.2	2.39413	-	HMDB0012382;LMGP03010885	-	0.0846938	7.28298
neg_7477	PE-NMe(20:2(11Z,14Z)/18:0)	830.595	7.73173	neg	M+FA-H	C44H84NO8P	-	92.7	4.67865	-	HMDB0113342	-	0.00691228	9.45756
neg_7479	PE(18:2(9Z,12Z)/P-16:0)	698.516	7.73173	neg	M-H	C39H74NO7P	-	88.3	4.01117	-	HMDB0009114	-	0.0175499	7.7769
neg_7492	PC(o-18:0/22:6(4Z,7Z,10Z,13Z,16Z,19Z))	864.614	7.68542	neg	M+FA-H	C48H86NO7P	-	84.0	1.51121	-	LMGP01020110;HMDB0013422	-	0.0293542	6.98122
neg_7496	PE(15:0/20:0)	778.564	7.67763	neg	M+FA-H	C40H80NO8P	-	95.9	4.34824	-	LMGP02010463;HMDB0008899	-	0.0107482	7.88362
neg_7515	1-O-Hexadecyl-2-O-dihomogammalinolenoylglycero-3-phosphocholine	814.599	7.63133	neg	M+FA-H	C44H84NO7P	-	90.9	2.86693	-	HMDB0039527	131907-73-8	0.0122972	7.64266
neg_7538	PE-NMe2(18:0/20:4(5Z,8Z,11Z,14Z))	794.574	7.59273	neg	M-H	C45H82NO8P	-	89.6	4.24482	-	HMDB0113999	-	0.0122239	7.81153
neg_7541	PE(20:2(11Z,14Z)/P-18:1(11Z))	790.51	7.58498	neg	M+K-2H	C43H80NO7P	-	76.7	-7.4561	-	HMDB0009314	-	0.0191379	7.21673
neg_7542	PE(20:4(5Z,8Z,11Z,14Z)/P-16:0)	722.516	7.58498	neg	M-H	C41H74NO7P	-	87.6	4.20516	-	HMDB0009411	-	0.0120759	8.17067
neg_7559	Propyl 1-(propylsulfinyl)propyl disulfide	239.06	7.53875	neg	M-H	C9H20OS3	-	79.4	-1.09454	-	HMDB0033071	-	0.0437759	6.76607
neg_7570	Cerebronic acid	383.354	7.5157	neg	M-H	C24H48O3	-	57.8	2.29506	C17873	HMDB0039540	544-57-0	0.0225171	6.4074
neg_7571	PE(18:1(11Z)/18:2(9Z,12Z))	740.527	7.50797	neg	M-H	C41H76NO8P	-	76.5	4.38597	-	HMDB0009027	-	0.0150258	7.25445
neg_7581	PC(22:5(4Z,7Z,10Z,13Z,16Z)/P-18:0)	864.615	7.4849	neg	M+FA-H	C48H86NO7P	-	77.6	2.82257	C00157	HMDB0008686	-	0.0224027	7.08902
neg_7599	N-Undecylbenzenesulfonic acid	311.169	7.46947	neg	M-H	C17H28O3S	-	58.7	2.70574	-	HMDB0032549	50854-94-9	0.0391061	8.22363
neg_7610	PC(18:0/22:6(4Z,7Z,10Z,13Z,16Z,19Z))	878.595	7.44633	neg	M+FA-H	C48H84NO8P	-	93.7	4.01516	-	LMGP01010821;HMDB0008057	-	0.0108474	8.33156
neg_7617	PE(22:6(4Z,7Z,10Z,13Z,16Z,19Z)/P-18:1(11Z))	772.532	7.43092	neg	M-H	C45H76NO7P	-	51.5	3.91493	-	HMDB0009710	-	0.0187107	7.37147
neg_7624	PE(16:0/20:4(5Z,8Z,11Z,14Z))	738.511	7.40773	neg	M-H	C41H74NO8P	-	72.4	3.70944	-	LMGP02010096;HMDB0008937	-	0.0205485	7.27777
neg_7638	PE(15:0/18:0)	750.532	7.35358	neg	M+FA-H	C38H76NO8P	-	76.4	4.55111	-	HMDB0008892;LMGP02011233	-	0.0296147	6.58704
neg_7639	PE-NMe2(16:0/16:1(9Z))	716.526	7.35358	neg	M-H	C39H76NO8P	-	52.0	3.88179	-	HMDB0113850	-	0.0375118	6.25088
neg_7669	PC(22:6(4Z,7Z,10Z,13Z,16Z,19Z)/P-16:0)	834.567	7.3074	neg	M+FA-H	C46H80NO7P	-	82.3	2.52391	C00157	HMDB0008751	-	0.0195719	7.13482
neg_7711	Austalide J	465.194	7.24588	neg	M+Na-2H	C25H32O7	-	69.7	9.99819	-	HMDB0030156	87833-51-0	0.100582	6.55573
neg_7748	PC(18:1(11Z)/22:6(4Z,7Z,10Z,13Z,16Z,19Z))	876.579	7.18453	neg	M+FA-H	C48H82NO8P	-	85.1	3.92239	-	LMGP01010847;HMDB0008090	-	0.012696	7.8276
neg_7749	PE-NMe2(16:0/22:6(4Z,7Z,10Z,13Z,16Z,19Z))	790.543	7.18453	neg	M-H	C45H78NO8P	-	91.6	5.25604	-	HMDB0113959	-	0.00899894	7.70092
neg_7757	PE-NMe2(18:2(9Z,12Z)/18:2(9Z,12Z))	766.542	7.16152	neg	M-H	C43H78NO8P	-	90.3	3.28429	-	HMDB0114073	-	0.0113867	7.46852
neg_7763	PE-NMe(16:0/20:3(5Z,8Z,11Z))	800.548	7.14615	neg	M+FA-H	C42H78NO8P	-	93.9	4.57124	-	HMDB0113048	-	0.00964189	8.34965
neg_7764	SM(d18:0/16:1(9Z)(OH))	761.548	7.14615	neg	M+FA-H	C39H77N2O7P	-	95.9	4.64344	C00550	HMDB0013463	-	0.0442082	6.65974
neg_7765	L-alpha-Phosphatidylethanolamine	714.511	7.14615	neg	M-H	C39H74NO8P	75.9	-	3.88743	-	-	-	0.0444132	6.44931
neg_7777	PE-NMe2(16:0/20:5(5Z,8Z,11Z,14Z,17Z))	764.528	7.12317	neg	M-H	C43H76NO8P	-	89.7	6.17325	-	HMDB0113952	-	0.0193434	7.11555
neg_7799	PE(18:0/22:6(4Z,7Z,10Z,13Z,16Z,19Z))	836.547	7.07725	neg	M+FA-H	C45H78NO8P	-	58.7	2.67675	-	LMGP02010094;HMDB0009012	-	0.0665839	6.68199
neg_7803	PE-NMe(16:0/20:4(5Z,8Z,11Z,14Z))	798.532	7.06958	neg	M+FA-H	C42H76NO8P	-	96.1	4.54812	-	HMDB0113050	-	0.0254173	7.35359
neg_7832	Muricatalin	647.429	7.03893	neg	M+Cl	C35H64O8	-	85.5	-0.523459	-	HMDB0041428	163860-17-1	0.014382	7.48723
neg_7857	7Z,10Z-Hexadecadienoic acid	503.412	7.00837	neg	2M-H	C16H28O2	-	64.2	3.42013	-	LMFA01030807;HMDB0000477	28290-73-5	0.0127703	7.43778
neg_7859	5-Tricosyl-1,3-benzenediol	477.396	7.00837	neg	M+FA-H	C29H52O2	-	73.4	3.58058	-	HMDB0038524	70110-60-0	0.0540433	6.46549
neg_7878	Notoginsenoside T1	673.396	7.00078	neg	M+Na-2H	C36H60O10	-	90.2	4.39971	-	HMDB0039049	343962-53-8	0.0282351	7.07163
neg_7885	O-Desmethyltramadol glucuronide	470.199	7.00078	neg	M+FA-H	C21H31NO8	-	53.6	-9.335	-	HMDB0060856	138921-77-4	0.0297949	6.76642
neg_7898	PI(18:0/20:4(5Z,8Z,11Z,14Z))	885.553	6.99317	neg	M-H	C47H83O13P	-	61.8	3.93368	-	HMDB0009815;LMGP06010010	-	0.0806898	9.0984
neg_7902	Tragopogonsaponin A	629.369	6.98553	neg	M-H2O-H	C36H56O10	-	91.0	-0.229841	-	HMDB0037910	134361-64-1	0.0237619	7.07511
neg_7930	Hovenidulcioside A2	727.369	6.9396	neg	M+Na-2H	C38H58O12	-	51.3	1.50887	-	HMDB0041029	171499-80-2	0.026015	6.96932
neg_7933	Tuberoside	591.393	6.9396	neg	M-H	C34H56O8	-	53.7	3.90005	-	HMDB0039054	140447-21-8	0.0127523	7.86396
neg_7971	Gingerglycolipid B	713.352	6.87078	neg	M+Cl	C33H58O14	-	52.1	0.286945	-	HMDB0041094	88168-90-5	0.050642	6.49495
neg_8005	DG(12:0/17:0/0:0)	547.439	6.80965	neg	M+Na-2H	C32H62O5	-	67.7	7.89465	-	HMDB0093075	-	0.0156972	7.42062
neg_8037	LysoPC(20:0/0:0)	596.396	6.7791	neg	M+FA-H	C28H58NO7P	-	81.6	4.94831	C04230	HMDB0010390	108341-80-6	0.029788	7.06328
neg_8039	28-Homobrassinolide	515.335	6.7791	neg	M+Na-2H	C29H50O6	-	71.8	-0.995349	-	HMDB0030423	80483-89-2	0.0432874	6.64038
neg_8042	Neopetasitenine	468.183	6.7791	neg	M+FA-H	C21H29NO8	-	52.0	-9.79523	-	HMDB0030329	60409-51-0	0.0295914	7.05744
neg_8043	4Alpha-hydroxymethyl-5alpha-cholesta-8-en-3beta-ol	461.365	6.7791	neg	M+FA-H	C28H48O2	-	85.0	3.32495	-	HMDB0012173;LMST01010235	-	0.031911	6.75292
neg_8044	4-(2,6,6-Trimethyl-1-cyclohexenyl)-2-butanol	437.365	6.7791	neg	2M+FA-H	C13H24O	-	59.4	3.45192	-	HMDB0036172	3293-47-8	0.0291832	6.88658
neg_8115	LysoPC(O-18:0)	554.385	6.7487	neg	M+FA-H	C26H56NO6P	-	94.2	3.65741	C04317	HMDB0011149	-	0.0171673	7.38647
neg_8117	DL-2-hydroxy stearic acid	299.26	6.7487	neg	M-H	C18H36O3	73.4	-	2.49162	-	LMFA02000120	-	0.0152164	7.01635
neg_8120	S-Propyl 1-propanesulfinothioate	165.04	6.7487	neg	M-H	C6H14OS2	-	53.9	-6.23254	-	HMDB0034394	1948-52-3	0.0656263	7.37205
neg_8150	MG(P-18:0e/0:0/0:0)	341.307	6.70283	neg	M-H	C21H42O3	-	69.5	2.50555	-	HMDB0011153	-	0.0214422	7.02174
neg_8153	LysoPE(20:0/0:0)	490.332	6.69522	neg	M-H2O-H	C25H52NO7P	-	65.4	2.80094	-	HMDB0011511	899445-69-3	0.0310081	6.68533
neg_8157	LysoPE(0:0/22:0)	582.379	6.68755	neg	M+FA-H	C27H56NO7P	-	80.3	3.1297	-	HMDB0011490;LMGP02050054	-	0.0308983	6.90443
neg_8197	Desacetyllaurenobiolide	283.11	6.64935	neg	M+Cl	C15H20O3	-	69.1	-4.41477	-	HMDB0036770	35001-24-2	0.0919259	5.89888
neg_8201	Cyclotricuspidogenin C	557.345	6.6417	neg	M+Na-2H	C31H52O7	-	81.1	-2.02305	-	HMDB0033635	239794-30-0	0.0374579	6.78447
neg_8216	Panatellin	609.476	6.62642	neg	M+FA-H	C35H64O5	-	55.2	3.59431	-	HMDB0032094	205439-32-3	0.036082	6.93528
neg_8240	3alpha,7alpha-Dihydroxycoprostanic acid	433.333	6.61882	neg	M-H	C27H46O4	-	81.9	2.32551	-	HMDB0000359	17974-66-2	0.0131645	7.34018
neg_8277	5Z-Dodecenoic acid	395.318	6.58825	neg	2M-H	C12H22O2	-	59.6	2.13452	-	LMFA01030226;HMDB0000529	2430-94-6	0.041846	6.45691
neg_8285	Soyasapogenol D	517.391	6.58062	neg	M+FA-H	C31H52O3	-	87.1	3.44552	C17423	HMDB0034507	65892-76-4	0.00785421	7.96555
neg_8286	5-Nonadecyl-1,3-benzenediol	421.334	6.58062	neg	M+FA-H	C25H44O2	-	89.4	3.4407	-	HMDB0030956	35176-46-6	0.00988285	7.51517
neg_8307	Daphniphylline	526.353	6.55773	neg	M-H	C32H49NO5	-	73.8	-1.64877	-	HMDB0030291	15007-67-7	0.0107738	7.70181
neg_8315	LysoPE(18:0/0:0)	462.3	6.5501	neg	M-H2O-H	C23H48NO7P	-	79.4	3.10943	-	HMDB0011130	-	0.00916168	8.08246
neg_8318	(+)-15,16-Dihydroxyoctadecanoic acid	315.255	6.5501	neg	M-H	C18H36O4	-	50.5	1.92578	-	HMDB0031008	-	0.0595506	5.72727
neg_8329	4a-Carboxy-4b-methyl-5a-cholesta-8,24-dien-3b-ol	487.343	6.53487	neg	M+FA-H	C29H46O3	-	62.3	-0.166701	C15808	HMDB0001181	-	0.0209891	6.97125
neg_8339	LysoPE(0:0/22:1(13Z))	580.364	6.52725	neg	M+FA-H	C27H54NO7P	-	74.2	3.06995	-	HMDB0011491;LMGP02050055	-	0.037636	6.63639
neg_8346	7-Ketocholesterol	399.328	6.52725	neg	M-H	C27H44O2	-	64.2	2.44133	-	HMDB0000501	566-28-9	0.0191952	6.85886
neg_8356	LysoPC(17:0)	554.348	6.5196	neg	M+FA-H	C25H52NO7P	-	90.4	3.58009	C04230	HMDB0012108	-	0.0119608	7.99625
neg_8358	12'-Apo-b-carotene-3,12'-diol	413.268	6.5196	neg	M+FA-H	C25H36O2	-	51.0	-5.96319	-	HMDB0036054	120021-87-6	0.0237746	6.9625
neg_8367	LysoPC(P-18:1(9Z))	550.353	6.512	neg	M+FA-H	C26H52NO6P	-	88.2	3.83139	C04230	HMDB0010408	-	0.0238585	7.10309
neg_8387	3,4-Dimethyl-5-pentyl-2-furanpentadecanoic acid	451.344	6.49672	neg	M+FA-H	C26H46O3	-	88.1	2.84231	-	HMDB0112081	116627-42-0	0.0140665	7.13844
neg_8389	Tetracosatetraenoic acid (24:4n-6)	405.302	6.49672	neg	M+FA-H	C24H40O2	-	70.9	1.82933	-	HMDB0006246	-	0.0177809	6.76273
neg_8410	LysoPC(20:2(11Z,14Z))	592.364	6.48148	neg	M+FA-H	C28H54NO7P	-	92.2	3.08022	C04230	HMDB0010392	-	0.0166586	7.7437
neg_8413	3-beta-Hydroxy-4-beta-methyl-5-alpha-cholest-7-ene-4-alpha-carboxylate	489.36	6.48148	neg	M+FA-H	C29H48O3	-	74.9	3.22933	C04840	HMDB0011662	-	0.0108821	7.57587
neg_8418	8Z,11Z-eicosadienoic acid	353.271	6.48148	neg	M+FA-H	C20H36O2	-	77.7	2.76869	C21936	HMDB0062432;LMFA01030377	-	0.0269507	6.52532
neg_8424	MG(0:0/24:1(15Z)/0:0)	485.386	6.47387	neg	M+FA-H	C27H52O4	-	52.1	3.69209	-	HMDB0011559	-	0.0301091	6.64703
neg_8428	MEDICA 16	341.27	6.47387	neg	M-H	C20H38O4	87.6	-	1.76472	-	-	-	0.0414922	6.25987
neg_8438	5-(10,13-Nonadecadienyl)-1,3-benzenediol	417.302	6.45857	neg	M+FA-H	C25H40O2	-	79.8	2.81002	-	HMDB0039867	189562-02-5	0.0117945	7.14087
neg_8455	LysoPC(15:0)	480.311	6.44332	neg	M-H	C23H48NO7P	-	78.2	2.79565	C04230	HMDB0010381	-	0.00880889	8.82847
neg_8486	TetraHCA	447.312	6.42037	neg	M-H2O-H	C27H46O6	-	60.8	1.51971	-	HMDB0062534	-	0.0411296	6.33078
neg_8534	LysoPC(20:3(5Z,8Z,11Z))	590.348	6.38995	neg	M+FA-H	C28H52NO7P	-	93.1	3.64649	C04230	HMDB0010393;LMGP01050139	1199257-41-4	0.0159118	8.70487
neg_8535	Acrimarine J	576.205	6.38995	neg	M-H2O-H	C35H33NO8	-	79.3	4.0982	-	HMDB0040386	147395-90-2	0.0225236	7.11523
neg_8537	LysoPE(0:0/18:0)	526.313	6.38995	neg	M+FA-H	C23H48NO7P	-	51.8	-4.90469	-	HMDB0011129;LMGP02050038	-	0.017138	7.205
neg_8540	7a,12a-Dihydroxy-5a-cholestan-3-one	463.344	6.38995	neg	M+FA-H	C27H46O3	-	91.5	3.45193	C05458	HMDB0006886	-	0.0118394	7.51085
neg_8568	Momordol	439.344	6.3747	neg	M-H	C26H48O5	-	64.5	1.88165	-	HMDB0029804	189156-42-1	0.0340322	6.59853
neg_8583	Glycocholic Acid	500.28	6.36705	neg	M+Cl	C26H43NO6	62.8	-	3.04577	C01921	LMST05030001;HMDB0000138	475-31-0	0.0128246	8.36342
neg_8593	Norgestrel	311.202	6.3594	neg	M-H	C21H28O2	51.7	-	1.99811	C08153	LMST02030119	-	0.0375552	6.42806
neg_8626	(25R)-3beta-hydroxycholest-5-en-7-one-26-oate	429.302	6.32888	neg	M-H	C27H42O4	-	74.8	2.02921	-	HMDB0062613	-	0.02091	6.8153
neg_8628	8,11-eicosadiynoic acid	303.234	6.32888	neg	M-H	C20H32O2	54.1	-	2.12746	-	LMFA01030688	-	0.0149484	7.09397
neg_8641	11'-Carboxy-alpha-chromanol	463.308	6.32128	neg	M+FA-H	C26H42O4	-	88.5	3.21191	-	HMDB0012515	-	0.0478591	6.37879
neg_8653	LysoPE(18:3(6Z,9Z,12Z)/0:0)	474.264	6.31367	neg	M-H	C23H42NO7P	-	70.7	2.74538	-	HMDB0011508	-	0.0262812	6.76249
neg_8691	5',5''',8,8''-Tetrahydroxy-3',3''',4',4''',7',7''-hexamethoxy-5,5''-biflavan	707.241	6.29083	neg	M+FA-H	C36H38O12	-	71.7	9.48696	-	HMDB0040318	-	0.0491271	6.7578
neg_8695	LPC(18:3)	562.317	6.29083	neg	M+FA-H	C26H48NO7P	86.5	-	3.67859	C04230	-	-	0.0168906	8.08618
neg_8697	LysoPE(20:5(5Z,8Z,11Z,14Z,17Z)/0:0)	498.264	6.29083	neg	M-H	C25H42NO7P	-	76.4	3.46849	-	HMDB0011519	-	0.0211969	6.8122
neg_8709	Ribothymidine	239.067	6.2832	neg	M-H2O-H	C10H14N2O6	-	60.2	0.134723	-	HMDB0000884	1463-10-1	0.0259673	6.59292
neg_8728	15(S)-Hydroxyeicosatrienoic acid	367.25	6.27555	neg	M+FA-H	C20H34O3	-	93.0	2.48599	-	HMDB0005045	13-16-1	0.105162	5.6426
neg_8730	Hexadecanedioic acid	285.208	6.27555	neg	M-H	C16H30O4	86.0	-	2.82848	C08260;C19615	HMDB0000672;LMFA01170022	505-54-4	0.0203223	6.73481
neg_8803	(3S,4S,6R,7S)-1,10-Bisaboladiene-3,4-diol	283.192	6.2374	neg	M+FA-H	C15H26O2	-	71.5	3.82415	-	HMDB0031383	129673-87-6	0.0177845	6.66201
neg_8804	12S-HHTrE	279.197	6.2374	neg	M-H	C17H28O3	66.0	-	1.83814	-	LMFA03050002	-	0.0865735	5.34896
neg_8841	MG(0:0/22:6(4Z,7Z,10Z,13Z,16Z,19Z)/0:0)	447.277	6.21438	neg	M+FA-H	C25H38O4	-	79.4	4.40426	-	HMDB0011557;LMGL01010027	-	0.0180509	6.83723
neg_8845	Tetracosapentaenoic acid (24:5n-6)	403.286	6.21438	neg	M+FA-H	C24H38O2	-	67.1	2.35685	-	HMDB0006322	-	0.0337508	6.46085
neg_8851	3-Oxododecanoic acid	213.15	6.21438	neg	M-H	C12H22O3	-	67.6	-0.16061	C02367	HMDB0010727	-	0.0176363	6.62841
neg_8852	2-(2,6-dihydroxy-3,4-dimethoxycyclohexylidene)acetonitrile	194.082	6.21438	neg	M-H2O-H	C10H15NO4	-	62.6	-1.12259	-	HMDB0125517	-	0.024833	7.09376
neg_8869	2,3-dinor Prostaglandin E1	325.202	6.20672	neg	M-H	C18H30O5	63.2	-	0.0397457	-	-	-	0.0177794	6.31817
neg_8870	(6E,8R,10Z)-8-hydroxy-3-oxohexadecadienoic acid	303.159	6.20672	neg	M+Na-2H	C16H26O4	-	71.6	4.29403	-	HMDB0062365	2190485-67-5	0.104776	5.47222
neg_8909	2-Hydroxyacorenone	281.177	6.19143	neg	M+FA-H	C15H24O2	-	76.1	3.03648	-	HMDB0030916	185154-94-3	0.0126433	6.56463
neg_8928	4-Hydroxydebrisoquine	236.106	6.18375	neg	M+FA-H	C10H13N3O	-	58.4	8.56276	-	HMDB0006468	59333-79-8	0.0230789	6.84301
neg_8931	3-Methoxytyrosine	210.077	6.18375	neg	M-H	C10H13NO4	-	59.3	-0.44055	-	HMDB0001434	7636-26-2	0.0385599	6.18196
neg_8947	LTB3	337.239	6.1761	neg	M-H	C20H34O4	50.8	-	2.77849	-	-	-	0.0290084	6.23152
neg_8949	Cibaric acid	305.176	6.1761	neg	M-H2O-H	C18H28O5	-	57.9	1.1269	-	LMFA02000289;HMDB0038580	130523-93-2	0.0258567	6.30054
neg_8955	Beta-Ionol	239.165	6.1761	neg	M+FA-H	C13H22O	-	53.2	1.10762	-	HMDB0036820	22029-76-1	0.0477906	5.49335
neg_8962	2-Diethylaminoethanol	154.063	6.1761	neg	M+K-2H	C6H15NO	-	65.9	-8.89925	-	HMDB0033971	100-37-8	0.0201627	6.18832
neg_8973	Tetranor-12(R)-HETE	265.182	6.16843	neg	M-H	C16H26O3	70.1	-	2.86154	-	-	-	0.062855	5.54389
neg_8992	Rhein	283.026	6.16077	neg	M-H	C15H8O6	67.9	-	2.82473	C10401	LMPK13040015;HMDB0032876	478-43-3	0.0388368	5.84552
neg_9009	5(S),6(R)-DiHETE	335.224	6.15308	neg	M-H	C20H32O4	60.6	-	3.20598	-	-	-	0.0377885	6.09275
neg_9016	4-Methoxycinnamic acid	177.055	6.15308	neg	M-H	C10H10O3	87.5	-	-2.12555	-	HMDB0002040	830-09-1	0.0559865	5.12196
neg_9049	Ethylene brassylate	291.16	6.13773	neg	M+Na-2H	C15H26O4	-	81.1	9.9405	-	HMDB0040459	105-95-3	0.0441267	5.87955
neg_9051	1,11-Undecanedicarboxylic acid	243.161	6.13773	neg	M-H	C13H24O4	86.4	-	1.59807	-	HMDB0002327	505-52-2	0.0257755	6.81441
neg_9090	9,10,13-TriHOME	329.234	6.11468	neg	M-H	C18H34O5	-	54.2	2.77056	C14835	HMDB0004710	29907-57-1	0.0133476	7.31646
neg_9146	Indomethacin acyl glucuronide	532.105	6.09157	neg	M-H	C25H24ClNO10	-	67.0	6.98418	-	HMDB0060922	-	0.0684086	5.77022
neg_9176	Trans-p-Menth-2-ene-1,4-diol	151.112	6.09157	neg	M-H2O-H	C10H18O2	-	61.9	-4.56539	-	HMDB0037021	21473-37-0	0.0124101	6.34834
neg_9209	Propofol glucuronide	353.161	6.07615	neg	M-H	C18H26O7	-	87.0	2.20311	-	HMDB0060933	-	0.0818194	5.16958
neg_9212	11-Hydroxy-9-tridecenoic acid	273.172	6.07615	neg	M+FA-H	C13H24O3	-	54.7	3.32795	-	HMDB0035881;LMFA01050437	105798-56-9	0.0526031	5.53843
neg_9238	3''-O-Caffeoylcosmosiin	593.132	6.0607	neg	M-H	C30H26O13	-	80.2	4.05015	-	HMDB0037345	79366-62-4	0.0271458	7.57371
neg_9244	Xi-7-Hydroxyhexadecanedioic acid	301.203	6.0607	neg	M-H	C16H30O5	-	54.6	2.74671	-	HMDB0037830	-	0.0862397	5.05279
neg_9287	Dihydrojasmone	165.128	6.04518	neg	M-H	C11H18O	-	53.9	-3.301	-	HMDB0031565	1128-08-1	0.0976608	4.69807
neg_9329	4-(2-amino-3-hydroxyphenyl)-4-oxobutanoic acid O-glucoside	352.104	6.02975	neg	M-H2O-H	C16H21NO9	-	64.6	-0.66894	-	HMDB0062374	-	0.0396399	5.87192
neg_9333	3-Methyl-5-pentyl-2-furanpropanoic acid	269.139	6.02975	neg	M+FA-H	C13H20O3	-	66.3	-1.60725	-	HMDB0112084	69662-69-7	0.0425233	5.63621
neg_9337	3-Chlorobenzoic acid	154.99	6.02975	neg	M-H	C7H5ClO2	90.1	-	-5.22105	-	HMDB0001544	535-80-8	0.0429823	5.34262
neg_9347	Riesling acetal	271.156	6.02198	neg	M+FA-H	C13H22O3	-	64.9	3.37659	-	HMDB0037562	-	0.0204539	5.93075
neg_9350	1-Cyclopropyl-4-methyl-1,3-cyclohexanediol	215.129	6.02198	neg	M+FA-H	C10H18O2	-	64.8	0.468093	-	HMDB0036992	83133-21-5	0.0163353	6.33692
neg_9360	Ginsenoside Rb1	553.296	6.0142	neg	M-2H	C54H92O23	-	86.5	3.6271	C20713	HMDB0035892	41753-43-9	0.0372043	6.33823
neg_9368	Tetranor-PGFM	329.161	6.0142	neg	M-H	C16H26O7	56.1	-	2.70284	-	LMFA03010139	-	0.0365735	5.75191
neg_9432	(±)13-HpODE	311.224	5.98302	neg	M-H	C18H32O4	81.2	-	2.80223	-	-	-	0.0439421	5.30064
neg_9447	Methylimidazole acetaldehyde	123.055	5.97517	neg	M-H	C6H8N2O	-	74.0	-8.02248	C05827	HMDB0004181	19639-03-3	0.0914752	4.73329
neg_9506	Toxin T2 tetrol	297.135	5.94392	neg	M-H	C15H22O6	-	54.8	1.19189	-	HMDB0036159	34114-99-3	0.0768773	5.07888
neg_9531	5'-Hydroxypiroxicam	346.051	5.92823	neg	M-H	C15H13N3O5S	-	70.4	2.72727	-	HMDB0014096	77459-78-0	0.0845921	4.87907
neg_9540	2-Propylglutaric acid	173.083	5.92823	neg	M-H	C8H14O4	-	65.0	5.5235	C16658	HMDB0060684	-	0.00946593	7.2469
neg_9590	Ent-6R,16bOH,17-Trihydroxy-7-oxo-6,7-seco-19,6-kauranolide 6-O-glucoside	549.234	5.88877	neg	M+Na-2H	C26H40O11	-	53.9	4.45661	-	HMDB0038546	132242-50-3	0.0527216	5.56928
neg_9692	Allixin	207.103	5.8096	neg	M-H2O-H	C12H18O4	-	82.7	-0.232332	-	HMDB0040705	125263-70-9	0.0117537	6.01597
neg_9713	Benzoquinoneacetic acid	211.025	5.78593	neg	M+FA-H	C8H6O4	-	67.9	-0.200187	-	HMDB0002334	10275-07-7	0.0152814	5.60317
neg_9735	12,20-Dioxo-leukotriene B4	329.177	5.74632	neg	M-H2O-H	C20H28O5	-	68.5	2.61542	-	HMDB0060094	-	0.0169479	6.08862
neg_9775	Dihydronaringenin-O-sulphate	353.035	5.6991	neg	M-H	C15H14O8S	-	83.7	3.21738	-	HMDB0059996	-	0.0133865	6.45217
neg_9780	Blasticidin S	443.176	5.68335	neg	M+Na-2H	C17H26N8O5	-	68.5	-3.34525	C02010	HMDB0030452	2079-00-7	0.087409	5.13102
neg_9806	Cortolone-3-glucuronide	541.268	5.6279	neg	M-H	C27H42O11	-	77.0	4.0999	-	HMDB0010320	56162-46-0	0.00979436	7.47807
neg_9825	(Z)-5-[(5-Methyl-2-thienyl)methylene]-2(5H)-furanone	226.995	5.5883	neg	M+Cl	C10H8O2S	-	57.8	4.17258	-	HMDB0033845	5705-62-4	0.107679	4.70666
neg_9838	3,8-Dihydroxy-6-methoxy-7(11)-eremophilen-12,8-olide	331.131	5.5646	neg	M+Cl	C16H24O5	-	51.3	-3.14047	-	HMDB0041551	-	0.0241173	5.90229
neg_9913	(+)-4,11-Eudesmadien-3-one	255.115	5.38167	neg	M+K-2H	C15H22O	-	59.8	-5.32509	-	HMDB0037061	473-08-5	0.0116172	7.24676
neg_9940	(S)-9-Hydroxy-10-undecenoic acid	245.14	5.30163	neg	M+FA-H	C11H20O3	-	55.3	1.81005	-	HMDB0032662;LMFA01050436	-	0.0210381	5.53705
neg_9946	(-)-Stercobilin	593.337	5.28567	neg	M-H	C33H46N4O6	-	68.1	4.00755	-	HMDB0240259	-	0.0760943	5.29058
neg_9961	P-Salicylic acid	137.023	5.28567	neg	M-H	C7H6O3	85.9	-	-7.00103	C00156	-	-	0.0116193	7.04886
neg_9971	(Z)-6-Tetradecene-1,3-diyne-5,8-diol	255.115	5.26163	neg	M+Cl	C14H20O2	-	74.3	-5.53354	-	HMDB0038996	77769-23-4	0.0110256	6.85713
neg_9997	[4-(7-hydroxy-3,4-dihydro-2H-1-benzopyran-3-yl)phenyl]oxidanesulfonic acid	321.045	5.18965	neg	M-H	C15H14O6S	-	62.7	2.73978	-	HMDB0141213	-	0.017161	5.95538
neg_10010	Eujambolin	565.122	5.14163	neg	M+FA-H	C24H24O13	-	86.5	3.16075	-	HMDB0037970	-	0.0333263	6.00331
neg_10023	2'-Hydroxygenistein 7-(6''-malonylglucoside)	579.104	5.10963	neg	M+FA-H	C24H22O14	-	70.3	9.97527	-	HMDB0039247	137351-13-4	0.052081	5.4248
neg_10028	Cyclohexyl cinnamate	275.129	5.10963	neg	M+FA-H	C15H18O2	-	72.2	2.37689	-	HMDB0037706	7779-17-1	0.056205	4.75907
neg_10050	Phenylbutyrylglutamine	273.125	5.06162	neg	M-H2O-H	C15H20N2O4	-	61.6	2.50862	-	HMDB0011687	-	0.0241846	5.51672
neg_10058	Omeprazole sulfone	360.104	5.04563	neg	M-H	C17H19N3O4S	-	60.8	3.19174	-	HMDB0014012	88546-55-8	0.0156865	6.60713
neg_10080	3,4-Methylene suberic acid	197.082	4.97363	neg	M-H	C10H14O4	-	50.9	-0.203018	-	HMDB0059768	-	0.0647039	4.90972
neg_10097	6-Hydroxy-4-methoxy-3-(3-methyl-2-butenyl)-2-(2-phenylethenyl)benzoic acid	359.126	4.88558	neg	M+Na-2H	C21H22O4	-	57.8	-1.86464	C10264	HMDB0039439	87402-83-3	0.0280416	5.72713
neg_10146	Ganglioside GD1a (d18:1/22:1(13Z))	944.003	4.7102	neg	M-2H	C89H155N3O39	-	98.0	-2.13155	-	HMDB0011800	-	0.061269	6.07028
neg_10166	Equol 4'-O-glucuronide	417.121	4.66247	neg	M-H	C21H22O9	-	55.5	3.55019	-	HMDB0041731	-	0.0334321	5.61548
neg_10189	Syoyualdehyde	111.044	4.5827	neg	M-H	C6H8O2	-	54.6	-8.49105	-	HMDB0033569	58921-44-1	0.0909589	4.34775
neg_10207	5-Hydroxy-p-mentha-6,8-dien-2-one	211.098	4.53485	neg	M+FA-H	C10H14O2	-	58.9	-0.25489	-	HMDB0037011	56423-48-4	0.0123938	6.77396
neg_10213	[3-(7-hydroxy-4-oxo-4H-chromen-2-yl)phenyl]oxidanesulfonic acid	333.008	4.49502	neg	M-H	C15H10O7S	-	62.2	3.04616	-	HMDB0133344	-	0.0419579	5.69952
neg_10220	Indolylacryloylglycine	243.078	4.4791	neg	M-H	C13H12N2O3	-	50.4	1.98539	-	HMDB0006005	3475-68-1	0.0180749	5.69287
neg_10222	2-(Ethoxymethyl)phenol	151.076	4.4791	neg	M-H	C9H12O2	-	59.8	-4.41301	-	HMDB0040449	20920-83-6	0.0978478	4.38729
neg_10305	Bestatin (hydrochloride)	307.167	4.20855	neg	M-H	C16H24N2O4	62.8	-	2.34474	-	-	-	0.0544052	5.15871
neg_10329	Suberic acid	173.081	4.11312	neg	M-H	C8H14O4	67.1	-	-2.57601	C08278	LMFA01170001;HMDB0000893	505-48-6	0.0283874	6.45905
neg_10413	P-Tolyl Sulfate	187.006	3.87482	neg	M-H	C7H8O4S	83.4	-	-3.28707	-	-	-	0.0137466	8.7944
neg_10447	N-Acetyl-D-phenylalanine	206.082	3.80347	neg	M-H	C11H13NO3	87.3	-	-0.337413	C05620	-	-	0.0365939	5.06014
neg_10481	3,4-Methylenepimelic acid	183.066	3.73227	neg	M-H	C9H12O4	-	56.1	-1.87005	-	HMDB0059730	-	0.090097	4.49856
neg_10486	Artonol B	441.099	3.72437	neg	M+Na-2H	C24H20O7	-	94.9	8.70576	-	HMDB0030488	186824-58-8	0.0537399	5.42947
neg_10517	Tolmetin glucuronide	470.089	3.62947	neg	M+K-2H	C21H23NO9	-	55.2	7.36247	-	HMDB0042044	71595-19-2	0.0565842	5.27677
neg_10546	2-(2-Phenylacetoxy)propionylglycine	264.088	3.55043	neg	M-H	C13H15NO5	-	55.2	2.81362	-	HMDB0059732	-	0.0208747	5.82442
neg_10559	5-(4-hydroxy-3-methoxyphenyl)-4-(sulfooxy)pentanoic acid	319.05	3.51875	neg	M-H	C12H16O8S	-	51.6	2.83886	-	HMDB0127779	-	0.0451315	5.32295
neg_10565	Furfuryl acetate	139.039	3.51875	neg	M-H	C7H8O3	-	53.8	-6.03347	-	HMDB0034246	623-17-6	0.0102672	6.48861
neg_10570	Alpha-D-Galacturonic acid	193.035	3.51087	neg	M-H	C6H10O7	69.6	-	-0.747243	-	-	-	0.0165263	5.52002
neg_10676	Xanthurenate-8-O-beta-D-glucoside	404.042	3.18695	neg	M+K-2H	C16H17NO9	-	54.9	8.95912	-	HMDB0013118	97451-32-6	0.0331294	5.83208
neg_10716	Licoricone	363.121	3.07673	neg	M-H2O-H	C22H22O6	-	68.2	-7.61895	C17765	HMDB0029515;LMPK12050069	51847-92-8	0.0480895	5.2789
neg_10752	Sulfamethoxazole N1-glucuronide	428.078	3.00595	neg	M-H	C16H19N3O9S	-	84.9	2.82125	-	HMDB0013855	-	0.0375517	5.9026
neg_10797	6-[4-(2-carboxyethyl)-3-hydroxyphenoxy]-3,4,5-trihydroxyoxane-2-carboxylic acid	393.063	2.93505	neg	M+Cl	C15H18O10	-	67.2	9.62923	-	HMDB0126431	-	0.0220633	5.87491
neg_10801	L-Glutamine	145.061	2.93505	neg	M-H	C5H10N2O3	88.6	-	-5.50617	C00064	HMDB0000641	56-85-9	0.00865349	6.87913
neg_10837	DL-o-Tyrosine	180.066	2.87225	neg	M-H	C9H11NO3	62.9	-	-2.30151	-	-	-	0.0139606	5.82616
neg_10878	3-(3,5-dihydroxyphenyl)-1-propanoic acid sulphate	261.008	2.754	neg	M-H	C9H10O7S	-	69.4	2.45055	-	HMDB0061117	-	0.0157724	6.3203
neg_10882	2-METHOXYRESORCINOL	139.039	2.754	neg	M-H	C7H8O3	82.3	-	-6.15447	-	-	-	0.0267832	5.26938
neg_10909	Cassiaside B	611.164	2.6911	neg	M+FA-H	C26H30O14	-	66.9	4.59057	-	HMDB0038477	119170-51-3	0.0817003	5.48039
neg_10921	Homovanillin	211.061	2.65178	neg	M+FA-H	C9H10O3	-	69.4	0.151986	C05581	HMDB0005175	5703-24-2	0.0265123	5.3532
neg_10935	Azelaic acid	187.097	2.62028	neg	M-H	C9H16O4	63.6	-	-1.67061	C08261	HMDB0000784;LMFA01170054	123-99-9	0.061978	5.11704
neg_10985	Pyrrole-2-carboxylic acid	110.024	2.50228	neg	M-H	C5H5NO2	61.6	-	-8.42708	C05942	HMDB0004230	634-97-9	0.0865434	4.72147
neg_10992	Acetyl-DL-Valine	158.082	2.47877	neg	M-H	C7H13NO3	79.9	-	-3.62061	-	-	-	0.016269	5.72343
neg_11013	Imazamethabenz-methyl	309.12	2.43947	neg	M+Na-2H	C16H20N2O3	-	55.9	-7.49021	C11083;C11494	HMDB0034913	81405-85-8	0.0373603	5.48305
neg_11028	Acetyl-L-tyrosine	222.077	2.4238	neg	M-H	C11H13NO4	87.0	-	0.766463	C01657	-	-	0.033488	5.14124
neg_11031	2-C-Methyl-1,4-erythrono-D-lactone	113.024	2.4238	neg	M-H2O-H	C5H8O4	-	80.0	-6.66279	-	HMDB0029884	18465-71-9	0.0275433	4.92103
neg_11034	Xanthurenic acid	204.03	2.41595	neg	M-H	C10H7NO4	70.2	-	-0.380046	C02470	HMDB0000881	59-00-7	0.0356732	5.0585
neg_11047	Glycyl-Histidine	249.038	2.38455	neg	M+K-2H	C8H12N4O3	-	66.3	-5.09287	-	HMDB0028843	-	0.0347261	5.27062
neg_11189	N-Formylmethionine	176.038	2.27515	neg	M-H	C6H11NO3S	71.4	-	-2.32425	C03145	-	-	0.0174201	5.85105
neg_11246	Vanillin	151.039	2.2047	neg	M-H	C8H8O3	90.2	-	-4.73557	C00755	HMDB0012308	121-33-5	0.0877402	4.81304
neg_11256	Dihyroxy-1H-indole glucuronide I	324.073	2.18122	neg	M-H	C14H15NO8	-	62.2	2.88494	-	HMDB0059997	-	0.0183086	6.19638
neg_11290	1,7-Dimethyluric acid	195.052	2.09505	neg	M-H	C7H8N4O3	88.2	-	-1.56193	C16356	HMDB0011103	-	0.0659225	5.53402
neg_11296	(5-ethenyl-2-hydroxyphenyl)oxidanesulfonic acid	261.008	2.07935	neg	M+FA-H	C8H8O5S	-	70.8	3.34286	-	HMDB0124978	-	0.0212082	6.16418
neg_11348	Norepinephrine sulfate	230.013	1.95402	neg	M-H2O-H	C8H11NO6S	-	51.5	1.12541	-	HMDB0002062	77469-51-3	0.0222854	6.00263
neg_11363	5-Methoxytryptophan	279.099	1.90705	neg	M+FA-H	C12H14N2O3	-	66.5	3.377	-	HMDB0002339	2504-22-5	0.0160821	6.3022
neg_11388	1,3-Dimethyluric acid	195.052	1.80515	neg	M-H	C7H8N4O3	86.6	-	-0.99559	-	HMDB0001857	944-73-0	0.0459248	5.03284
neg_11399	Glutamylproline	225.088	1.75813	neg	M-H2O-H	C10H16N2O5	-	56.2	0.707776	-	HMDB0028827	41745-47-5	0.0154557	5.93242
neg_11503	Semilepidinoside B	365.136	1.54662	neg	M-H	C17H22N2O7	-	58.2	2.63867	-	HMDB0033108	-	0.0162491	6.34458
neg_11505	Gamma-Glutamylvaline	245.115	1.54662	neg	M-H	C10H18N2O5	-	58.0	1.82573	-	HMDB0011172	2746-34-1	0.0113091	6.46896
neg_11558	2-Amino-5,6-dichloro-3,4,-dihydroquinazoline	260	1.39805	neg	M+FA-H	C8H7Cl2N3	-	63.2	-1.67405	-	HMDB0060712	-	0.0212895	6.4498
neg_11739	Inosine	267.074	1.0944	neg	M-H	C10H12N4O5	92.4	-	2.60318	C00294	HMDB0000195	58-63-9	0.0227083	6.58403
neg_11812	2-Methyl-4-oxopentanedioic acid	205.035	1.00823	neg	M+FA-H	C6H8O5	-	55.1	-0.937039	-	HMDB0039447	55601-64-4	0.0599395	5.27349
neg_11918	Uridine	243.063	0.93125	neg	M-H	C9H12N2O6	81.6	-	1.3745	C00299	HMDB0000296	58-96-8	0.0182013	7.09113
neg_11957	Xanthine	151.025	0.923633	neg	M-H	C5H4N4O2	93.0	-	-5.08476	C00385	HMDB0000292	69-89-6	0.0234885	6.71825
neg_11970	4-hydroxytriazolam	357.032	0.916017	neg	M-H	C17H12Cl2N4O	-	71.4	1.99059	-	HMDB0061052	-	0.0213312	7.32833
neg_12130	6-Formylumbelliferone	226.976	0.74	neg	M+K-2H	C10H6O4	-	58.6	5.15151	-	HMDB0039147	-	0.0155544	7.11867
neg_12160	Caftaric acid	348.999	0.717533	neg	M+K-2H	C13H12O9	-	50.3	5.71719	-	HMDB0013680	67879-58-7	0.00941458	8.09181
neg_12264	L-glycyl-L-hydroxyproline	233.078	0.6342	neg	M+FA-H	C7H12N2O4	-	75.0	-0.196518	-	HMDB0011173	-	0.0458332	7.85319
neg_12267	Serylthreonine	187.072	0.6342	neg	M-H2O-H	C7H14N2O5	-	81.1	-3.20008	-	HMDB0029049	-	0.0125311	7.22517
neg_12306	Melibiose	377.086	0.6118	neg	M+Cl	C12H22O11	-	63.3	2.1043	C05402;C05400	HMDB0000048	585-99-9	0.0230593	7.0008
neg_12310	Asparaginyl-Hydroxyproline	290.1	0.6118	neg	M+FA-H	C9H15N3O5	-	66.0	3.48873	-	HMDB0028732	-	0.0795558	6.08355
neg_12312	Aspartyl-Threonine	215.067	0.6118	neg	M-H2O-H	C8H14N2O6	-	59.4	-0.703842	-	HMDB0028763	-	0.0328317	8.35981
neg_12340	2-Hydroxyethanesulfonate	124.99	0.604233	neg	M-H	C2H6O4S	-	71.2	-8.15971	C05123	HMDB0003903	107-36-8	0.0302311	6.84323
neg_12390	L-Glutamate	146.045	0.589017	neg	M-H	C5H9NO4	88.2	-	-5.77413	C00025;C00302;C00217	-	-	0.00930107	7.42567
neg_12454	O-Phosphorylethanolamine	140.011	0.5814	neg	M-H	C2H8NO4P	96.9	-	-6.68212	C00346	-	-	0.10149	4.98619
neg_12547	L-Asparagine	131.045	0.5738	neg	M-H	C4H8N2O3	60.1	-	-7.03475	C00152	HMDB0000168	70-47-3	0.0125178	6.2772
neg_12707	Benzyl Benzoate	249.032	0.558483	neg	M+K-2H	C14H12O2	-	53.8	-2.67947	C12537	HMDB0014814	120-51-4	0.0523158	6.18199
neg_12710	L-Arginine	173.104	0.558483	neg	M-H	C6H14N4O2	81.1	-	-3.70578	C00062	HMDB0000517	74-79-3	0.036243	6.2761
neg_12969	2,3-Dihydro-2,3-dihydroxy-4-(4-hydroxyphenyl)-1H-phenalen-1-one	327.067	0.49735	neg	M+Na-2H	C19H14O4	-	56.9	8.68198	-	HMDB0032848	-	0.060419	5.63566
