# Supplementary material for: Serum metabolome alterations in patients with early nonalcoholic fatty liver disease
Source: Biosci Rep. 2022 Oct 18;42(10):BSR20220319. doi: 10.1042/BSR20220319 (PMC9583763; doi:10.1042/BSR20220319)
Supplement: Supplementary Tables S1-S12 [file BSR-2022-0319_supp1.zip › BSR-2022-0319_suppST6.xlsx]

## Sheet: Sheet1
Supplementary Table 6. In the discovery set, differential metabolites between NAFLDs and healthy controls.
ID	Metabolite	m/z	Retention time	Mode	Adducts	Formula	Fragmentation Score	Theoretical Fragmentation Score	Mass Error (ppm)	KEGG Compound ID	Library ID	CAS ID	VIP	fc	pvalue
pos_8208	LPC(18:1)	522.356	6.46912	pos	M+H	C26H52NO7P	88.1	-	0.470669	C04230	-	-	1.31255	0.995411	0.000398971
pos_2615	PC(18:0/18:3(9Z,12Z,15Z))	766.568	8.02417	pos	M+2Na, M+H-H2O	C44H82NO8P	-	68.0	5.80645	-	LMGP01011589;HMDB0008041	-	2.20188	0.987027	3.25156e-09
neg_1780	SM(d18:0/16:1(9Z))	747.569	7.5157	neg	M+Cl, M+FA-H	C39H79N2O6P	-	93.4	4.72273	C00550	HMDB0013464	-	1.33962	0.995276	2.2189e-06
neg_7326	PC(o-18:1(11Z)/16:0)	790.6	8.09327	neg	M+FA-H	C42H84NO7P	-	96.6	3.732	-	HMDB0013424;LMGP01020261	-	2.27689	0.987336	8.42074e-08
neg_6032	PC(18:2(9Z,12Z)/P-16:0)	786.569	7.55412	neg	M+FA-H	C42H80NO7P	-	56.0	4.37103	-	HMDB0008159	-	1.81629	0.989416	6.29856e-05
pos_11428	PC(18:1(11Z)/18:3(9Z,12Z,15Z))	782.57	7.19117	pos	M+H	C44H80NO8P	-	83.4	0.463405	-	HMDB0008074;LMGP01012151	-	1.46757	0.992753	0.000148949
neg_12390	L-Glutamate	146.045	0.589017	neg	M-H	C5H9NO4	88.2	-	-5.77413	C00025;C00302;C00217	-	-	1.94458	1.01284	0.000198237
neg_1738	PE-NMe(16:0/22:5(4Z,7Z,10Z,13Z,16Z))	824.548	7.12317	neg	M+Cl, M+FA-H	C44H78NO8P	-	89.7	4.49231	-	HMDB0113056	-	1.16227	1.013	0.000614457
pos_12363	PC(19:0/0:0)	538.388	6.69375	pos	M+H	C27H56NO7P	58.9	-	2.74575	-	LMGP01050041	-	1.36898	0.990305	0.00269932
pos_2157	PC(20:2(11Z,14Z)/0:0)	548.372	6.48405	pos	M+H, M+Na	C28H54NO7P	68.3	-	1.46268	-	LMGP01050132	-	1.35879	0.993616	0.0100793
pos_18510	(±)-Propionylcarnitine	218.139	1.14765	pos	M+H	C10H19NO4	61.9	-	1.35541	-	-	-	1.45719	1.01064	0.00735818
neg_6195	PC(P-18:1(11Z)/16:0)	788.584	7.93962	neg	M+FA-H	C42H82NO7P	-	96.2	4.45523	-	LMGP01030134;HMDB0011272	-	2.49546	0.984273	4.43604e-10
pos_510	PC(14:0/0:0)	468.309	6.32752	pos	M+H, 2M+H, M+Na	C22H46NO7P	76.7	-	2.03131	-	LMGP01050012	-	1.15216	1.00924	0.00243137
pos_9076	PC(14:1(9Z)/20:3(5Z,8Z,11Z))	776.523	7.09342	pos	M+Na	C42H76NO8P	-	93.1	3.86008	C00157	LMGP01012132;HMDB0007914	-	1.10585	1.00989	0.00696726
neg_8307	Daphniphylline	526.353	6.55773	neg	M-H	C32H49NO5	-	73.8	-1.64877	-	HMDB0030291	15007-67-7	1.47176	0.992093	0.0299636
neg_6008	PC(22:4(7Z,10Z,13Z,16Z)/P-16:0)	838.599	7.4849	neg	M+FA-H	C46H84NO7P	-	87.2	3.45109	-	HMDB0008652	-	1.03021	0.993304	0.000293806
neg_6216	PC(18:2(9Z,12Z)/P-18:0)	814.6	8.00887	neg	M+FA-H	C44H84NO7P	-	76.4	4.45213	-	HMDB0008160	-	2.2688	0.983737	7.32369e-07
neg_5978	PC(22:5(4Z,7Z,10Z,13Z,16Z)/P-16:0)	836.583	7.42318	neg	M+FA-H	C46H82NO7P	-	95.5	2.88128	-	HMDB0008685	-	1.06483	0.992555	0.00991951
neg_7757	PE-NMe2(18:2(9Z,12Z)/18:2(9Z,12Z))	766.542	7.16152	neg	M-H	C43H78NO8P	-	90.3	3.28429	-	HMDB0114073	-	1.41108	0.991081	0.005006
pos_2392	PC(14:0/22:6(4Z,7Z,10Z,13Z,16Z,19Z))	800.522	6.99535	pos	M+H-H2O, M+Na	C44H76NO8P	-	89.5	4.52538	-	HMDB0007892;LMGP01010512	-	1.05379	1.01176	0.0145259
pos_10839	Sorbitan stearate	899.624	7.97902	pos	2M+K	C24H46O6	-	76.2	2.81754	-	HMDB0029888;LMFA07011020	1338-41-6	1.77044	0.98715	0.00247624
pos_2817	PE(18:0/20:4(8Z,11Z,14Z,17Z))	768.556	7.81335	pos	M+H, M+Na	C43H78NO8P	-	68.7	2.96067	-	HMDB0009004	-	1.19092	1.00888	0.00365714
neg_1355	Dodecanedioic acid	229.145	6.08385	neg	M-H, M+Na-2H	C12H22O4	-	55.5	1.1641	C02678;C16308	HMDB0000623;LMFA01170009	693-23-2	1.31286	1.01233	0.0192472
neg_7515	1-O-Hexadecyl-2-O-dihomogammalinolenoylglycero-3-phosphocholine	814.599	7.63133	neg	M+FA-H	C44H84NO7P	-	90.9	2.86693	-	HMDB0039527	131907-73-8	2.32726	0.982796	9.6172e-07
neg_5399	LysoPC(P-16:0)	524.337	6.50435	neg	M+FA-H	C24H50NO6P	-	85.7	3.27249	-	HMDB0010407	-	1.73734	0.989117	0.000443708
pos_2536	PC(22:6(4Z,7Z,10Z,13Z,16Z,19Z)/P-18:0)	818.603	7.38618	pos	M+H, M+Na	C48H84NO7P	-	66.8	-3.7165	C00157	HMDB0008752	-	1.07198	0.992868	0.0106865
neg_5183	LysoPC(14:0/0:0)	512.301	6.32128	neg	M+FA-H	C22H46NO7P	-	91.0	2.92182	-	HMDB0010379	20559-16-4	1.05391	1.01163	0.00434991
pos_9625	PG(a-13:0/a-25:0)	820.613	8.0016	pos	2M+3H2O+2H	C44H87O10P	-	66.8	-2.46464	-	HMDB0116641	-	1.37666	0.992724	0.000252757
neg_7857	7Z,10Z-Hexadecadienoic acid	503.412	7.00837	neg	2M-H	C16H28O2	-	64.2	3.42013	-	LMFA01030807;HMDB0000477	28290-73-5	1.13122	0.986644	0.00401827
pos_10923	PE(22:5(7Z,10Z,13Z,16Z,19Z)/P-18:0)	819.607	7.80587	pos	M+ACN+H	C45H80NO7P	-	66.9	8.02393	-	HMDB0009676	-	1.05348	0.990902	0.00156627
neg_11505	Gamma-Glutamylvaline	245.115	1.54662	neg	M-H	C10H18N2O5	-	58.0	1.82573	-	HMDB0011172	2746-34-1	1.31923	1.01755	0.0104281
neg_5192	LysoPE(22:6(4Z,7Z,10Z,13Z,16Z,19Z)/0:0)	524.28	6.32888	neg	M-H	C27H44NO7P	-	83.2	2.9125	-	HMDB0011526	-	1.39632	1.01528	0.000383684
pos_11192	PC(14:0/16:0)	706.54	7.38618	pos	M+H	C38H76NO8P	-	55.2	2.33026	-	HMDB0007869;LMGP01010481	-	1.23534	1.01538	0.00241893
pos_6759	Tanacetol A	312.217	5.65287	pos	M+NH4	C17H26O4	-	79.5	1.18961	-	HMDB0035722	86778-06-5	1.25722	1.01121	0.0354961
neg_5930	PE(16:0/22:6(4Z,7Z,10Z,13Z,16Z,19Z))	762.511	7.27658	neg	M-H	C43H74NO8P	-	68.1	4.48439	-	LMGP02010095;HMDB0008946	-	1.41584	1.01673	0.000977845
neg_6077	N-hexadecanoylsphinganine-1-phosphocholine	749.581	7.66992	neg	M+FA-H	C39H81N2O6P	-	84.2	-0.521264	-	HMDB0062665	-	1.45584	0.991744	0.00321283
neg_6038	PE(18:0/20:3(5Z,8Z,11Z))	790.542	7.56957	neg	M+Na-2H	C43H80NO8P	-	76.7	7.18497	-	HMDB0009001	-	2.25233	1.02311	4.71646e-08
neg_5703	5-Tetradecenoic acid	451.381	6.85545	neg	2M-H	C14H26O2	-	68.9	3.73362	-	HMDB0000499	544-66-1	1.56537	0.982577	0.000541323
pos_2512	PE(22:6(4Z,7Z,10Z,13Z,16Z,19Z)/16:0)	764.524	7.31872	pos	M+H, M+Na	C43H74NO8P	-	66.3	2.55388	-	HMDB0009682;LMGP02011161	-	1.04612	1.00818	0.0103624
neg_8410	LysoPC(20:2(11Z,14Z))	592.364	6.48148	neg	M+FA-H	C28H54NO7P	-	92.2	3.08022	C04230	HMDB0010392	-	1.2582	0.994059	0.0303258
neg_6112	PE(18:0/18:1(11Z))	766.542	7.73942	neg	M+Na-2H	C41H80NO8P	-	90.9	6.67388	-	HMDB0008992	-	1.4346	1.01494	0.00262706
neg_5548	LysoPC(P-18:0)	552.369	6.6646	neg	M+FA-H	C26H54NO6P	-	91.2	4.33137	C04230	HMDB0013122	-	1.9482	0.984291	0.00159345
neg_5878	PE-NMe(16:0/18:2(9Z,12Z))	774.532	7.14615	neg	M+FA-H	C40H76NO8P	-	96.0	4.46946	-	HMDB0113042	-	1.26463	1.01096	0.00346214
pos_12159	LysoPC(22:2(13Z,16Z))	558.39	6.79182	pos	M+H-H2O	C30H58NO7P	-	90.4	-2.52223	C04230	HMDB0010400	-	1.16067	0.98813	0.0132455
pos_2195	PC(19:1(9Z)/0:0)	536.373	6.52918	pos	M+H, M+Na	C27H54NO7P	61.6	-	3.3072	-	LMGP01050130	-	1.05508	0.993239	0.0335044
pos_17934	Theophylline	181.072	2.17417	pos	M+H	C7H8N4O2	83.2	-	0.880594	C07130	HMDB0001889	58-55-9	5.53864	1.21645	0.0106992
neg_7387	PS(18:0/18:1(9Z))	810.53	7.9011	neg	M+Na-2H	C42H80NO10P	-	89.7	4.69724	C02737	HMDB0010163;LMGP03010025	-	1.45119	1.01896	0.00253233
neg_5478	LysoPC(20:1(11Z))	594.379	6.58825	neg	M+FA-H	C28H56NO7P	-	90.9	2.375	C04230	HMDB0010391	-	1.98643	0.978422	1.37503e-07
neg_8115	LysoPC(O-18:0)	554.385	6.7487	neg	M+FA-H	C26H56NO6P	-	94.2	3.65741	C04317	HMDB0011149	-	1.88492	0.984677	0.0053759
pos_9505	PE(20:4(5Z,8Z,11Z,14Z)/22:5(7Z,10Z,13Z,16Z,19Z))	814.54	7.61853	pos	M+H	C47H76NO8P	56.6	-	2.87399	-	HMDB0009407	-	2.24873	1.0227	1.38058e-05
pos_17537	Caffeine	195.088	2.69832	pos	M+H	C8H10N4O2	90.4	-	1.17627	C07481	HMDB0001847	58-08-2	3.90687	1.07998	0.0196175
pos_2632	PC(22:2(13Z,16Z)/P-18:1(11Z))	846.635	8.17508	pos	M+Na, M+K	C48H90NO7P	-	90.1	0.306931	-	HMDB0008621	-	2.58747	0.981085	5.71651e-06
neg_6278	PC(o-18:0/18:2(9Z,12Z))	816.616	8.17002	neg	M+FA-H	C44H86NO7P	-	90.7	4.37317	-	LMGP01020203;HMDB0013418	-	2.44876	0.981074	3.18123e-06
neg_7777	PE-NMe2(16:0/20:5(5Z,8Z,11Z,14Z,17Z))	764.528	7.12317	neg	M-H	C43H76NO8P	-	89.7	6.17325	-	HMDB0113952	-	1.84361	1.02864	0.000146108
neg_7624	PE(16:0/20:4(5Z,8Z,11Z,14Z))	738.511	7.40773	neg	M-H	C41H74NO8P	-	72.4	3.70944	-	LMGP02010096;HMDB0008937	-	1.27007	1.01728	0.00290903
pos_18422	1-Methyluric acid	183.052	1.3615	pos	M+H	C6H6N4O3	53.6	-	1.33658	C16359	HMDB0003099	708-79-2	2.66222	1.05364	0.0275541
neg_6164	PE(16:0/18:1(11Z))	716.527	7.84728	neg	M-H	C39H76NO8P	-	64.1	4.15273	-	LMGP02010010;HMDB0008926	-	1.9423	1.03274	0.000353781
pos_3335	Bufalin	387.253	6.12368	pos	M+H-H2O, M+H	C24H34O4	61.2	-	1.45416	C16922	LMST01130001	-	2.97104	1.03589	6.8958e-07
pos_5445	Gamma-Glu-Leu	261.145	2.3304	pos	M+H	C11H20N2O5	77.6	-	1.38972	-	-	-	1.63704	1.01711	0.00698822
neg_5734	Arachidyl carnitine	492.348	6.90903	neg	M+K-2H	C27H53NO4	-	53.3	3.16954	-	LMFA07070052;HMDB0006460	-	2.25263	0.981698	0.000307389
neg_3544	[(3-phenyloxiran-2-yl)methoxy]sulfonic acid	275.024	2.84858	neg	M+FA-H	C9H10O5S	-	66.7	3.8739	-	HMDB0135311	-	2.16322	1.0622	0.00461144
neg_11256	Dihyroxy-1H-indole glucuronide I	324.073	2.18122	neg	M-H	C14H15NO8	-	62.2	2.88494	-	HMDB0059997	-	2.25826	1.06165	0.00642127
neg_7581	PC(22:5(4Z,7Z,10Z,13Z,16Z)/P-18:0)	864.615	7.4849	neg	M+FA-H	C48H86NO7P	-	77.6	2.82257	C00157	HMDB0008686	-	1.4026	0.98828	0.000106495
neg_8697	LysoPE(20:5(5Z,8Z,11Z,14Z,17Z)/0:0)	498.264	6.29083	neg	M-H	C25H42NO7P	-	76.4	3.46849	-	HMDB0011519	-	1.44679	1.03421	0.000579944
neg_5580	Nervonic acid	411.349	6.7181	neg	M+FA-H	C24H46O2	-	63.9	3.11247	C08323	LMFA01030092;HMDB0002368	506-37-6	1.39807	0.984586	0.0208789
pos_9455	PC(22:4(7Z,10Z,13Z,16Z)/P-18:1(11Z))	842.604	7.5136	pos	M+Na	C48H86NO7P	-	90.0	0.184565	-	HMDB0008654	-	1.32512	0.989232	3.3721e-06
pos_9566	PC(22:5(7Z,10Z,13Z,16Z,19Z)/P-18:0)	842.605	7.80587	pos	M+Na	C48H86NO7P	-	88.0	1.72809	-	HMDB0008719	-	1.17082	0.984866	0.00288159
neg_10570	Alpha-D-Galacturonic acid	193.035	3.51087	neg	M-H	C6H10O7	69.6	-	-0.747243	-	-	-	2.3838	1.04057	0.000890835
neg_12306	Melibiose	377.086	0.6118	neg	M+Cl	C12H22O11	-	63.3	2.1043	C05402;C05400	HMDB0000048	585-99-9	1.71869	1.02651	0.00476583
pos_8688	PC(22:1(11Z)/0:0)	578.419	6.78435	pos	M+H	C30H60NO7P	61.2	-	1.81797	-	LMGP01050134	-	1.94297	0.965808	0.000655375
neg_8367	LysoPC(P-18:1(9Z))	550.353	6.512	neg	M+FA-H	C26H52NO6P	-	88.2	3.83139	C04230	HMDB0010408	-	2.26028	0.981308	0.000306337
neg_11558	2-Amino-5,6-dichloro-3,4,-dihydroquinazoline	260	1.39805	neg	M+FA-H	C8H7Cl2N3	-	63.2	-1.67405	-	HMDB0060712	-	1.98544	1.03437	0.00153308
pos_5641	(1-Methylethenyl)pyrazine	258.17	2.7593	pos	2M+NH4	C7H8N2	-	52.1	-3.6188	-	HMDB0037134	38713-41-6	1.05375	1.02335	0.0246423
neg_7803	PE-NMe(16:0/20:4(5Z,8Z,11Z,14Z))	798.532	7.06958	neg	M+FA-H	C42H76NO8P	-	96.1	4.54812	-	HMDB0113050	-	1.4065	1.01808	0.00615081
pos_8434	Retinol	269.226	6.58155	pos	M+H-H2O	C20H30O	56.7	-	0.204119	C00473;C19962	LMPR01090001	-	1.5001	1.00813	0.0181938
neg_9051	1,11-Undecanedicarboxylic acid	243.161	6.13773	neg	M-H	C13H24O4	86.4	-	1.59807	-	HMDB0002327	505-52-2	1.2308	1.00751	0.0446185
pos_11278	DG(16:0/22:6(4Z,7Z,10Z,13Z,16Z,19Z)/0:0)	623.505	7.31872	pos	M+H-H2O	C41H68O5	-	52.3	1.83182	-	HMDB0007121	-	1.23418	1.02268	0.00733189
pos_16882	3-hydroxyhexanoyl carnitine	272.186	3.71862	pos	M+H-H2O	C14H27NO5	-	67.9	1.35951	-	HMDB0061633	-	1.51457	1.03445	0.00788678
neg_765	Acetaminophen glucuronide	308.079	2.83283	neg	M-H2O-H, M-H	C14H17NO8	61.7	-	2.83704	-	HMDB0010316	16110-10-4	1.52169	1.06163	0.0124075
pos_14568	Medroxyprogesterone glucuronide	521.273	6.09357	pos	M+H	C28H40O9	76.6	-	-2.1496	-	-	-	1.8044	1.02302	0.00642226
neg_2289	Myo-Inositol	179.056	0.5738	neg	M-H	C6H12O6	56.6	-	-2.71462	C00137	HMDB0000211	87-89-8	1.2309	1.0099	0.00244396
pos_5081	Ethyl 2-furanacrylate	184.097	1.54548	pos	M+NH4	C9H10O3	-	75.9	0.73607	-	HMDB0041611	53282-12-5	1.43403	1.02145	0.00746178
pos_11054	DG(16:0/18:2(9Z,12Z)/0:0)	575.504	7.55855	pos	M+H-H2O	C37H68O5	-	64.3	0.582162	C00165	HMDB0007103	-	1.0569	1.01328	0.00490433
neg_1334	ORTHOTHYMOTINIC ACID	387.186	6.05295	neg	M-H, 2M-H	C11H14O3	81.0	-	-1.60065	-	-	-	4.39566	1.07106	0.0234674
pos_2655	PC(14:1(9Z)/24:1(15Z))	836.613	8.2657	pos	M+Na, M+K	C46H88NO8P	-	76.9	-0.644758	-	HMDB0007927	-	1.32377	0.991239	0.0155554
pos_5518	2-Methylbutyroylcarnitine	246.17	2.4914	pos	M+H	C12H23NO4	59.1	-	1.61931	-	HMDB0000378;LMFA07070034	31023-25-3	2.08294	1.0139	0.00396575
neg_7492	PC(o-18:0/22:6(4Z,7Z,10Z,13Z,16Z,19Z))	864.614	7.68542	neg	M+FA-H	C48H86NO7P	-	84.0	1.51121	-	LMGP01020110;HMDB0013422	-	2.14577	0.972234	0.000169549
neg_8044	4-(2,6,6-Trimethyl-1-cyclohexenyl)-2-butanol	437.365	6.7791	neg	2M+FA-H	C13H24O	-	59.4	3.45192	-	HMDB0036172	3293-47-8	1.28738	0.982684	0.0208502
neg_3956	Kuwanon Z	629.121	4.20855	neg	M+Cl	C34H26O10	-	69.2	-1.9386	-	HMDB0033297	104931-21-7	1.77766	1.04288	0.0144316
neg_8037	LysoPC(20:0/0:0)	596.396	6.7791	neg	M+FA-H	C28H58NO7P	-	81.6	4.94831	C04230	HMDB0010390	108341-80-6	2.77939	0.974614	1.54911e-05
pos_2505	LysoPC(24:0)	608.465	7.28872	pos	M+H, M+Na	C32H66NO7P	59.5	-	0.454641	C04230	HMDB0010405	-	2.26505	0.975768	4.41538e-05
neg_7638	PE(15:0/18:0)	750.532	7.35358	neg	M+FA-H	C38H76NO8P	-	76.4	4.55111	-	HMDB0008892;LMGP02011233	-	1.19203	1.02078	0.00896023
neg_8157	LysoPE(0:0/22:0)	582.379	6.68755	neg	M+FA-H	C27H56NO7P	-	80.3	3.1297	-	HMDB0011490;LMGP02050054	-	1.63522	0.984286	0.00445561
neg_7018	LPC(18:2)	564.333	8.36982	neg	M+FA-H	C26H50NO7P	85.5	-	3.56358	-	-	-	1.49381	0.989583	0.0423823
pos_12632	5,8-Epoxy-5,8-dihydro-3-hydroxy-8'-apo-b,y-carotenal	471.285	6.5666	pos	M+Na	C30H40O3	-	75.7	-3.31312	-	HMDB0039024	54899-35-3	2.19441	0.976597	2.93996e-07
pos_11710	PC(15:0/20:5(5Z,8Z,11Z,14Z,17Z))	788.523	7.03295	pos	M+Na	C43H76NO8P	-	95.4	3.51438	-	LMGP01011425;HMDB0007951	-	1.40848	1.0331	0.00070258
pos_15466	17-Hydroxy-3-oxo-19-nor-5alpha,17alpha-pregnane-21-carboxylic acid, gamma-lactone	331.226	5.85868	pos	M+H	C21H30O3	53.7	-	-1.99119	C14881	-	-	1.95607	1.01538	0.000105589
neg_4034	2-Hydroxyphenylacetic acid	151.039	4.54283	neg	M-H	C8H8O3	62.5	-	-4.64715	C05852	-	-	2.5836	0.950143	0.0305224
pos_11160	DG(16:0/20:4(8Z,11Z,14Z,17Z)/0:0)	599.504	7.45357	pos	M+H-H2O	C39H68O5	-	81.1	0.882213	-	HMDB0007113	-	1.26684	1.02087	0.00740218
pos_8419	Gamma-Chaconine	598.346	6.5666	pos	M+K	C33H53NO6	-	74.2	-7.07769	-	HMDB0033678	511-36-4	1.83317	0.97794	1.48947e-05
pos_11811	LysoPC(24:1(15Z))	628.432	6.98787	pos	M+Na	C32H64NO7P	-	82.5	1.80513	C04230	HMDB0010406;LMGP01050144	-	2.35771	0.970146	3.08312e-05
pos_10988	PG(18:0/22:4(7Z,10Z,13Z,16Z))	840.59	7.65602	pos	2M+3H2O+2H	C46H83O10P	-	75.9	6.89017	-	HMDB0010611;LMGP04010883	-	1.49328	0.979411	0.00157916
neg_1719	DG(14:1(9Z)/15:0/0:0)	505.428	7.00837	neg	M-H2O-H, M-H	C32H60O5	-	70.1	3.20408	-	HMDB0007039	-	1.74483	0.970119	0.000728008
neg_10882	2-METHOXYRESORCINOL	139.039	2.754	neg	M-H	C7H8O3	82.3	-	-6.15447	-	-	-	2.26203	1.07646	0.0412069
pos_11757	LysoPC(22:1(13Z))	560.406	7.01788	pos	M+H-H2O	C30H60NO7P	-	86.4	-2.59763	C04230	LMGP01050141;HMDB0010399	-	2.37012	0.975094	5.0329e-05
neg_1763	Galabiosylceramide (d18:1/16:0)	906.62	7.34587	neg	M-H, M+FA-H	C46H87NO13	-	56.5	4.77572	C06126	HMDB0004833	-	1.67069	0.977514	0.00109048
pos_638	Lactosylceramide (d18:1/16:0)	884.608	7.38618	pos	M+H, M+Na, M+H-H2O	C46H87NO13	-	70.3	1.4086	C01290	HMDB0006750	-	1.67655	0.977772	0.00125262
neg_8201	Cyclotricuspidogenin C	557.345	6.6417	neg	M+Na-2H	C31H52O7	-	81.1	-2.02305	-	HMDB0033635	239794-30-0	1.37042	0.978454	0.000489747
neg_708	3-hydroxy-3-(3-hydroxyphenyl)propanoic acid-O-sulphate	261.008	2.4081	neg	M-H, M+Na-2H	C9H10O7S	-	50.1	2.65548	-	HMDB0059967	-	1.45699	1.01941	0.00631597
pos_11194	Cer(t18:0/16:0)	520.509	7.38618	pos	M+H-2H2O	C34H69NO4	-	67.2	0.836735	-	HMDB0010697;LMSP02030001	-	1.43857	0.97893	0.00414897
pos_3296	17-trifluoromethylphenyl trinor PGF2alpha ethyl amide	468.273	6.14625	pos	M+H, M+Na	C26H36F3NO3	53.7	-	2.62513	-	-	-	1.18551	0.977736	0.00679821
neg_7639	PE-NMe2(16:0/16:1(9Z))	716.526	7.35358	neg	M-H	C39H76NO8P	-	52.0	3.88179	-	HMDB0113850	-	1.8566	1.04277	0.000285824
neg_5958	PE(20:5(5Z,8Z,11Z,14Z,17Z)/P-16:0)	720.503	7.34587	neg	M-H	C41H72NO7P	-	51.2	7.54788	-	HMDB0009477	-	1.40858	1.03661	0.0248946
neg_8039	28-Homobrassinolide	515.335	6.7791	neg	M+Na-2H	C29H50O6	-	71.8	-0.995349	-	HMDB0030423	80483-89-2	1.38632	0.979108	0.00540659
pos_15133	5beta-1,3,7(11)-Eudesmatrien-8-one	255.113	5.98795	pos	M+K	C15H20O	-	60.9	-6.01619	-	HMDB0035965	120216-95-7	1.14616	0.97663	0.0350341
pos_1510	Indole-3-carboxylic acid	162.055	3.51307	pos	M+H-H2O, M+H	C9H7NO2	72.1	-	0.859619	C19837	HMDB0003320	771-50-6	1.81233	1.02262	0.0104724
neg_8486	TetraHCA	447.312	6.42037	neg	M-H2O-H	C27H46O6	-	60.8	1.51971	-	HMDB0062534	-	1.32578	0.978763	0.00498261
neg_7764	SM(d18:0/16:1(9Z)(OH))	761.548	7.14615	neg	M+FA-H	C39H77N2O7P	-	95.9	4.64344	C00550	HMDB0013463	-	2.5661	0.974002	0.00187746
neg_7765	L-alpha-Phosphatidylethanolamine	714.511	7.14615	neg	M-H	C39H74NO8P	75.9	-	3.88743	-	-	-	1.45863	1.02278	0.0198036
neg_11028	Acetyl-L-tyrosine	222.077	2.4238	neg	M-H	C11H13NO4	87.0	-	0.766463	C01657	-	-	1.6542	1.03277	0.018155
neg_5125	5,6-dehydro Arachidonic Acid	301.218	6.27555	neg	M-H	C20H30O2	54.4	-	2.06856	-	-	-	1.37982	1.04658	0.00262174
neg_11034	Xanthurenic acid	204.03	2.41595	neg	M-H	C10H7NO4	70.2	-	-0.380046	C02470	HMDB0000881	59-00-7	2.40577	1.05595	0.00317428
neg_7411	PS(16:0/18:0)	784.514	7.8396	neg	M+Na-2H	C40H78NO10P	-	74.6	4.21307	-	HMDB0012356;LMGP03010906	-	3.47758	1.1867	0.00480951
neg_6089	PE(18:0/20:2(11Z,14Z))	792.555	7.70858	neg	M+Na-2H	C43H82NO8P	-	53.7	3.89539	-	LMGP02010124;HMDB0009000	-	1.7403	1.03473	0.0393177
neg_7859	5-Tricosyl-1,3-benzenediol	477.396	7.00837	neg	M+FA-H	C29H52O2	-	73.4	3.58058	-	HMDB0038524	70110-60-0	1.34449	0.979218	0.0278787
neg_4850	(7'S,8'S)-4,7'-Epoxy-3,8'-bilign-7-ene-3',5-dimethoxy-4',9,9'-triol 4'-glucoside	501.176	6.09157	neg	M-H2O-H	C26H32O11	-	58.7	-1.2596	-	HMDB0040636	107870-87-1	2.86826	1.07992	0.0303529
neg_11388	1,3-Dimethyluric acid	195.052	1.80515	neg	M-H	C7H8N4O3	86.6	-	-0.99559	-	HMDB0001857	944-73-0	2.65961	1.07353	0.0342846
pos_1774	Gestodene metabolite	295.206	5.9195	pos	M+H-2H2O, M+H	C21H30O3	50.2	-	0.761957	-	-	-	3.32399	1.0482	0.00232211
neg_9590	Ent-6R,16bOH,17-Trihydroxy-7-oxo-6,7-seco-19,6-kauranolide 6-O-glucoside	549.234	5.88877	neg	M+Na-2H	C26H40O11	-	53.9	4.45661	-	HMDB0038546	132242-50-3	3.28137	1.06644	0.0460628
neg_9212	11-Hydroxy-9-tridecenoic acid	273.172	6.07615	neg	M+FA-H	C13H24O3	-	54.7	3.32795	-	HMDB0035881;LMFA01050437	105798-56-9	3.1761	1.05215	0.00142715
pos_10914	DG(18:0/20:4(8Z,11Z,14Z,17Z)/0:0)	627.536	7.82085	pos	M+H-H2O	C41H72O5	-	85.7	1.80766	-	HMDB0007171	-	1.22714	1.01351	0.0102959
neg_8318	(+)-15,16-Dihydroxyoctadecanoic acid	315.255	6.5501	neg	M-H	C18H36O4	-	50.5	1.92578	-	HMDB0031008	-	1.00348	0.979386	0.0249828
pos_11622	PE-NMe2(11M5/9D3)	820.551	7.07077	pos	M+H-H2O	C46H80NO10P	-	82.0	2.51036	-	HMDB0114693	-	1.94889	1.03476	0.00387451
pos_6730	Ganoderic acid H	605.335	5.59958	pos	M+CH3OH+H	C32H44O9	-	73.7	5.3057	-	HMDB0035987	98665-19-1	2.33809	1.05919	0.0346361
pos_6640	Atrolactic acid	167.07	5.32547	pos	M+H	C9H10O3	65.6	-	1.09637	C05584	-	-	1.56039	1.02881	0.0321153
neg_9146	Indomethacin acyl glucuronide	532.105	6.09157	neg	M-H	C25H24ClNO10	-	67.0	6.98418	-	HMDB0060922	-	2.5631	1.06531	0.0245085
neg_3371	Cis,trans-5'-Hydroxythalidomide	311.009	2.38455	neg	M+K-2H	C13H10N2O5	-	65.7	6.17482	-	HMDB0013870	-	2.06177	1.03783	0.0101428
pos_9569	PC(22:2(13Z,16Z)/22:6(4Z,7Z,10Z,13Z,16Z,19Z))	868.62	7.81335	pos	M+H-H2O	C52H88NO8P	-	81.5	-1.8586	-	LMGP01012065;HMDB0008616	-	1.93518	0.970502	0.00215423
pos_9241	PE(18:4(6Z,9Z,12Z,15Z)/20:4(5Z,8Z,11Z,14Z))	760.49	7.24372	pos	M+H	C43H70NO8P	56.3	-	-1.87713	-	HMDB0009201;LMGP02010761	-	2.80506	1.07699	0.0136421
pos_2371	PC(14:1(9Z)/16:1(9Z))	724.493	6.95768	pos	M+H, M+Na	C38H72NO8P	-	86.8	2.10758	-	HMDB0007903;LMGP01011385	-	2.74683	1.18822	0.0204705
pos_591	PC(P-19:1(12Z)/0:0)	520.377	6.9049	pos	M+H, M+2Na-H, M+Na	C27H54NO6P	52.1	-	1.30082	-	LMGP01070010	-	4.33175	0.918134	1.3581e-05
pos_18130	Nicotine	185.103	1.9297	pos	M+Na	C10H14N2	-	69.9	-8.76318	C00745	HMDB0001934	54-11-5	4.46815	1.39823	0.024694
pos_17077	Seryltyrosine	251.103	3.4065	pos	M+H-H2O	C12H16N2O5	-	57.1	1.31489	-	HMDB0029051	-	3.33905	1.09323	0.000122932
neg_11290	1,7-Dimethyluric acid	195.052	2.09505	neg	M-H	C7H8N4O3	88.2	-	-1.56193	C16356	HMDB0011103	-	3.44235	1.09731	0.0285556
pos_6331	N-lactoyl-phenylalanine	238.108	4.38913	pos	M+H	C12H15NO4	93.1	-	1.35072	-	HMDB0062175	-	2.59381	1.05571	0.00135024
neg_5708	Ximenic acid	439.38	6.86308	neg	M+FA-H	C26H50O2	-	90.0	2.7023	C17278	HMDB0035215;LMFA01030095	66274-43-9	1.83174	0.959132	0.004012
neg_4626	ROSAVIN	427.163	5.95173	neg	M-H	C20H28O10	71.0	-	3.68578	-	-	-	3.6802	1.22227	0.000271659
pos_3052	LysoPE(16:1(9Z)/0:0)	452.277	6.3797	pos	M+H, M+Na	C21H42NO7P	82.6	-	-1.13448	-	HMDB0011504	-	1.61855	1.0435	0.0157276
neg_4691	Menthol-glucoronide	315.182	5.99865	neg	M-H	C16H28O6	-	65.9	3.02188	-	HMDB0060004	-	3.15954	1.18459	0.0382239
neg_9780	Blasticidin S	443.176	5.68335	neg	M+Na-2H	C17H26N8O5	-	68.5	-3.34525	C02010	HMDB0030452	2079-00-7	2.6612	1.07348	0.000444737
pos_15605	Cephalosporin C	380.09	5.72145	pos	M+H-2H2O	C16H21N3O8S	-	52.4	-2.0383	C00916	HMDB0060450	-	1.04982	1.02179	0.0393395
pos_16478	N-Acetyl-DL-tryptophan	247.108	4.27483	pos	M+H	C13H14N2O3	83.2	-	1.36561	-	-	-	2.12737	1.05321	0.00748814
neg_7275	Glycinoeclepin A	467.21	8.16232	neg	M+Na-2H	C25H34O7	-	71.5	9.90363	C08765	HMDB0037037	83216-10-8	1.82091	0.937749	0.0134995
neg_8197	Desacetyllaurenobiolide	283.11	6.64935	neg	M+Cl	C15H20O3	-	69.1	-4.41477	-	HMDB0036770	35001-24-2	1.4222	0.961993	0.0122189
pos_17164	(±)-Hexanoylcarnitine	260.186	3.2465	pos	M+H	C13H25NO4	52.5	-	1.52319	-	-	-	3.44094	1.08963	0.00451875
pos_15877	1-Naphthylmethanol	141.07	5.26453	pos	M+H-H2O	C11H10O	78.1	-	0.809947	-	-	-	2.00263	4.26108	0.044041
