# Supplementary material for: Serum metabolome alterations in patients with early nonalcoholic fatty liver disease
Source: Biosci Rep. 2022 Oct 18;42(10):BSR20220319. doi: 10.1042/BSR20220319 (PMC9583763; doi:10.1042/BSR20220319)
Supplement: Supplementary Tables S1-S12 [file BSR-2022-0319_supp1.zip › BSR-2022-0319_suppST8.xlsx]

## Sheet: Sheet1
Supplementary Table 8. Metabolite classification analysis in the training set.
Metabolite	kegg_cid	classI	classII	classIII
Bufalin	C16922	Steroids	24-Carbon atoms	Bufanolide derivatives
L-Glutamate	C00025	Peptides	Amino acids	Common amino acids
L-Glutamate	C00217	Peptides	Amino acids	Other amino acids
Cephalosporin C	C00916	Antibiotics	beta-Lactams	Cephems
Nervonic acid	C08323	Lipids	Fatty acids	Unsaturated fatty acids
Lactosylceramide (d18:1/16:0)	C01290	Lipids	Glycolipids	Glycosphingolipids
Myo-Inositol	C00137	Carbohydrates	Monosaccharides	Sugar alcohols
L-Glutamate	C00025	Hormones and transmitters	Neurotransmitters	Amino acids
Melibiose	C05402	Carbohydrates	Oligosaccharides	Disaccharides
LPC(18:1)	C04230	Lipids	Phospholipids	Glycerophospholipids
SM(d18:0/16:1(9Z))	C00550	Lipids	Phospholipids	Phosphosphingolipids
PC(14:1(9Z)/20:3(5Z,8Z,11Z))	C00157	Lipids	Phospholipids	Glycerophospholipids
PC(22:6(4Z,7Z,10Z,13Z,16Z,19Z)/P-18:0)	C00157	Lipids	Phospholipids	Glycerophospholipids
LysoPC(20:2(11Z,14Z))	C04230	Lipids	Phospholipids	Glycerophospholipids
LysoPC(P-18:0)	C04230	Lipids	Phospholipids	Glycerophospholipids
LysoPC(22:2(13Z,16Z))	C04230	Lipids	Phospholipids	Glycerophospholipids
PS(18:0/18:1(9Z))	C02737	Lipids	Phospholipids	Glycerophospholipids
LysoPC(20:1(11Z))	C04230	Lipids	Phospholipids	Glycerophospholipids
PC(22:5(4Z,7Z,10Z,13Z,16Z)/P-18:0)	C00157	Lipids	Phospholipids	Glycerophospholipids
LysoPC(P-18:1(9Z))	C04230	Lipids	Phospholipids	Glycerophospholipids
LysoPC(20:0/0:0)	C04230	Lipids	Phospholipids	Glycerophospholipids
LysoPC(24:0)	C04230	Lipids	Phospholipids	Glycerophospholipids
LysoPC(24:1(15Z))	C04230	Lipids	Phospholipids	Glycerophospholipids
LysoPC(22:1(13Z))	C04230	Lipids	Phospholipids	Glycerophospholipids
SM(d18:0/16:1(9Z)(OH))	C00550	Lipids	Phospholipids	Phosphosphingolipids
Retinol	C00473	Vitamins and Cofactors	Vitamins	Fat-soluble vitamins
