# Supplementary material for: Serum metabolome alterations in patients with early nonalcoholic fatty liver disease
Source: Biosci Rep. 2022 Oct 18;42(10):BSR20220319. doi: 10.1042/BSR20220319 (PMC9583763; doi:10.1042/BSR20220319)
Supplement: Supplementary Tables S1-S12 [file BSR-2022-0319_supp1.zip › BSR-2022-0319_suppST9.xlsx]

## Sheet: Sheet1
Supplementary Table 9. Brite A of KEGG brite Database.
#Brite_A	Number_of_Metabolites	Metabolites_list
Cellular Processes	4	L-Glutamate;SM(d18:0/16:1(9Z));SM(d18:0/16:1(9Z)(OH));DG(16:0/18:2(9Z,12Z)/0:0)
Environmental Information Processing	6	Melibiose;Myo-Inositol;L-Glutamate;DG(16:0/18:2(9Z,12Z)/0:0);SM(d18:0/16:1(9Z));SM(d18:0/16:1(9Z)(OH))
Genetic Information Processing	1	L-Glutamate
Human Diseases	17	L-Glutamate;LysoPC(20:2(11Z,14Z));LysoPC(P-18:0);LysoPC(22:2(13Z,16Z));PC(14:1(9Z)/20:3(5Z,8Z,11Z));LysoPC(24:1(15Z));LysoPC(P-18:1(9Z));PC(22:5(4Z,7Z,10Z,13Z,16Z)/P-18:0);PC(22:6(4Z,7Z,10Z,13Z,16Z,19Z)/P-18:0);LysoPC(20:0/0:0);LysoPC(20:1(11Z));LysoPC(24:0);LysoPC(22:1(13Z));DG(16:0/18:2(9Z,12Z)/0:0);LPC(18:1);PS(18:0/18:1(9Z));Nicotine
Metabolism	34	L-Glutamate;PS(18:0/18:1(9Z));2-Hydroxyphenylacetic acid;Xanthurenic acid;Atrolactic acid;1-Methyluric acid;1,7-Dimethyluric acid;Theophylline;Caffeine;Myo-Inositol;Melibiose;Retinol;PC(14:1(9Z)/20:3(5Z,8Z,11Z));SM(d18:0/16:1(9Z));Lactosylceramide (d18:1/16:0);SM(d18:0/16:1(9Z)(OH));PC(22:5(4Z,7Z,10Z,13Z,16Z)/P-18:0);PC(22:6(4Z,7Z,10Z,13Z,16Z,19Z)/P-18:0);LysoPC(O-18:0);Cephalosporin C;Dodecanedi…
Organismal Systems	7	DG(16:0/18:2(9Z,12Z)/0:0);L-Glutamate;Retinol;Nicotine;PC(22:5(4Z,7Z,10Z,13Z,16Z)/P-18:0);PC(22:6(4Z,7Z,10Z,13Z,16Z,19Z)/P-18:0);PC(14:1(9Z)/20:3(5Z,8Z,11Z))
