# Supplementary material for: Serum metabolome alterations in patients with early nonalcoholic fatty liver disease
Source: Biosci Rep. 2022 Oct 18;42(10):BSR20220319. doi: 10.1042/BSR20220319 (PMC9583763; doi:10.1042/BSR20220319)
Supplement: Supplementary Tables S1-S12 [file BSR-2022-0319_supp1.zip › BSR-2022-0319_suppST10.xlsx]

## Sheet: Sheet1
Supplementary Table 10. Brite B of KEGG brite Database.
#Brite_A	Brite_B	Number_of_Metabolites	Metabolites_list
Cellular Processes	Cellular community-eukaryotes	2	DG(16:0/18:2(9Z,12Z)/0:0);L-Glutamate
Cellular Processes	Cell growth and death	3	L-Glutamate;SM(d18:0/16:1(9Z));SM(d18:0/16:1(9Z)(OH))
Environmental Information Processing	Membrane transport	3	Melibiose;Myo-Inositol;L-Glutamate
Environmental Information Processing	Signal transduction	5	DG(16:0/18:2(9Z,12Z)/0:0);L-Glutamate;Myo-Inositol;SM(d18:0/16:1(9Z));SM(d18:0/16:1(9Z)(OH))
Environmental Information Processing	Signaling molecules and interaction	1	L-Glutamate
Genetic Information Processing	Translation	1	L-Glutamate
Human Diseases	Infectious disease: viral	1	DG(16:0/18:2(9Z,12Z)/0:0)
Human Diseases	Infectious disease: bacterial	1	DG(16:0/18:2(9Z,12Z)/0:0)
Human Diseases	Cancer: specific types	1	DG(16:0/18:2(9Z,12Z)/0:0)
Human Diseases	Substance dependence	2	L-Glutamate;Nicotine
Human Diseases	Cancer: overview	15	L-Glutamate;LysoPC(20:2(11Z,14Z));LysoPC(P-18:0);LysoPC(22:2(13Z,16Z));PC(14:1(9Z)/20:3(5Z,8Z,11Z));LysoPC(24:1(15Z));LysoPC(P-18:1(9Z));PC(22:5(4Z,7Z,10Z,13Z,16Z)/P-18:0);PC(22:6(4Z,7Z,10Z,13Z,16Z,19Z)/P-18:0);LysoPC(20:0/0:0);LysoPC(20:1(11Z));LysoPC(24:0);LysoPC(22:1(13Z));DG(16:0/18:2(9Z,12Z)/0:0);LPC(18:1)
Human Diseases	Endocrine and metabolic disease	1	DG(16:0/18:2(9Z,12Z)/0:0)
Human Diseases	Neurodegenerative disease	2	L-Glutamate;DG(16:0/18:2(9Z,12Z)/0:0)
Human Diseases	Immune disease	1	PS(18:0/18:1(9Z))
Human Diseases	Infectious disease: parasitic	2	DG(16:0/18:2(9Z,12Z)/0:0);PS(18:0/18:1(9Z))
Metabolism	Biosynthesis of other secondary metabolites	5	1-Methyluric acid;1,7-Dimethyluric acid;Theophylline;Caffeine;L-Glutamate
Metabolism	Xenobiotics biodegradation and metabolism	1	Nicotine
Metabolism	Metabolism of other amino acids	1	L-Glutamate
Metabolism	Metabolism of cofactors and vitamins	2	L-Glutamate;Retinol
Metabolism	Lipid metabolism	21	PC(22:5(4Z,7Z,10Z,13Z,16Z)/P-18:0);PC(22:6(4Z,7Z,10Z,13Z,16Z,19Z)/P-18:0);Dodecanedioic acid;PC(14:1(9Z)/20:3(5Z,8Z,11Z));Nervonic acid;LysoPC(O-18:0);LysoPC(20:2(11Z,14Z));LysoPC(P-18:0);LysoPC(22:2(13Z,16Z));LysoPC(24:1(15Z));LysoPC(P-18:1(9Z));PS(18:0/18:1(9Z));LysoPC(20:0/0:0);LysoPC(20:1(11Z));LysoPC(24:0);LysoPC(22:1(13Z));LPC(18:1);Lactosylceramide (d18:1/16:0);Galabiosylceramide (d18:1/16…
Metabolism	Amino acid metabolism	5	L-Glutamate;PS(18:0/18:1(9Z));2-Hydroxyphenylacetic acid;Xanthurenic acid;Atrolactic acid
Metabolism	Global and overview maps	18	L-Glutamate;Retinol;Myo-Inositol;Theophylline;PC(14:1(9Z)/20:3(5Z,8Z,11Z));SM(d18:0/16:1(9Z));Melibiose;Lactosylceramide (d18:1/16:0);Caffeine;SM(d18:0/16:1(9Z)(OH));Atrolactic acid;PS(18:0/18:1(9Z));1,7-Dimethyluric acid;PC(22:5(4Z,7Z,10Z,13Z,16Z)/P-18:0);PC(22:6(4Z,7Z,10Z,13Z,16Z,19Z)/P-18:0);LysoPC(O-18:0);Cephalosporin C;2-Hydroxyphenylacetic acid
Metabolism	Carbohydrate metabolism	3	Myo-Inositol;L-Glutamate;Melibiose
Metabolism	Energy metabolism	1	L-Glutamate
Organismal Systems	Excretory system	2	DG(16:0/18:2(9Z,12Z)/0:0);L-Glutamate
Organismal Systems	Endocrine system	1	DG(16:0/18:2(9Z,12Z)/0:0)
Organismal Systems	Environmental adaptation	3	DG(16:0/18:2(9Z,12Z)/0:0);L-Glutamate;Nicotine
Organismal Systems	Circulatory system	1	DG(16:0/18:2(9Z,12Z)/0:0)
Organismal Systems	Sensory system	2	DG(16:0/18:2(9Z,12Z)/0:0);L-Glutamate
Organismal Systems	Immune system	1	DG(16:0/18:2(9Z,12Z)/0:0)
Organismal Systems	Digestive system	3	DG(16:0/18:2(9Z,12Z)/0:0);L-Glutamate;Retinol
Organismal Systems	Nervous system	5	DG(16:0/18:2(9Z,12Z)/0:0);L-Glutamate;PC(22:5(4Z,7Z,10Z,13Z,16Z)/P-18:0);PC(22:6(4Z,7Z,10Z,13Z,16Z,19Z)/P-18:0);PC(14:1(9Z)/20:3(5Z,8Z,11Z))
