# Supplementary material for: Serum metabolome alterations in patients with early nonalcoholic fatty liver disease
Source: Biosci Rep. 2022 Oct 18;42(10):BSR20220319. doi: 10.1042/BSR20220319 (PMC9583763; doi:10.1042/BSR20220319)
Supplement: Supplementary Tables S1-S12 [file BSR-2022-0319_supp1.zip › BSR-2022-0319_suppST11.xlsx]

## Sheet: Sheet1
Supplementary Table 11. The Brite C of the KEGG brite Database.
#Brite_A	Brite_B	Pathway_Name	Pathway	Number_ of_Metabolites	Metabolites_list
Cellular Processes	Cell growth and death	Ferroptosis	hsa04216	1	L-Glutamate
Cellular Processes	Cell growth and death	Necroptosis	hsa04217	2	SM(d18:0/16:1(9Z));SM(d18:0/16:1(9Z)(OH))
Cellular Processes	Cellular community - eukaryotes	Gap junction	hsa04540	2	DG(16:0/18:2(9Z,12Z)/0:0);L-Glutamate
Environmental Information Processing	Membrane transport	ABC transporters	hsa02010	3	Melibiose;Myo-Inositol;L-Glutamate
Environmental Information Processing	Signaling molecules and interaction	Neuroactive ligand-receptor interaction	hsa04080	1	L-Glutamate
Environmental Information Processing	Signal transduction	Apelin signaling pathway	hsa04371	1	DG(16:0/18:2(9Z,12Z)/0:0)
Environmental Information Processing	Signal transduction	Calcium signaling pathway	hsa04020	1	DG(16:0/18:2(9Z,12Z)/0:0)
Environmental Information Processing	Signal transduction	cAMP signaling pathway	hsa04024	1	DG(16:0/18:2(9Z,12Z)/0:0)
Environmental Information Processing	Signal transduction	ErbB signaling pathway	hsa04012	1	DG(16:0/18:2(9Z,12Z)/0:0)
Environmental Information Processing	Signal transduction	FoxO signaling pathway	hsa04068	1	L-Glutamate
Environmental Information Processing	Signal transduction	HIF-1 signaling pathway	hsa04066	1	DG(16:0/18:2(9Z,12Z)/0:0)
Environmental Information Processing	Signal transduction	MAPK signaling pathway	hsa04010	1	DG(16:0/18:2(9Z,12Z)/0:0)
Environmental Information Processing	Signal transduction	NF-kappa B signaling pathway	hsa04064	1	DG(16:0/18:2(9Z,12Z)/0:0)
Environmental Information Processing	Signal transduction	Phosphatidylinositol signaling system	hsa04070	1	Myo-Inositol
Environmental Information Processing	Signal transduction	Phospholipase D signaling pathway	hsa04072	2	DG(16:0/18:2(9Z,12Z)/0:0);L-Glutamate
Environmental Information Processing	Signal transduction	Rap1 signaling pathway	hsa04015	1	DG(16:0/18:2(9Z,12Z)/0:0)
Environmental Information Processing	Signal transduction	Ras signaling pathway	hsa04014	1	DG(16:0/18:2(9Z,12Z)/0:0)
Environmental Information Processing	Signal transduction	Sphingolipid signaling pathway	hsa04071	3	SM(d18:0/16:1(9Z));DG(16:0/18:2(9Z,12Z)/0:0); SM(d18:0/16:1(9Z)(OH))
Environmental Information Processing	Signal transduction	VEGF signaling pathway	hsa04370	1	DG(16:0/18:2(9Z,12Z)/0:0)
Genetic Information Processing	Translation	Aminoacyl-tRNA biosynthesis	hsa00970	1	L-Glutamate
Human Diseases	Cancer: overview	Central carbon metabolism in cancer	hsa05230	1	L-Glutamate
Human Diseases	Cancer: overview	Choline metabolism in cancer	hsa05231	14	LysoPC(20:2(11Z,14Z));LysoPC(P-18:0); LysoPC(22:2(13Z,16Z));PC(14:1(9Z)/20:3(5Z,8Z,11Z));LysoPC(24:1(15Z));LysoPC(P-18:1(9Z));PC(22:5(4Z,7Z,10Z,13Z,16Z)/P-18:0);PC(22:6(4Z,7Z,10Z,13Z,16Z,19Z)/P-18:0);LysoPC(20:0/0:0);LysoPC(20:1(11Z));LysoPC(24:0);LysoPC(22:1(13Z));DG(16:0/18:2(9Z,12Z)/0:0);LPC(18:1)
Human Diseases	Cancer: overview	Pathways in cancer	hsa05200	1	DG(16:0/18:2(9Z,12Z)/0:0)
Human Diseases	Cancer: overview	PD-L1 expression and PD-1 checkpoint pathway in cancer	hsa05235	1	DG(16:0/18:2(9Z,12Z)/0:0)
Human Diseases	Cancer: specific types	Glioma	hsa05214	1	DG(16:0/18:2(9Z,12Z)/0:0)
Human Diseases	Cancer: specific types	Hepatocellular carcinoma	hsa05225	1	DG(16:0/18:2(9Z,12Z)/0:0)
Human Diseases	Cancer: specific types	Non-small cell lung cancer	hsa05223	1	DG(16:0/18:2(9Z,12Z)/0:0)
Human Diseases	Endocrine and metabolic disease	AGE-RAGE signaling pathway in diabetic complications	hsa04933	1	DG(16:0/18:2(9Z,12Z)/0:0)
Human Diseases	Endocrine and metabolic disease	Insulin resistance	hsa04931	1	DG(16:0/18:2(9Z,12Z)/0:0)
Human Diseases	Immune disease	Systemic lupus erythematosus	hsa05322	1	PS(18:0/18:1(9Z))
Human Diseases	Infectious disease: bacterial	Shigellosis	hsa05131	1	DG(16:0/18:2(9Z,12Z)/0:0)
Human Diseases	Infectious disease: bacterial	Vibrio cholerae infection	hsa05110	1	DG(16:0/18:2(9Z,12Z)/0:0)
Human Diseases	Infectious disease: parasitic	African trypanosomiasis	hsa05143	1	DG(16:0/18:2(9Z,12Z)/0:0)
Human Diseases	Infectious disease: parasitic	Amoebiasis	hsa05146	2	DG(16:0/18:2(9Z,12Z)/0:0);PS(18:0/18:1(9Z))
Human Diseases	Infectious disease: parasitic	Leishmaniasis	hsa05140	1	PS(18:0/18:1(9Z))
Human Diseases	Infectious disease: viral	Human cytomegalovirus infection	hsa05163	1	DG(16:0/18:2(9Z,12Z)/0:0)
Human Diseases	Infectious disease: viral	Human immunodeficiency virus 1 infection	hsa05170	1	DG(16:0/18:2(9Z,12Z)/0:0)
Human Diseases	Infectious disease: viral	Kaposi sarcoma-associated herpesvirus infection	hsa05167	1	DG(16:0/18:2(9Z,12Z)/0:0)
Human Diseases	Neurodegenerative disease	Amyotrophic lateral sclerosis (ALS)	hsa05014	1	L-Glutamate
Human Diseases	Neurodegenerative disease	Huntington disease	hsa05016	1	L-Glutamate
Human Diseases	Neurodegenerative disease	Parkinson disease	hsa05012	1	DG(16:0/18:2(9Z,12Z)/0:0)
Human Diseases	Neurodegenerative disease	Spinocerebellar ataxia	hsa05017	2	DG(16:0/18:2(9Z,12Z)/0:0);L-Glutamate
Human Diseases	Substance dependence	Alcoholism	hsa05034	1	L-Glutamate
Human Diseases	Substance dependence	Amphetamine addiction	hsa05031	1	L-Glutamate
Human Diseases	Substance dependence	Cocaine addiction	hsa05030	1	L-Glutamate
Human Diseases	Substance dependence	Nicotine addiction	hsa05033	2	Nicotine;L-Glutamate
Metabolism	Amino acid metabolism	Alanine, aspartate and glutamate metabolism	hsa00250	1	L-Glutamate
Metabolism	Amino acid metabolism	Arginine and proline metabolism	hsa00330	1	L-Glutamate
Metabolism	Amino acid metabolism	Arginine biosynthesis	hsa00220	1	L-Glutamate
Metabolism	Amino acid metabolism	Glycine, serine and threonine metabolism	hsa00260	1	PS(18:0/18:1(9Z))
Metabolism	Amino acid metabolism	Histidine metabolism	hsa00340	1	L-Glutamate
Metabolism	Amino acid metabolism	Phenylalanine metabolism	hsa00360	1	2-Hydroxyphenylacetic acid
Metabolism	Amino acid metabolism	Tryptophan metabolism	hsa00380	1	Xanthurenic acid
Metabolism	Amino acid metabolism	Tyrosine metabolism	hsa00350	1	Atrolactic acid
Metabolism	Biosynthesis of other secondary metabolites	Caffeine metabolism	hsa00232	4	1-Methyluric acid;1,7-Dimethyluric acid;Theophylline;Caffeine
Metabolism	Biosynthesis of other secondary metabolites	Neomycin, kanamycin and gentamicin biosynthesis	hsa00524	1	L-Glutamate
Metabolism	Carbohydrate metabolism	Ascorbate and aldarate metabolism	hsa00053	1	Myo-Inositol
Metabolism	Carbohydrate metabolism	Butanoate metabolism	hsa00650	1	L-Glutamate
Metabolism	Carbohydrate metabolism	Galactose metabolism	hsa00052	2	Melibiose;Myo-Inositol
Metabolism	Carbohydrate metabolism	Glyoxylate and dicarboxylate metabolism	hsa00630	1	L-Glutamate
Metabolism	Carbohydrate metabolism	Inositol phosphate metabolism	hsa00562	1	Myo-Inositol
Metabolism	Energy metabolism	Nitrogen metabolism	hsa00910	1	L-Glutamate
Metabolism	Global and overview maps	2-Oxocarboxylic acid metabolism	hsa01210	1	L-Glutamate
Metabolism	Global and overview maps	Biosynthesis of amino acids	hsa01230	1	L-Glutamate
Metabolism	Global and overview maps	Carbon metabolism	hsa01200	1	L-Glutamate
Metabolism	Global and overview maps	Metabolic pathways	hsa01100	18	Retinol;Myo-Inositol;L-Glutamate;Theophylline; PC(14:1(9Z)/20:3(5Z,8Z,11Z));SM(d18:0/16:1(9Z));Melibiose;Lactosylceramide (d18:1/16:0);Caffeine;SM(d18:0/16:1(9Z)(OH));Atrolactic acid;PS(18:0/18:1(9Z));1,7-Dimethyluric acid;PC(22:5(4Z,7Z,10Z,13Z,16Z)/P-18:0);PC(22:6(4Z,7Z,10Z,13Z,16Z,19Z)/P-18:0);LysoPC(O-18:0);Cephalosporin C;2-Hydroxyphenylacetic acid
Metabolism	Lipid metabolism	alpha-Linolenic acid metabolism	hsa00592	4	PC(22:5(4Z,7Z,10Z,13Z,16Z)/P-18:0); PC(22:6(4Z,7Z,10Z,13Z,16Z,19Z)/P-18:0);Dodecanedioic acid;PC(14:1(9Z)/20:3(5Z,8Z,11Z))
Metabolism	Lipid metabolism	Arachidonic acid metabolism	hsa00590	3	PC(22:5(4Z,7Z,10Z,13Z,16Z)/P-18:0); PC(22:6(4Z,7Z,10Z,13Z,16Z,19Z)/P-18:0);PC(14:1(9Z)/20:3(5Z,8Z,11Z))
Metabolism	Lipid metabolism	Biosynthesis of unsaturated fatty acids	hsa01040	1	Nervonic acid
Metabolism	Lipid metabolism	Ether lipid metabolism	hsa00565	1	LysoPC(O-18:0)
Metabolism	Lipid metabolism	Glycerophospholipid metabolism	hsa00564	14	LysoPC(20:2(11Z,14Z));LysoPC(P-18:0); LysoPC(22:2(13Z,16Z));PC(14:1(9Z)/20:3(5Z,8Z,11Z));LysoPC(24:1(15Z));LysoPC(P-18:1(9Z));PS(18:0/18:1(9Z));PC(22:5(4Z,7Z,10Z,13Z,16Z)/P-18:0);PC(22:6(4Z,7Z,10Z,13Z,16Z,19Z)/P-18:0);LysoPC(20:0/0:0);LysoPC(20:1(11Z));LysoPC(24:0);LysoPC(22:1(13Z));LPC(18:1)
Metabolism	Lipid metabolism	Linoleic acid metabolism	hsa00591	3	PC(22:5(4Z,7Z,10Z,13Z,16Z)/P-18:0); PC(22:6(4Z,7Z,10Z,13Z,16Z,19Z)/P-18:0);PC(14:1(9Z)/20:3(5Z,8Z,11Z))
Metabolism	Lipid metabolism	Sphingolipid metabolism	hsa00600	4	Lactosylceramide (d18:1/16:0); Galabiosylceramide (d18:1/16:0);SM(d18:0/16:1(9Z));SM(d18:0/16:1(9Z)(OH))
Metabolism	Metabolism of cofactors and vitamins	Porphyrin and chlorophyll metabolism	hsa00860	1	L-Glutamate
Metabolism	Metabolism of cofactors and vitamins	Retinol metabolism	hsa00830	1	Retinol
Metabolism	Metabolism of other amino acids	D-Glutamine and D-glutamate metabolism	hsa00471	1	L-Glutamate
Metabolism	Metabolism of other amino acids	Glutathione metabolism	hsa00480	1	L-Glutamate
Metabolism	Metabolism of other amino acids	Taurine and hypotaurine metabolism	hsa00430	1	L-Glutamate
Metabolism	Xenobiotics biodegradation and metabolism	Metabolism of xenobiotics by cytochrome P450	hsa00980	1	Nicotine
Organismal Systems	Circulatory system	Adrenergic signaling in cardiomyocytes	hsa04261	1	DG(16:0/18:2(9Z,12Z)/0:0)
Organismal Systems	Circulatory system	Vascular smooth muscle contraction	hsa04270	1	DG(16:0/18:2(9Z,12Z)/0:0)
Organismal Systems	Digestive system	Carbohydrate digestion and absorption	hsa04973	1	DG(16:0/18:2(9Z,12Z)/0:0)
Organismal Systems	Digestive system	Fat digestion and absorption	hsa04975	1	DG(16:0/18:2(9Z,12Z)/0:0)
Organismal Systems	Digestive system	Gastric acid secretion	hsa04971	1	DG(16:0/18:2(9Z,12Z)/0:0)
Organismal Systems	Digestive system	Pancreatic secretion	hsa04972	1	DG(16:0/18:2(9Z,12Z)/0:0)
Organismal Systems	Digestive system	Protein digestion and absorption	hsa04974	1	L-Glutamate
Organismal Systems	Digestive system	Salivary secretion	hsa04970	1	DG(16:0/18:2(9Z,12Z)/0:0)
Organismal Systems	Digestive system	Vitamin digestion and absorption	hsa04977	1	Retinol
Organismal Systems	Endocrine system	Adipocytokine signaling pathway	hsa04920	1	DG(16:0/18:2(9Z,12Z)/0:0)
Organismal Systems	Endocrine system	Aldosterone synthesis and secretion	hsa04925	1	DG(16:0/18:2(9Z,12Z)/0:0)
Organismal Systems	Endocrine system	Estrogen signaling pathway	hsa04915	1	DG(16:0/18:2(9Z,12Z)/0:0)
Organismal Systems	Endocrine system	GnRH secretion	hsa04929	1	DG(16:0/18:2(9Z,12Z)/0:0)
Organismal Systems	Endocrine system	GnRH signaling pathway	hsa04912	1	DG(16:0/18:2(9Z,12Z)/0:0)
Organismal Systems	Endocrine system	Growth hormone synthesis, secretion and action	hsa04935	1	DG(16:0/18:2(9Z,12Z)/0:0)
Organismal Systems	Endocrine system	Insulin secretion	hsa04911	1	DG(16:0/18:2(9Z,12Z)/0:0)
Organismal Systems	Endocrine system	Melanogenesis	hsa04916	1	DG(16:0/18:2(9Z,12Z)/0:0)
Organismal Systems	Endocrine system	Oxytocin signaling pathway	hsa04921	1	DG(16:0/18:2(9Z,12Z)/0:0)
Organismal Systems	Endocrine system	Parathyroid hormone synthesis, secretion and action	hsa04928	1	DG(16:0/18:2(9Z,12Z)/0:0)
Organismal Systems	Endocrine system	Regulation of lipolysis in adipocytes	hsa04923	1	DG(16:0/18:2(9Z,12Z)/0:0)
Organismal Systems	Endocrine system	Relaxin signaling pathway	hsa04926	1	DG(16:0/18:2(9Z,12Z)/0:0)
Organismal Systems	Endocrine system	Thyroid hormone signaling pathway	hsa04919	1	DG(16:0/18:2(9Z,12Z)/0:0)
Organismal Systems	Endocrine system	Thyroid hormone synthesis	hsa04918	1	DG(16:0/18:2(9Z,12Z)/0:0)
Organismal Systems	Environmental adaptation	Circadian entrainment	hsa04713	2	DG(16:0/18:2(9Z,12Z)/0:0);L-Glutamate
Organismal Systems	Environmental adaptation	Thermogenesis	hsa04714	2	Nicotine;DG(16:0/18:2(9Z,12Z)/0:0)
Organismal Systems	Excretory system	Endocrine and other factor-regulated calcium reabsorption	hsa04961	1	DG(16:0/18:2(9Z,12Z)/0:0)
Organismal Systems	Excretory system	Proximal tubule bicarbonate reclamation	hsa04964	1	L-Glutamate
Organismal Systems	Immune system	B cell receptor signaling pathway	hsa04662	1	DG(16:0/18:2(9Z,12Z)/0:0)
Organismal Systems	Immune system	Chemokine signaling pathway	hsa04062	1	DG(16:0/18:2(9Z,12Z)/0:0)
Organismal Systems	Immune system	C-type lectin receptor signaling pathway	hsa04625	1	DG(16:0/18:2(9Z,12Z)/0:0)
Organismal Systems	Immune system	Fc epsilon RI signaling pathway	hsa04664	1	DG(16:0/18:2(9Z,12Z)/0:0)
Organismal Systems	Immune system	Fc gamma R-mediated phagocytosis	hsa04666	1	DG(16:0/18:2(9Z,12Z)/0:0)
Organismal Systems	Immune system	Natural killer cell mediated cytotoxicity	hsa04650	1	DG(16:0/18:2(9Z,12Z)/0:0)
Organismal Systems	Immune system	Platelet activation	hsa04611	1	DG(16:0/18:2(9Z,12Z)/0:0)
Organismal Systems	Immune system	T cell receptor signaling pathway	hsa04660	1	DG(16:0/18:2(9Z,12Z)/0:0)
Organismal Systems	Immune system	Th17 cell differentiation	hsa04659	1	DG(16:0/18:2(9Z,12Z)/0:0)
Organismal Systems	Immune system	Th1 and Th2 cell differentiation	hsa04658	1	DG(16:0/18:2(9Z,12Z)/0:0)
Organismal Systems	Nervous system	Cholinergic synapse	hsa04725	1	DG(16:0/18:2(9Z,12Z)/0:0)
Organismal Systems	Nervous system	Dopaminergic synapse	hsa04728	1	DG(16:0/18:2(9Z,12Z)/0:0)
Organismal Systems	Nervous system	GABAergic synapse	hsa04727	1	L-Glutamate
Organismal Systems	Nervous system	Glutamatergic synapse	hsa04724	2	DG(16:0/18:2(9Z,12Z)/0:0);L-Glutamate
Organismal Systems	Nervous system	Long-term depression	hsa04730	2	DG(16:0/18:2(9Z,12Z)/0:0);L-Glutamate
Organismal Systems	Nervous system	Long-term potentiation	hsa04720	2	DG(16:0/18:2(9Z,12Z)/0:0);L-Glutamate
Organismal Systems	Nervous system	Neurotrophin signaling pathway	hsa04722	1	DG(16:0/18:2(9Z,12Z)/0:0)
Organismal Systems	Nervous system	Retrograde endocannabinoid signaling	hsa04723	5	DG(16:0/18:2(9Z,12Z)/0:0);PC(22:5(4Z,7Z,10Z,13Z,16Z)/P-18:0); PC(22:6(4Z,7Z,10Z,13Z,16Z,19Z)/P-18:0);L-Glutamate;PC(14:1(9Z)/20:3(5Z,8Z,11Z))
Organismal Systems	Nervous system	Serotonergic synapse	hsa04726	1	DG(16:0/18:2(9Z,12Z)/0:0)
Organismal Systems	Nervous system	Synaptic vesicle cycle	hsa04721	1	L-Glutamate
Organismal Systems	Sensory system	Inflammatory mediator regulation of TRP channels	hsa04750	1	DG(16:0/18:2(9Z,12Z)/0:0)
Organismal Systems	Sensory system	Taste transduction	hsa04742	1	L-Glutamate
