# Supplementary material for: Serum metabolome alterations in patients with early nonalcoholic fatty liver disease
Source: Biosci Rep. 2022 Oct 18;42(10):BSR20220319. doi: 10.1042/BSR20220319 (PMC9583763; doi:10.1042/BSR20220319)
Supplement: Supplementary Tables S1-S12 [file BSR-2022-0319_supp1.zip › BSR-2022-0319_suppST12.xlsx]

## Sheet: Sheet1
Supplementary Table 12 .The KEGG compound ID of differential metabolites which involved in the five metabolic pathways.
ko	pathway_name	match_status	p_value	FDR	impact_value	cids	cid2metabolites
ko00232	Caffeine metabolism	4|18	6.68554e-06	0.000113654	0.193098	C07130;C16356;C16359;C07481	C07130(Theophylline);C16356(1,7-Dimethyluric acid);C16359(1-Methyluric acid);C07481(Caffeine)
ko00600	Sphingolipid metabolism	3|21	0.000464086	0.00525964	0.0386179	C06126;C01290;C00550	C06126(Galabiosylceramide (d18:1/16:0));C01290(Lactosylceramide (d18:1/16:0));C00550(SM(d18:0/16:1(9Z));SM(d18:0/16:1(9Z)(OH)))
ko00471	D-Glutamine and D-glutamate metabolism	2|10	0.00250441	0.0212875	0.617647	C00025;C00217	C00025(L-Glutamate);C00217(L-Glutamate)
ko00052	Galactose metabolism	3|46	0.00445123	0.0302684	0.0413336	C05400;C00137;C05402	C05400(Melibiose);C00137(Myo-Inositol);C05402(Melibiose)
ko00564	Glycerophospholipid metabolism	3|48	0.0050014	0.0283413	0.101862	C02737;C04230;C00157	C02737(PS(18:0/18:1(9Z)));C04230(LPC(18:1);LysoPC(20:2(11Z,14Z));LysoPC(P-18:0);LysoPC(22:2(13Z,16Z));LysoPC(20:1(11Z));LysoPC(P-18:1(9Z));LysoPC(20:0/0:0);LysoPC(24:0);LysoPC(24:1(15Z));LysoPC(22:1(13Z)));C00157(PC(14:1(9Z)/20:3(5Z,8Z,11Z));PC(22:6(4Z,7Z,10Z,13Z,16Z,19Z)/P-18:0);PC(22:5(4Z,7Z,10Z,13Z,16Z)/P-18:0))
ko00591	Linoleic acid metabolism	1|13	0.094987	0.461365	0	C00157	C00157(PC(14:1(9Z)/20:3(5Z,8Z,11Z));PC(22:6(4Z,7Z,10Z,13Z,16Z,19Z)/P-18:0);PC(22:5(4Z,7Z,10Z,13Z,16Z)/P-18:0))
ko00830	Retinol metabolism	1|17	0.120372	0.511579	0.262887	C00473	C00473(Retinol)
ko00521	Streptomycin biosynthesis	1|18	0.126455	0.452574	0.124514	C00137	C00137(Myo-Inositol)
ko00311	Penicillin and cephalosporin biosynthesis	1|18	0.126455	0.452574	0.0521739	C00916	C00916(Cephalosporin C)
ko00910	Nitrogen metabolism	1|19	0.132435	0.409343	0	C00025	C00025(L-Glutamate)
ko00430	Taurine and hypotaurine metabolism	1|20	0.138313	0.391887	0.0166667	C00025	C00025(L-Glutamate)
ko00565	Ether lipid metabolism	1|21	0.144091	0.376853	0.142857	C04317	C04317(LysoPC(O-18:0))
ko00660	C5-Branched dibasic acid metabolism	1|22	0.149769	0.363726	0	C00025	C00025(L-Glutamate)
ko00220	Arginine biosynthesis	1|23	0.15535	0.352127	0.0917065	C00025	C00025(L-Glutamate)
ko00643	Styrene degradation	1|24	0.160834	0.341771	0	C05852	C05852(2-Hydroxyphenylacetic acid)
ko00332	Carbapenem biosynthesis	1|26	0.171514	0.343028	0	C00025	C00025(L-Glutamate)
ko04070	Phosphatidylinositol signaling system	1|28	0.181821	0.334157	0.0377405	C00137	C00137(Myo-Inositol)
ko00250	Alanine, aspartate and glutamate metabolism	1|28	0.181821	0.334157	0.178261	C00025	C00025(L-Glutamate)
ko00592	alpha-Linolenic acid metabolism	1|29	0.186836	0.317622	0	C00157	C00157(PC(14:1(9Z)/20:3(5Z,8Z,11Z));PC(22:6(4Z,7Z,10Z,13Z,16Z,19Z)/P-18:0);PC(22:5(4Z,7Z,10Z,13Z,16Z)/P-18:0))
ko00340	Histidine metabolism	1|33	0.206006	0.333534	0	C00025	C00025(L-Glutamate)
ko00590	Arachidonic acid metabolism	1|37	0.2238	0.345873	0	C00157	C00157(PC(14:1(9Z)/20:3(5Z,8Z,11Z));PC(22:6(4Z,7Z,10Z,13Z,16Z,19Z)/P-18:0);PC(22:5(4Z,7Z,10Z,13Z,16Z)/P-18:0))
ko00480	Glutathione metabolism	1|38	0.228041	0.337104	0.00535008	C00025	C00025(L-Glutamate)
ko00650	Butanoate metabolism	1|39	0.232201	0.328951	0	C00025	C00025(L-Glutamate)
ko00053	Ascorbate and aldarate metabolism	1|43	0.24805	0.337348	0	C00137	C00137(Myo-Inositol)
ko00460	Cyanoamino acid metabolism	1|45	0.255514	0.327829	0	C00302	C00302(L-Glutamate)
ko00562	Inositol phosphate metabolism	1|45	0.255514	0.327829	0.132919	C00137	C00137(Myo-Inositol)
ko00260	Glycine, serine and threonine metabolism	1|47	0.262681	0.318969	0	C02737	C02737(PS(18:0/18:1(9Z)))
ko00360	Phenylalanine metabolism	1|51	0.276151	0.323764	0.00835627	C05852	C05852(2-Hydroxyphenylacetic acid)
ko00970	Aminoacyl-tRNA biosynthesis	1|52	0.279344	0.31659	0.0810811	C00025	C00025(L-Glutamate)
ko00630	Glyoxylate and dicarboxylate metabolism	1|53	0.282469	0.309805	0.0189757	C00025	C00025(L-Glutamate)
ko00350	Tyrosine metabolism	1|60	0.302507	0.321414	0.000408664	C05584	C05584(Atrolactic acid)
ko00330	Arginine and proline metabolism	1|72	0.329984	0.339983	0.0115677	C00025	C00025(L-Glutamate)
ko00524	Neomycin, kanamycin and gentamicin biosynthesis	1|76	0.337396	0.337396	0	C00025	C00025(L-Glutamate)
ko00860	Porphyrin and chlorophyll metabolism	1|113	0.373097	0.362437	0	C00025	C00025(L-Glutamate)
